# Supplementary material for: Chromosome-level assemblies from diverse clades reveal limited structural and gene content variation in the genome of Candida glabrata
Source: BMC Biol. 2022 Oct 8;20:226. doi: 10.1186/s12915-022-01412-1 (PMC9548116; doi:10.1186/s12915-022-01412-1)
Supplement: Supplementary file 2 — Additional file 2: Table S1. Assembly statistics for the re-assembly of the genomes from Arastehfar et al. [20]. Table S2. List of rearrangements when compared to the C. glabrata sanger reference strain. Table S3. Summary of the results of the gene annotation for the 21 C. glabrata strains. Table S4. Complete list of orthogroups as determined by orthofinder. Table S5. List of chromosome substitutions during assembly. Table S6. List of predicted adhesins for the 21 C. glabrata strains. Table S7. Phylogenetic trees reconstructed to group adhesins into families. Table S8. List of adhesin orthogroups as determined based on phylogenetic analysis. [file 12915_2022_1412_MOESM2_ESM.xlsx]

## Sheet: Supplementary_table_1
Strain	Genome size (Mb)	Number of scaffolds	N50
ATCC90030	12.44	15	1049635
CAS08-0016	12.6	14	1066640
CAS08-0425	12.57	13	1135603
DPK305	12.64	16	1142348
DPK762	12.53	14	1137597
DPL245	12.53	13	1065806

## Sheet: Supplementary_table_2
Re-arrangement	Strain	Chromosome reference	Start position reference	Stop position reference	Chromosome Strain	Start position strain	Stop position strain	Syri annotation	Syri duplication annotation
D01	ATCC90030	ChrC	108808	114845	ChrC	114601	120634	DUP	copygain
D01	CAS08-0425	ChrC	108808	114845	ChrC	114024	120057	DUP	copygain
D01	CAS08-0027	ChrC	108305	114845	ChrC	99567	106105	DUP	copygain
D02	CAS08-0016	ChrC	91253	98452	ChrC	124294	131474	DUP	copygain
D02	CST35	ChrC	91253	98452	ChrC	153168	160389	DUP	copygain
D02	EB0911Sto	ChrC	91253	98452	ChrC	135268	142482	DUP	copygain
D03	CAS08-0016	ChrC	1	11451	ChrE	725	12174	DUP	copygain
D03	P35-2	ChrC	1	11451	ChrE	832	12282	DUP	copygain
D04	DSY562	ChrC	820	11451	ChrE	7204	17850	DUP	copygain
D04	DSY565	ChrC	820	11451	ChrE	7267	17913	DUP	copygain
D04	M12	ChrC	907	11451	ChrE	2439	12976	DUP	copygain
D05	CAS08-0027	ChrD	275960	282059	ChrD	280741	286840	INVDP	copygain
D06	P35-2	ChrE	163715	213748	ChrL	1810227	1860164	DUP	copygain
D07	CAS08-0027	ChrG	677639	684206	ChrA	222185	228752	DUP	copygain
D08	CAS08-0027	ChrG	677640	684207	ChrD	200897	207464	DUP	copygain
D09	CAS08-0027	ChrG	677639	684208	ChrI	961772	968341	DUP	copygain
D10	CAS08-0027	ChrG	677640	684206	ChrK	304647	311213	DUP	copygain
D11	DKP762	ChrG	677639	684206	ChrM	904467	911034	DUP	copygain
D11	CAS08-0027	ChrG	677639	683835	ChrM	921327	927523	DUP	copygain
D12	B1012M	ChrI	972324	980719	ChrI	587115	595474	DUP	copygain
D12	B1012M	ChrI	972624	982088	ChrI	573970	583389	DUP	copygain
D12	BG2	ChrI	972324	982088	ChrI	577470	587215	DUP	copygain
D12	BG2	ChrI	972624	982088	ChrI	574183	583624	DUP	copygain
D12	CBS138	ChrI	972324	982088	ChrI	974915	984679	DUP	copygain
D12	ATCC90030	ChrI	972924	982088	ChrI	980203	989363	DUP	copygain
D12	DPK305	ChrI	973224	982088	ChrI	974486	983347	DUP	copygain
D12	CAS08-0425	ChrI	972569	982088	ChrI	975853	985369	DUP	copygain
D12	CAS08-0425	ChrI	972624	982088	ChrI	972009	981469	DUP	copygain
D12	CAS08-0016	ChrI	972624	982088	ChrI	571728	581189	DUP	copygain
D12	CST110	ChrI	972624	982088	ChrI	575446	584881	DUP	copygain
D12	CST35	ChrI	972324	979988	ChrI	581319	588981	DUP	copygain
D12	DSY562	ChrI	972324	982088	ChrI	583073	592838	DUP	copygain
D12	DSY565	ChrI	972324	982088	ChrI	580808	590576	DUP	copygain
D12	EB0911Sto	ChrI	972324	982088	ChrI	579860	589608	DUP	copygain
D12	EB0911Sto	ChrI	973224	982088	ChrI	573567	582420	DUP	copygain
D12	M7	ChrI	972324	980288	ChrI	586792	594755	DUP	copygain
D12	M7	ChrI	972324	982088	ChrI	578995	588756	DUP	copygain
D12	P35-2	ChrI	974124	982088	ChrI	571903	579859	DUP	copygain
D13	BG2	ChrI	972324	980804	ChrI	610776	619229	INVDP	copygain
D14	BG2	ChrI	972667	982088	ChrI	613385	622778	INVDP	copygain
D15	CBS138	ChrL	938194	953632	ChrJ	2	15406	INVDP	copygain
D16	B1012M	ChrL	1444603	1452709	ChrL	1896626	1904687	DUP	copygain
D16	B1012M	ChrL	1444603	1455689	ChrL	1842046	1853076	DUP	copygain
D16	B1012M	ChrL	1444603	1455689	ChrL	1852978	1864002	DUP	copygain
D16	B1012M	ChrL	1444603	1455689	ChrL	1863904	1874934	DUP	copygain
D16	CBS138	ChrL	1444587	1451895	ChrL	1492005	1499274	DUP	copygain
D16	CST110	ChrL	1444592	1454002	ChrL	1900677	1910068	DUP	copygain
D16	CST110	ChrL	1444592	1455689	ChrL	1856925	1867960	DUP	copygain
D16	CST110	ChrL	1444592	1455689	ChrL	1867852	1878878	DUP	copygain
D16	CST110	ChrL	1444592	1455689	ChrL	1878776	1889832	DUP	copygain
D16	CST35	ChrL	1444589	1454002	ChrL	1852555	1861970	DUP	copygain
D16	CST35	ChrL	1448970	1455689	ChrL	1835074	1841729	DUP	copygain
D16	EF1237Blo1	ChrL	1444581	1455689	ChrL	1449413	1460460	DUP	copygain
D16	EF1237Blo1	ChrL	1444610	1454002	ChrL	1482251	1491617	DUP	copygain
D16	EF1237Blo1	ChrL	1444610	1455689	ChrL	1438481	1449533	DUP	copygain
D16	EF1237Blo1	ChrL	1444610	1455689	ChrL	1460374	1471397	DUP	copygain
D16	EF1237Blo1	ChrL	1444610	1455689	ChrL	1471311	1482341	DUP	copygain
D16	M12	ChrL	1444583	1451384	ChrL	1258177	1264886	DUP	copygain
D16	M12	ChrL	1444583	1455689	ChrL	1203614	1214634	DUP	copygain
D16	M12	ChrL	1444583	1455689	ChrL	1225459	1236512	DUP	copygain
D16	M12	ChrL	1444583	1455689	ChrL	1236396	1247433	DUP	copygain
D16	M12	ChrL	1444583	1455689	ChrL	1247313	1258297	DUP	copygain
D16	M6	ChrL	1444589	1449944	ChrL	1871362	1876713	DUP	copygain
D16	M6	ChrL	1444592	1455689	ChrL	1860464	1871473	DUP	copygain
D16	M7	ChrL	1444603	1454002	ChrL	1874626	1884019	DUP	copygain
D16	M7	ChrL	1444603	1455689	ChrL	1852752	1863787	DUP	copygain
D16	SAT_BAL01	ChrL	1444589	1453991	ChrL	1870161	1879541	DUP	copygain
D16	SAT_BAL01	ChrL	1444589	1455689	ChrL	1848437	1859401	DUP	copygain
D16	SAT_BAL01	ChrL	1444589	1455689	ChrL	1859291	1870271	DUP	copygain
D17	B1012M	ChrL	1444587	1455689	ChrM	1421481	1432511	DUP	copygain
D17	B1012M	ChrL	1444603	1455689	ChrM	1432413	1443449	DUP	copygain
D17	B1012M	ChrL	1444603	1455689	ChrM	1443351	1454384	DUP	copygain
D17	BG2	ChrL	1444592	1454002	ChrM	1464866	1474243	DUP	copygain
D17	BG2	ChrL	1444592	1455689	ChrM	1421182	1432215	DUP	copygain
D17	BG2	ChrL	1444592	1455689	ChrM	1432107	1443136	DUP	copygain
D17	BG2	ChrL	1444592	1455689	ChrM	1443031	1454066	DUP	copygain
D17	BG2	ChrL	1444592	1455689	ChrM	1453961	1464971	DUP	copygain
D17	CBS138	ChrL	1439455	1454002	ChrM	1406874	1421412	DUP	copygain
D17	DPL245	ChrL	1439455	1451690	ChrM	1405880	1418114	DUP	copygain
D17	CAS08-0016	ChrL	1439455	1449122	ChrM	1405557	1415222	DUP	copygain
D17	CAS08-0027	ChrL	1439455	1455576	ChrM	1429393	1445569	DUP	copygain
D17	EB0911Sto	ChrL	1444589	1454002	ChrM	1445296	1454691	DUP	copygain
D17	EB0911Sto	ChrL	1444589	1455689	ChrM	1412502	1423534	DUP	copygain
D17	EB0911Sto	ChrL	1444589	1455689	ChrM	1423426	1434479	DUP	copygain
D17	M6	ChrL	1439455	1455689	ChrM	1406222	1422411	DUP	copygain
D17	M7	ChrL	1444603	1455689	ChrM	1440050	1451080	DUP	copygain
D17	P35-2	ChrL	1444581	1455689	ChrM	1453514	1464570	DUP	copygain
D17	P35-2	ChrL	1444581	1455689	ChrM	1464452	1475510	DUP	copygain
D17	P35-2	ChrL	1444592	1454002	ChrM	1475403	1484789	DUP	copygain
D17	P35-2	ChrL	1444592	1455689	ChrM	1420713	1431742	DUP	copygain
D17	P35-2	ChrL	1444592	1455689	ChrM	1431634	1442683	DUP	copygain
D17	P35-2	ChrL	1444592	1455689	ChrM	1442575	1453635	DUP	copygain
D17	SAT_BAL01	ChrL	1444592	1450358	ChrM	1431798	1437500	DUP	copygain
D17	SAT_BAL01	ChrL	1444592	1455689	ChrM	1420874	1431903	DUP	copygain
I01	DSY562	ChrC	1667	85476	ChrC	99108	186688	INV	-
I01	DSY565	ChrC	1667	85476	ChrC	69874	157454	INV	-
I02	BG2	ChrD	272022	282059	ChrD	316387	326406	INV	-
I02	CBS138	ChrD	272022	282059	ChrD	281902	291862	INV	-
I02	CAS08-0425	ChrD	272022	282059	ChrD	313439	323475	INV	-
I02	DKP762	ChrD	272022	282059	ChrD	279178	289218	INV	-
I02	CST110	ChrD	272022	282059	ChrD	316741	326776	INV	-
I02	CST35	ChrD	272022	282059	ChrD	320004	330041	INV	-
I02	DSY562	ChrD	272022	282059	ChrD	311088	321126	INV	-
I02	DSY565	ChrD	272022	282059	ChrD	311679	321717	INV	-
I02	EB0911Sto	ChrD	272022	282059	ChrD	319862	329893	INV	-
I02	EF1237Blo1	ChrD	272022	282059	ChrD	315440	325476	INV	-
I02	P35-2	ChrD	272022	282059	ChrD	320251	330285	INV	-
I02	SAT_BAL01	ChrD	272022	282059	ChrD	316335	326245	INV	-
I03	M12	ChrE	348644	455597	ChrE	371156	478004	INV	-
I04	BG2	ChrI	972324	993906	ChrI	591070	612651	INV	-
I05	B1012M	ChrL	308989	939615	ChrL	677568	1308314	INV	-
I05	BG2	ChrL	308989	936752	ChrL	683261	1310882	INV	-
I05	DPL245	ChrL	308989	939615	ChrL	678010	1308859	INV	-
I05	CAS08-0016	ChrL	308989	939615	ChrL	677645	1308534	INV	-
I05	CST110	ChrL	308989	936752	ChrL	681594	1309263	INV	-
I05	CST35	ChrL	308989	939615	ChrL	677289	1308135	INV	-
I05	DSY562	ChrL	308989	939613	ChrL	28303	659000	INV	-
I05	DSY565	ChrL	308989	939613	ChrL	28303	659000	INV	-
I05	EB0911Sto	ChrL	308989	939615	ChrL	678369	1309161	INV	-
I05	M12	ChrL	308989	939613	ChrL	29493	660123	INV	-
I05	M6	ChrL	308989	936752	ChrL	683393	1311119	INV	-
I05	M7	ChrL	308989	939615	ChrL	679985	1310522	INV	-
I05	P35-2	ChrL	308989	939615	ChrL	679426	1309971	INV	-
I05	SAT_BAL01	ChrL	308989	939615	ChrL	676749	1307214	INV	-
T01	B1012M	ChrC	548792	558740	ChrC	1516	11412	INVTR	-
T01	CST35	ChrC	548792	558804	ChrC	1756	11737	INVTR	-
T01	EB0911Sto	ChrC	548792	558804	ChrC	1754	11735	INVTR	-
T01	M7	ChrC	548792	558740	ChrC	1593	11514	INVTR	-
T01	SAT_BAL01	ChrC	548792	558735	ChrC	2182	12089	INVDP	copyloss
T02	CBS138	ChrC	96922	102373	ChrC	121048	126489	TRANS	-
T02	CBS138	ChrC	108808	114845	ChrC	115052	121086	TRANS	-
T02	ATCC90030	ChrC	106090	115213	ChrC	93236	102404	TRANS	-
T02	CAS08-0425	ChrC	106090	115213	ChrC	92681	101803	TRANS	-
T02	DKP762	ChrC	91253	96852	ChrC	100465	106061	TRANS	-
T02	CAS08-0016	ChrC	91253	98452	ChrC	138238	145419	TRANS	-
T02	CST35	ChrC	106141	115213	ChrC	112239	121311	TRANS	-
T02	M7	ChrC	91253	98452	ChrC	134594	141828	TRANS	-
T03	B1012M	ChrC	1	11451	ChrE	674	12077	TRANS	-
T03	CST35	ChrC	1	11451	ChrE	809	12258	TRANS	-
T03	EB0911Sto	ChrC	1	11451	ChrE	816	12265	TRANS	-
T03	M7	ChrC	1	11451	ChrE	796	12245	TRANS	-
T03	SAT_BAL01	ChrC	1	11451	ChrE	756	12199	DUP	copygain
T04	B1012M	ChrD	3877	36109	ChrI	11964	44183	TRANS	-
T04	BG2	ChrD	3920	36109	ChrI	10933	43084	TRANS	-
T04	DPL245	ChrD	3877	36109	ChrI	11130	43349	TRANS	-
T04	CAS08-0016	ChrD	3877	36109	ChrI	11835	44061	TRANS	-
T04	CST110	ChrD	3920	36109	ChrI	13668	45835	TRANS	-
T04	CST35	ChrD	3877	36109	ChrI	14497	46720	TRANS	-
T04	DSY562	ChrD	3877	36109	ChrI	11727	43948	TRANS	-
T04	DSY565	ChrD	3877	36109	ChrI	11727	43948	TRANS	-
T04	EB0911Sto	ChrD	3877	36109	ChrI	13245	45468	TRANS	-
T04	M12	ChrD	3877	36109	ChrI	9009	41210	TRANS	-
T04	M6	ChrD	3877	36109	ChrI	12502	44727	TRANS	-
T04	M7	ChrD	3877	36109	ChrI	14474	46693	TRANS	-
T04	P35-2	ChrD	3877	36109	ChrI	10354	42572	TRANS	-
T04	SAT_BAL01	ChrD	3877	36109	ChrI	12560	44780	TRANS	-
T05	ATCC90030	ChrD	3877	36109	ChrL	10444	42664	TRANS	-
T05	DPK305	ChrD	3877	36109	ChrL	8868	41088	TRANS	-
T05	CAS08-0425	ChrD	3877	36109	ChrL	12385	44605	TRANS	-
T05	EF1237Blo1	ChrD	3877	36109	ChrL	15202	47420	TRANS	-
T06	DPL245	ChrF	913974	927101	ChrM	7268	20379	INVTR	-
T06	CAS08-0016	ChrF	913974	927101	ChrM	6944	20054	INVTR	-
T06	CST110	ChrF	913974	927101	ChrM	6383	19475	INVTR	-
T06	M6	ChrF	913974	927101	ChrM	7015	20121	INVTR	-
T07	BG2	ChrG	677639	684206	ChrA	86380	92947	INVTR	-
T07	CST110	ChrG	677639	684206	ChrA	90324	96891	INVTR	-
T07	M6	ChrG	677639	684206	ChrA	87099	93666	INVTR	-
T08	DSY562	ChrI	5299	489298	ChrF	1099516	1589031	INVTR	-
T08	DSY565	ChrI	5299	489298	ChrF	1099543	1589064	INVTR	-
T08	M12	ChrI	5668	489298	ChrF	1101077	1590160	INVTR	-
T09	BG2	ChrI	1086780	1099085	ChrJ	14967	27248	INVTR	-
T09	DPL245	ChrI	1086780	1099085	ChrJ	9085	21388	INVTR	-
T09	CAS08-0016	ChrI	1086780	1099085	ChrJ	6807	19110	INVTR	-
T09	CST110	ChrI	1086780	1099085	ChrJ	12875	25164	INVTR	-
T09	M6	ChrI	1086780	1100349	ChrJ	12079	25646	INVTR	-
T10	CAS08-0027	ChrI	978056	1099951	ChrJ	832093	959433	TRANS	-
T11	B1012M	ChrI	1473	489298	ChrL	2387	490272	TRANS	-
T11	BG2	ChrI	12756	489298	ChrL	13428	489872	TRANS	-
T11	DPL245	ChrI	5562	489298	ChrL	7328	490575	TRANS	-
T11	CAS08-0016	ChrI	5562	489298	ChrL	6983	490215	TRANS	-
T11	CST110	ChrI	4639	489298	ChrL	4873	489428	TRANS	-
T11	CST35	ChrI	6008	489298	ChrL	5834	488728	TRANS	-
T11	EB0911Sto	ChrI	6008	489298	ChrL	5775	488575	TRANS	-
T11	M6	ChrI	4355	489298	ChrL	5081	489964	TRANS	-
T11	M7	ChrI	5299	489298	ChrL	6253	490165	TRANS	-
T11	P35-2	ChrI	13110	489298	ChrL	15888	491997	TRANS	-
T11	SAT_BAL01	ChrI	5562	489298	ChrL	5118	488232	TRANS	-
T12	CAS08-0027	ChrJ	825761	1175523	ChrI	977768	1332427	TRANS	-
T13	CBS138	ChrJ	1189595	1195129	ChrM	1120	6609	INVTR	-
T13	DKP762	ChrJ	1175418	1195129	ChrM	850	20117	INVTR	-
T13	CAS08-0027	ChrJ	1175418	1190106	ChrM	22902	37705	INVTR	-
T13	DSY562	ChrJ	1174839	1189690	ChrM	7743	22614	INVTR	-
T13	DSY565	ChrJ	1174839	1189690	ChrM	7666	22537	INVTR	-
T13	EF1237Blo1	ChrJ	1174839	1189690	ChrM	10186	25028	INVTR	-
T14	ATCC90030	ChrK	18001	124727	ChrM	9992	116665	TRANS	-
T15	B1012M	ChrL	23262	76565	ChrD	25658	79204	TRANS	-
T15	BG2	ChrL	25861	76577	ChrD	30299	81035	TRANS	-
T15	ATCC90030	ChrL	26056	76577	ChrD	26698	77249	TRANS	-
T15	DPK305	ChrL	26056	76577	ChrD	26911	77461	TRANS	-
T15	CAS08-0425	ChrL	26056	76577	ChrD	26942	77491	TRANS	-
T15	DPL245	ChrL	25861	76577	ChrD	32455	83237	TRANS	-
T15	CAS08-0016	ChrL	25861	76577	ChrD	29948	80730	TRANS	-
T15	CST110	ChrL	25861	76577	ChrD	30077	80827	TRANS	-
T15	CST35	ChrL	25860	76565	ChrD	33279	84025	TRANS	-
T15	DSY562	ChrL	23896	76577	ChrD	22453	75096	TRANS	-
T15	DSY565	ChrL	23896	76577	ChrD	23044	75687	TRANS	-
T15	EB0911Sto	ChrL	25860	76565	ChrD	33140	83886	TRANS	-
T15	EF1237Blo1	ChrL	3473	76577	ChrD	8743	79514	TRANS	-
T15	M12	ChrL	24007	76577	ChrD	24269	76813	TRANS	-
T15	M6	ChrL	25861	76577	ChrD	29724	80475	TRANS	-
T15	M7	ChrL	24228	76565	ChrD	22694	75473	TRANS	-
T15	P35-2	ChrL	25861	76577	ChrD	33541	84322	TRANS	-
T15	SAT_BAL01	ChrL	26050	76565	ChrD	29748	80348	TRANS	-
T16	DSY562	ChrL	121718	281991	ChrF	939203	1099518	INVTR	-
T16	DSY565	ChrL	121718	281991	ChrF	939230	1099545	INVTR	-
T16	M12	ChrL	121718	281991	ChrF	940769	1101079	INVTR	-
T17	B1012M	ChrL	76575	121720	ChrI	44191	89292	TRANS	-
T17	BG2	ChrL	76575	121720	ChrI	43092	88234	TRANS	-
T17	DPL245	ChrL	76575	121720	ChrI	43357	88467	TRANS	-
T17	CAS08-0016	ChrL	76575	121720	ChrI	44069	89178	TRANS	-
T17	CST110	ChrL	76575	121720	ChrI	45843	90986	TRANS	-
T17	CST35	ChrL	76575	121720	ChrI	46728	91904	TRANS	-
T17	DSY562	ChrL	76575	121720	ChrI	43956	89134	TRANS	-
T17	DSY565	ChrL	76575	121720	ChrI	43956	89134	TRANS	-
T17	EB0911Sto	ChrL	76575	121720	ChrI	45476	90652	TRANS	-
T17	M12	ChrL	76575	121720	ChrI	41218	86396	TRANS	-
T17	M6	ChrL	76575	121720	ChrI	44735	89878	TRANS	-
T17	M7	ChrL	76575	121720	ChrI	46701	91799	TRANS	-
T17	P35-2	ChrL	76575	121720	ChrI	42580	87618	TRANS	-
T17	SAT_BAL01	ChrL	76575	121720	ChrI	44788	89815	TRANS	-
T18	B1012M	ChrL	1439449	1455689	ChrM	1405396	1421595	TRANS	-
T18	BG2	ChrL	1439455	1455689	ChrM	1405140	1421290	TRANS	-
T18	DPK305	ChrL	1439449	1454002	ChrM	1410700	1425226	TRANS	-
T18	CST110	ChrL	1439455	1455689	ChrM	1405698	1421883	TRANS	-
T18	CST35	ChrL	1439455	1455144	ChrM	1406590	1422286	TRANS	-
T18	DSY562	ChrL	1439449	1451440	ChrM	1412615	1424660	TRANS	-
T18	DSY565	ChrL	1439449	1451440	ChrM	1407242	1419287	TRANS	-
T18	EB0911Sto	ChrL	1444581	1455689	ChrM	1434360	1445406	TRANS	-
T18	M12	ChrL	1439449	1454002	ChrM	1414187	1428777	TRANS	-
T18	M7	ChrL	1439449	1455689	ChrM	1408855	1440148	TRANS	-
T18	P35-2	ChrL	1439455	1455689	ChrM	1404664	1420818	TRANS	-
T19	CBS138	ChrM	1	12706	ChrJ	1226821	1239756	INVTR	-
T19	CST35	ChrM	1	11024	ChrJ	1230776	1241790	INVTR	-
T19	EB0911Sto	ChrM	1	11024	ChrJ	1228024	1239035	INVTR	-
T20	ATCC90030	ChrM	12698	69450	ChrK	25641	82159	TRANS	-
T21	CST110	ChrF	607678	913974	ChrJ	1163736	1469835	TRANS	-
T22	CST110	ChrJ	1122846	1162922	ChrF	622451	662519	TRANS	-

## Sheet: Supplementary_table_3
Strain	Number of genes	Number of matches with reference	Percentage of matches with reference
ATCC90030 (Cg16)	5292	5180	98.1%
B1012M	5349	5166	97.8%
BG2	5328	5139	97.3%
CAS08-0016 (Cg28)	5299	5169	97.9%
CAS08-0027 (Cg30)	5292	5199	98.5%
CAS08-0425 (Cg19)	5267	5157	97.7%
CBS138	5301	5211	98.7%
CST110	5314	5160	97.7%
CST35	5300	5156	97.7%
DPK305 (Cg17)	5298	5170	97.9%
DPK762 (Cg21)	5300	5205	98.6%
DPL245 (Cg25)	5276	5165	97.8%
DSY562	5301	5160	97.7%
DSY565	5314	5164	97.8%
EB0911Sto	5301	5163	97.8%
EF1237Blo1	5294	5176	98.0%
M12	5301	5163	97.8%
M6	5259	5138	97.3%
M7	5283	5152	97.6%
P35-2	5338	5166	97.8%
SAT_BAL01	5337	5140	97.3%

## Sheet: Supplementary_table_4
OrthoGroup	Tag	Filtering	Reference	ATCC90030	B1012M	BG2	CAS08-0016	CAS08-0027	CAS08-0425	CBS138	CST110	CST35	DPK305	DPK762	DPL245	DSY562	DSY565	EB0911Sto	EF1237Blo1	M12	M6	M7	P35-2	SAT_BAL01
OG0000000	Core	-	CAGL0B00116g, CAGL0B05126g, CAGL0D00116g, CAGL0E00132g, CAGL0F00116g, CAGL0F09273g, CAGL0H00121g, CAGL0H00143g, CAGL0I10147g, CAGL0I11011g, CAGL0J05159g, CAGL0J11979g, CAGL0J12012g	Cg16_10_02076, Cg16_11_02077, Cg16_12_03012, Cg16_13_03013, Cg16_13_03226, Cg16_13_03532, Cg16_14_03534, Cg16_15_04066, Cg16_5_00214, Cg16_5_00430, Cg16_7_00667, Cg16_9_01246, Cg16_9_01250, Cg16_9_01637	B1012M_10_03379, B1012M_13_04727, B1012M_2_00215, B1012M_2_00432, B1012M_4_00677, B1012M_6_01255, B1012M_8_02079, B1012M_9_02546	BG2_10_02850, BG2_10_03065, BG2_10_03066, BG2_10_03375, BG2_12_04553, BG2_13_04705, BG2_2_00209, BG2_2_00427, BG2_4_00673, BG2_6_01253, BG2_7_02079, BG2_8_02080, BG2_9_02556	Cg28_10_01237, Cg28_11_02061, Cg28_12_02063, Cg28_12_02064, Cg28_12_02530, Cg28_13_03010, Cg28_14_03012, Cg28_14_03229, Cg28_14_03534, Cg28_16_04097, Cg28_17_04681, Cg28_6_00212, Cg28_6_00427, Cg28_6_00428, Cg28_8_00666	Cg30_10_02060, Cg30_11_03115, Cg30_12_03116, Cg30_12_03329, Cg30_12_03512, Cg30_12_03513, Cg30_12_03514, Cg30_14_04080, Cg30_14_04082, Cg30_15_04665, Cg30_15_04666, Cg30_4_00209, Cg30_4_00428, Cg30_6_00666, Cg30_6_00667, Cg30_8_01235, Cg30_8_01618, Cg30_9_02057, Cg30_9_02058	Cg19_10_02051, Cg19_11_02053, Cg19_12_02988, Cg19_12_02989, Cg19_13_03204, Cg19_13_03510, Cg19_15_04076, Cg19_15_04495, Cg19_15_04643, Cg19_16_04650, Cg19_4_00209, Cg19_5_00210, Cg19_5_00426, Cg19_5_00427, Cg19_9_01225, Cg19_9_01611	CBS138_10_03006, CBS138_10_03219, CBS138_10_03525, CBS138_12_04090, CBS138_12_04519, CBS138_12_04527, CBS138_12_04668, CBS138_12_04669, CBS138_13_04676, CBS138_1_00003, CBS138_1_00208, CBS138_2_00209, CBS138_2_00427, CBS138_3_00431, CBS138_3_00462, CBS138_4_00667, CBS138_4_00954, CBS138_5_00955, CBS138_5_00957, CBS138_5_01018, CBS138_6_01237, CBS138_6_01622, CBS138_7_01623, CBS138_7_02062, CBS138…	CST110_10_02709, CST110_10_02921, CST110_10_02924, CST110_13_04696, CST110_1_00001, CST110_2_00208, CST110_2_00424, CST110_4_00661, CST110_5_00961, CST110_6_01242, CST110_6_01513, CST110_7_01949, CST110_8_01950, CST110_9_02421	CST35_10_02817, CST35_10_03038, CST35_10_03355, CST35_12_03919, CST35_12_04527, CST35_12_04534, CST35_12_04675, CST35_12_04676, CST35_13_04680, CST35_1_00001, CST35_1_00201, CST35_2_00202, CST35_2_00419, CST35_3_00424, CST35_3_00660, CST35_4_00661, CST35_4_00663, CST35_4_00959, CST35_5_00962, CST35_5_01023, CST35_6_01239, CST35_6_01240, CST35_6_01626, CST35_7_01627, CST35_7_02063, CST35_8_02064, …	Cg17_10_02071, Cg17_11_02536, Cg17_11_02970, Cg17_11_02972, Cg17_11_02974, Cg17_11_03005, Cg17_12_03008, Cg17_12_03222, Cg17_12_03528, Cg17_12_03530, Cg17_14_04097, Cg17_14_04524, Cg17_14_04673, Cg17_3_00207, Cg17_4_00208, Cg17_4_00424, Cg17_6_00664, Cg17_6_00961, Cg17_7_00962, Cg17_7_00964, Cg17_8_01244, Cg17_8_01630, Cg17_9_02069	Cg21_10_02064, Cg21_11_02998, Cg21_12_03216, Cg21_12_03522, Cg21_14_04089, Cg21_15_04674, Cg21_4_00209, Cg21_4_00428, Cg21_6_00667, Cg21_8_01236, Cg21_8_01622, Cg21_9_02062	Cg25_10_02064, Cg25_10_02528, Cg25_11_02530, Cg25_11_02531, Cg25_11_02774, Cg25_11_02779, Cg25_12_02812, Cg25_12_02813, Cg25_12_03028, Cg25_12_03334, Cg25_14_04509, Cg25_15_04658, Cg25_4_00209, Cg25_4_00426, Cg25_4_00427, Cg25_5_00429, Cg25_6_00663, Cg25_7_00962, Cg25_8_01239, Cg25_9_02063	DSY562_10_00677, DSY562_10_00679, DSY562_10_00974, DSY562_11_00978, DSY562_12_01257, DSY562_12_01645, DSY562_12_01920, DSY562_13_01922, DSY562_13_02359, DSY562_14_02360, DSY562_15_02832, DSY562_15_03074, DSY562_15_03075, DSY562_15_03076, DSY562_16_03109, DSY562_16_03321, DSY562_16_03626, DSY562_18_04524, DSY562_18_04672, DSY562_19_04676, DSY562_1_00003, DSY562_1_00004, DSY562_7_00216, DSY562_8_00…	DSY565_11_00232, DSY565_11_00447, DSY565_12_00480, DSY565_13_00689, DSY565_13_00691, DSY565_13_00986, DSY565_14_00990, DSY565_15_01269, DSY565_15_01657, DSY565_15_01932, DSY565_16_01934, DSY565_16_02370, DSY565_17_02371, DSY565_18_02843, DSY565_18_03085, DSY565_18_03086, DSY565_18_03087, DSY565_18_03088, DSY565_19_03268, DSY565_19_03573, DSY565_20_03574, DSY565_22_04538, DSY565_22_04686, DSY565_2…	EB0911Sto_10_02828, EB0911Sto_10_03042, EB0911Sto_10_03347, EB0911Sto_12_03910, EB0911Sto_12_04519, EB0911Sto_12_04520, EB0911Sto_12_04528, EB0911Sto_12_04669, EB0911Sto_12_04670, EB0911Sto_13_04681, EB0911Sto_1_00206, EB0911Sto_2_00207, EB0911Sto_2_00424, EB0911Sto_3_00429, EB0911Sto_3_00430, EB0911Sto_3_00661, EB0911Sto_4_00666, EB0911Sto_4_00668, EB0911Sto_4_00963, EB0911Sto_5_00966, EB0911Sto…	EF1237Blo1_10_03010, EF1237Blo1_10_03223, EF1237Blo1_10_03527, EF1237Blo1_12_04092, EF1237Blo1_12_04510, EF1237Blo1_12_04658, EF1237Blo1_12_04659, EF1237Blo1_13_04675, EF1237Blo1_1_00206, EF1237Blo1_2_00207, EF1237Blo1_2_00423, EF1237Blo1_3_00428, EF1237Blo1_4_00664, EF1237Blo1_4_00666, EF1237Blo1_4_00963, EF1237Blo1_5_00964, EF1237Blo1_5_00966, EF1237Blo1_5_01027, EF1237Blo1_6_01243, EF1237Blo1_…	M12_10_03099, M12_10_03312, M12_10_03618, M12_12_04515, M12_12_04522, M12_12_04663, M12_13_04678, M12_1_00202, M12_1_00203, M12_1_00205, M12_2_00206, M12_2_00423, M12_3_00428, M12_4_00656, M12_4_00658, M12_4_00954, M12_5_00957, M12_5_01020, M12_6_01237, M12_6_01627, M12_6_01904, M12_7_01906, M12_7_02340, M12_8_02343, M12_8_02809, M12_9_02810, M12_9_03052, M12_9_03053, M12_9_03054, M12_9_03058, M1…	M6_10_02805, M6_10_03018, M6_10_03323, M6_12_03889, M6_12_04491, M6_12_04498, M6_12_04634, M6_12_04635, M6_13_04641, M6_13_04642, M6_1_00001, M6_1_00209, M6_1_00210, M6_2_00211, M6_2_00427, M6_3_00431, M6_4_00662, M6_4_00664, M6_4_00958, M6_5_00961, M6_5_01022, M6_6_01238, M6_6_01624, M6_7_01625, M6_7_02057, M6_8_02058, M6_9_02527, M6_9_02768, M6_9_02769, M6_9_02771	M7_10_02803, M7_10_03017, M7_10_03322, M7_12_03886, M7_12_04499, M7_12_04506, M7_12_04647, M7_13_04659, M7_1_00001, M7_1_00202, M7_2_00203, M7_2_00420, M7_3_00425, M7_4_00659, M7_4_00661, M7_4_00955, M7_5_00958, M7_5_01019, M7_6_01236, M7_6_01622, M7_7_01623, M7_8_02056, M7_9_02527, M7_9_02769, M7_9_02770, M7_9_02771	P35-2_10_03058, P35-2_10_03059, P35-2_10_03366, P35-2_13_04718, P35-2_2_00218, P35-2_2_00433, P35-2_4_00670, P35-2_6_01251, P35-2_8_02083, P35-2_9_02551	SAT_BAL01_10_02842, SAT_BAL01_10_03055, SAT_BAL01_10_03361, SAT_BAL01_12_04552, SAT_BAL01_13_04717, SAT_BAL01_1_00203, SAT_BAL01_1_00204, SAT_BAL01_2_00205, SAT_BAL01_2_00423, SAT_BAL01_3_00429, SAT_BAL01_3_00662, SAT_BAL01_4_00663, SAT_BAL01_4_00665, SAT_BAL01_5_00964, SAT_BAL01_6_01247, SAT_BAL01_6_01249, SAT_BAL01_6_01635, SAT_BAL01_7_01640, SAT_BAL01_7_02076, SAT_BAL01_8_02077, SAT_BAL01_8_02…
OG0000001	Accessory	Unclear	CAGL0E01661g, CAGL0I00121g, CAGL0I10211g, CAGL0I10246g, CAGL0L10092g	Cg16_10_01638, Cg16_12_02542, Cg16_12_02976, Cg16_12_02977, Cg16_12_02978, Cg16_12_02980, Cg16_12_02984, Cg16_15_04484, Cg16_15_04485, Cg16_15_04486, Cg16_15_04493, Cg16_15_04634, Cg16_4_00213, Cg16_6_00435, Cg16_7_00665, Cg16_7_00962, Cg16_7_00963, Cg16_8_00964, Cg16_8_00966, Cg16_8_01027	B1012M_10_02846, B1012M_12_03944, B1012M_12_04554, B1012M_12_04555, B1012M_12_04562, B1012M_12_04703, B1012M_12_04704, B1012M_12_04705, B1012M_12_04706, B1012M_1_00001, B1012M_1_00204, B1012M_3_00442, B1012M_4_00675, B1012M_4_00972, B1012M_5_00975, B1012M_5_00976, B1012M_5_00977, B1012M_5_00978, B1012M_5_01039, B1012M_6_01642, B1012M_7_01643, B1012M_7_02078, B1012M_8_02544, B1012M_9_02786, B1012M…	BG2_12_03943, BG2_12_04560, BG2_12_04703, BG2_12_04704, BG2_1_00208, BG2_3_00435, BG2_4_00671, BG2_4_00970, BG2_5_00973, BG2_5_01033, BG2_6_01640, BG2_7_01644, BG2_9_02799, BG2_9_02800, BG2_9_02801, BG2_9_02802, BG2_9_02803, BG2_9_02804, BG2_9_02805, BG2_9_02806, BG2_9_02807, BG2_9_02808, BG2_9_02809, BG2_9_02810, BG2_9_02811, BG2_9_02812, BG2_9_02813, BG2_9_02814, BG2_9_02816	Cg28_10_01624, Cg28_11_01625, Cg28_13_02533, Cg28_13_02964, Cg28_13_02965, Cg28_13_02966, Cg28_13_02967, Cg28_13_02968, Cg28_13_02969, Cg28_13_02970, Cg28_13_02971, Cg28_13_02972, Cg28_13_02973, Cg28_13_02975, Cg28_13_02978, Cg28_16_04199, Cg28_16_04200, Cg28_16_04535, Cg28_16_04676, Cg28_1_00003, Cg28_3_00007, Cg28_5_00211, Cg28_7_00433, Cg28_9_00960, Cg28_9_01021	Cg30_11_02522, Cg30_12_03474, Cg30_12_03475, Cg30_12_03476, Cg30_12_03478, Cg30_12_03480, Cg30_12_03481, Cg30_14_04509, Cg30_14_04510, Cg30_14_04511, Cg30_14_04518, Cg30_14_04659, Cg30_5_00435, Cg30_6_00955, Cg30_7_00957, Cg30_7_00959, Cg30_9_01619	Cg19_10_01613, Cg19_12_02519, Cg19_12_02950, Cg19_12_02951, Cg19_12_02952, Cg19_12_02953, Cg19_12_02954, Cg19_12_02956, Cg19_15_04502, Cg19_6_00431, Cg19_7_00938, Cg19_7_00939, Cg19_7_00940, Cg19_8_00942, Cg19_8_00945, Cg19_8_00946, Cg19_8_01007	-	CST110_10_03344, CST110_12_03909, CST110_12_04519, CST110_12_04520, CST110_12_04521, CST110_12_04522, CST110_12_04523, CST110_12_04524, CST110_12_04531, CST110_12_04673, CST110_12_04674, CST110_12_04675, CST110_1_00207, CST110_3_00428, CST110_4_00659, CST110_4_00957, CST110_4_00958, CST110_5_00962, CST110_5_00963, CST110_5_01024, CST110_5_01025, CST110_7_01514, CST110_9_02662, CST110_9_02663, CST…	-	Cg17_11_02967, Cg17_11_02968, Cg17_11_02969, Cg17_14_04525, Cg17_14_04532, Cg17_6_00960	Cg21_11_02532, Cg21_11_02962, Cg21_11_02964, Cg21_11_02967, Cg21_12_02999, Cg21_14_04517, Cg21_14_04518, Cg21_14_04519, Cg21_14_04520, Cg21_14_04527, Cg21_14_04668, Cg21_3_00208, Cg21_5_00432, Cg21_5_00433, Cg21_6_00954, Cg21_7_00956, Cg21_7_00958, Cg21_7_00959, Cg21_7_01020, Cg21_9_01623	Cg25_11_02772, Cg25_11_02773, Cg25_11_02775, Cg25_11_02776, Cg25_14_04516, Cg25_6_00959	DSY562_11_01040, DSY562_18_04531, DSY562_1_00001, DSY562_1_00002	DSY565_10_00231, DSY565_14_01052, DSY565_22_04545, DSY565_4_00013, DSY565_4_00014, DSY565_4_00015, DSY565_4_00016, DSY565_5_00017, DSY565_5_00019, DSY565_5_00020, DSY565_5_00021, DSY565_5_00022, DSY565_5_00023, DSY565_5_00024	EB0911Sto_12_04521, EB0911Sto_9_02784	EF1237Blo1_12_04517, EF1237Blo1_4_00962, EF1237Blo1_9_02966, EF1237Blo1_9_02967, EF1237Blo1_9_02968, EF1237Blo1_9_02969, EF1237Blo1_9_02970, EF1237Blo1_9_02971, EF1237Blo1_9_02972, EF1237Blo1_9_02973	M12_9_03055, M12_9_03056, M12_9_03057	-	-	P35-2_12_04543, P35-2_9_02800	SAT_BAL01_12_04559, SAT_BAL01_12_04560, SAT_BAL01_12_04703, SAT_BAL01_4_00960, SAT_BAL01_5_00965, SAT_BAL01_5_01027, SAT_BAL01_9_02788, SAT_BAL01_9_02789, SAT_BAL01_9_02790, SAT_BAL01_9_02791, SAT_BAL01_9_02792, SAT_BAL01_9_02793, SAT_BAL01_9_02794, SAT_BAL01_9_02795
OG0000002	Core	-	CAGL0A00737g, CAGL0A01782g, CAGL0A01804g, CAGL0A01826g, CAGL0A02211g, CAGL0A02233g, CAGL0A02321g, CAGL0D02640g, CAGL0D02662g, CAGL0I00286g	Cg16_12_02547, Cg16_4_00037, Cg16_4_00079, Cg16_4_00080, Cg16_4_00081, Cg16_4_00096, Cg16_4_00097, Cg16_4_00100, Cg16_7_00790, Cg16_7_00791	B1012M_12_03949, B1012M_1_00028, B1012M_1_00070, B1012M_1_00071, B1012M_1_00072, B1012M_1_00087, B1012M_1_00088, B1012M_1_00091, B1012M_4_00802, B1012M_4_00803	BG2_12_03947, BG2_1_00031, BG2_1_00074, BG2_1_00075, BG2_1_00076, BG2_1_00090, BG2_1_00091, BG2_1_00094, BG2_4_00797, BG2_4_00798	Cg28_13_02537, Cg28_5_00037, Cg28_5_00078, Cg28_5_00079, Cg28_5_00080, Cg28_5_00095, Cg28_5_00096, Cg28_5_00098, Cg28_8_00790, Cg28_8_00791	Cg30_11_02526, Cg30_3_00031, Cg30_3_00072, Cg30_3_00073, Cg30_3_00074, Cg30_3_00090, Cg30_3_00091, Cg30_3_00095, Cg30_6_00783, Cg30_6_00784	Cg19_12_02524, Cg19_4_00033, Cg19_4_00075, Cg19_4_00076, Cg19_4_00077, Cg19_4_00092, Cg19_4_00093, Cg19_4_00096, Cg19_7_00766, Cg19_7_00767	CBS138_1_00031, CBS138_1_00073, CBS138_1_00074, CBS138_1_00075, CBS138_1_00090, CBS138_1_00091, CBS138_1_00095, CBS138_4_00782, CBS138_4_00783, CBS138_9_02535	CST110_12_03913, CST110_1_00031, CST110_1_00073, CST110_1_00074, CST110_1_00075, CST110_1_00090, CST110_1_00091, CST110_1_00094, CST110_4_00785, CST110_4_00786	CST35_12_03923, CST35_1_00029, CST35_1_00069, CST35_1_00070, CST35_1_00071, CST35_1_00086, CST35_1_00087, CST35_1_00089, CST35_4_00786, CST35_4_00787, CST35_4_00788	Cg17_11_02540, Cg17_3_00031, Cg17_3_00073, Cg17_3_00074, Cg17_3_00075, Cg17_3_00090, Cg17_3_00091, Cg17_3_00094, Cg17_6_00787, Cg17_6_00788	Cg21_11_02536, Cg21_3_00031, Cg21_3_00073, Cg21_3_00074, Cg21_3_00075, Cg21_3_00090, Cg21_3_00091, Cg21_3_00095, Cg21_6_00782, Cg21_6_00783	Cg25_14_03903, Cg25_3_00031, Cg25_3_00073, Cg25_3_00074, Cg25_3_00075, Cg25_3_00090, Cg25_3_00091, Cg25_3_00093, Cg25_6_00787, Cg25_6_00788	DSY562_10_00802, DSY562_10_00803, DSY562_12_01916, DSY562_7_00041, DSY562_7_00083, DSY562_7_00084, DSY562_7_00085, DSY562_7_00100, DSY562_7_00101, DSY562_7_00103	DSY565_10_00056, DSY565_10_00098, DSY565_10_00099, DSY565_10_00100, DSY565_10_00115, DSY565_10_00116, DSY565_10_00118, DSY565_13_00814, DSY565_13_00815, DSY565_15_01928	EB0911Sto_12_03914, EB0911Sto_1_00031, EB0911Sto_1_00073, EB0911Sto_1_00074, EB0911Sto_1_00075, EB0911Sto_1_00090, EB0911Sto_1_00091, EB0911Sto_1_00093, EB0911Sto_4_00790, EB0911Sto_4_00791	EF1237Blo1_1_00029, EF1237Blo1_1_00071, EF1237Blo1_1_00072, EF1237Blo1_1_00073, EF1237Blo1_1_00088, EF1237Blo1_1_00089, EF1237Blo1_1_00092, EF1237Blo1_4_00790, EF1237Blo1_4_00791, EF1237Blo1_9_02540	M12_1_00027, M12_1_00069, M12_1_00070, M12_1_00071, M12_1_00086, M12_1_00087, M12_1_00089, M12_4_00782, M12_4_00783, M12_6_01900	M6_12_03893, M6_1_00033, M6_1_00075, M6_1_00076, M6_1_00077, M6_1_00092, M6_1_00093, M6_1_00096, M6_4_00788, M6_4_00789	M7_12_03891, M7_1_00028, M7_1_00069, M7_1_00070, M7_1_00071, M7_1_00085, M7_1_00086, M7_1_00089, M7_4_00785, M7_4_00786	P35-2_12_03938, P35-2_1_00030, P35-2_1_00073, P35-2_1_00074, P35-2_1_00075, P35-2_1_00090, P35-2_1_00091, P35-2_1_00093, P35-2_4_00794, P35-2_4_00795	SAT_BAL01_12_03946, SAT_BAL01_1_00028, SAT_BAL01_1_00070, SAT_BAL01_1_00071, SAT_BAL01_1_00072, SAT_BAL01_1_00086, SAT_BAL01_1_00087, SAT_BAL01_1_00089, SAT_BAL01_4_00788, SAT_BAL01_4_00789
OG0000003	Core	-	CAGL0H04257g, CAGL0H04279g, CAGL0L01831g	Cg16_11_02254, Cg16_11_02255, Cg16_11_02256, Cg16_15_04121	B1012M_12_04189, B1012M_8_02256, B1012M_8_02257, B1012M_8_02258, B1012M_8_02259	BG2_12_04189, BG2_8_02262, BG2_8_02263, BG2_8_02264, BG2_8_02265	Cg28_12_02241, Cg28_12_02242, Cg28_12_02243, Cg28_16_04161	Cg30_10_02234, Cg30_10_02235, Cg30_10_02236, Cg30_14_04146	Cg19_11_02230, Cg19_11_02231, Cg19_11_02232, Cg19_11_02233, Cg19_15_04131	CBS138_12_04156, CBS138_8_02241, CBS138_8_02242	CST110_12_04154, CST110_8_02129, CST110_8_02130, CST110_8_02131, CST110_8_02132, CST110_8_02133	CST35_12_04163, CST35_12_04164, CST35_8_02241, CST35_8_02242, CST35_8_02243, CST35_8_02244, CST35_8_02245, CST35_8_02246, CST35_8_02247, CST35_8_02248, CST35_8_02249, CST35_8_02250, CST35_8_02251, CST35_8_02252	Cg17_10_02248, Cg17_10_02249, Cg17_10_02250, Cg17_14_04161	Cg21_10_02241, Cg21_10_02242, Cg21_10_02243, Cg21_10_02244, Cg21_14_04153	Cg25_10_02241, Cg25_10_02242, Cg25_10_02243, Cg25_14_04144	DSY562_12_01675, DSY562_14_02537, DSY562_14_02538, DSY562_14_02539, DSY562_14_02540, DSY562_14_02541, DSY562_14_02542, DSY562_14_02543, DSY562_14_02544	DSY565_15_01687, DSY565_17_02548, DSY565_17_02549, DSY565_17_02550, DSY565_17_02551, DSY565_17_02552, DSY565_17_02553, DSY565_17_02554, DSY565_17_02555	EB0911Sto_12_04154, EB0911Sto_12_04155, EB0911Sto_12_04156, EB0911Sto_8_02250, EB0911Sto_8_02255	EF1237Blo1_12_04147, EF1237Blo1_8_02246, EF1237Blo1_8_02247, EF1237Blo1_8_02248, EF1237Blo1_8_02249	M12_6_01657, M12_8_02520	M6_12_04134, M6_12_04135, M6_8_02236, M6_8_02237, M6_8_02238, M6_8_02239, M6_8_02240	M7_12_04131, M7_12_04132, M7_12_04133, M7_8_02233, M7_8_02234, M7_8_02235, M7_8_02236, M7_8_02237, M7_8_02238, M7_8_02239, M7_8_02240	P35-2_12_04178, P35-2_8_02260, P35-2_8_02261, P35-2_8_02262, P35-2_8_02263, P35-2_8_02264	SAT_BAL01_12_04186, SAT_BAL01_12_04187, SAT_BAL01_8_02254, SAT_BAL01_8_02255, SAT_BAL01_8_02256, SAT_BAL01_8_02257, SAT_BAL01_8_02258, SAT_BAL01_8_02259, SAT_BAL01_8_02260
OG0000004	Accessory	Unclear	CAGL0C00253g, CAGL0E00116g, CAGL0G00121g, CAGL0I00143g, CAGL0I10200g, CAGL0J00116g, CAGL0L09911g, CAGL0L13299g	-	B1012M_12_04707, B1012M_12_04708, B1012M_1_00205, B1012M_1_00206, B1012M_1_00207, B1012M_1_00208, B1012M_1_00209, B1012M_1_00210, B1012M_1_00211, B1012M_1_00212	BG2_3_00463, BG2_7_01642, BG2_7_01643	Cg28_11_02062	Cg30_3_00208, Cg30_7_00956, Cg30_7_01020	Cg19_10_01612, Cg19_13_02990, Cg19_13_02991	CBS138_10_03004, CBS138_10_03005	CST110_12_04518, CST110_12_04676, CST110_12_04677	-	Cg17_11_02966, Cg17_11_02971, Cg17_14_04095, Cg17_5_00429, Cg17_5_00460, Cg17_6_00662, Cg17_6_00959, Cg17_7_00965, Cg17_7_01026, Cg17_9_01631	Cg21_14_04516	Cg25_11_02777, Cg25_14_03898, Cg25_3_00206, Cg25_3_00207, Cg25_6_00661, Cg25_7_01023, Cg25_8_01626, Cg25_9_01627	-	-	EB0911Sto_12_04671, EB0911Sto_12_04672, EB0911Sto_12_04673, EB0911Sto_12_04674, EB0911Sto_12_04677, EB0911Sto_12_04678, EB0911Sto_1_00002, EB0911Sto_3_00662, EB0911Sto_3_00663, EB0911Sto_3_00664, EB0911Sto_7_01635	EF1237Blo1_12_04660	M12_12_04664, M12_12_04665, M12_12_04667, M12_12_04669, M12_1_00204	-	-	P35-2_10_02836, P35-2_10_02837, P35-2_10_02838, P35-2_10_02840, P35-2_10_02841, P35-2_10_02842, P35-2_10_02844, P35-2_10_03060, P35-2_12_03933, P35-2_12_04542, P35-2_12_04550, P35-2_1_00001, P35-2_1_00207, P35-2_1_00208, P35-2_1_00209, P35-2_1_00210, P35-2_1_00211, P35-2_1_00212, P35-2_1_00213, P35-2_1_00214, P35-2_1_00215, P35-2_1_00216, P35-2_3_00437, P35-2_4_00667, P35-2_4_00668, P35-2_4_00966…	SAT_BAL01_10_02839, SAT_BAL01_10_02840, SAT_BAL01_10_02841, SAT_BAL01_10_02843, SAT_BAL01_10_02844, SAT_BAL01_12_04704, SAT_BAL01_12_04705, SAT_BAL01_12_04708, SAT_BAL01_7_01637, SAT_BAL01_7_01638, SAT_BAL01_7_01639
OG0000005	Core	-	CAGL0C00968g, CAGL0C01056g, CAGL0C01078g, CAGL0C01133g	Cg16_1_00002, Cg16_1_00003, Cg16_1_00005, Cg16_6_00460, Cg16_6_00461	B1012M_3_00467, B1012M_3_00468, B1012M_3_00470, B1012M_3_00471, B1012M_3_00472	BG2_3_00462, BG2_3_00465	Cg28_2_00006, Cg28_7_00459, Cg28_7_00460, Cg28_7_00461, Cg28_7_00462	Cg30_5_00460, Cg30_5_00462, Cg30_5_00463	Cg19_6_00457, Cg19_6_00458	CBS138_1_00002, CBS138_3_00457, CBS138_3_00458, CBS138_3_00460, CBS138_3_00461	CST110_3_00455, CST110_3_00456	CST35_3_00449, CST35_3_00450, CST35_3_00451, CST35_3_00452, CST35_3_00454, CST35_3_00455, CST35_3_00457, CST35_3_00458	Cg17_5_00455, Cg17_5_00456, Cg17_5_00458	Cg21_10_02529, Cg21_14_04087, Cg21_5_00457, Cg21_5_00458, Cg21_5_00460, Cg21_5_00461, Cg21_5_00462, Cg21_5_00463, Cg21_5_00464, Cg21_5_00465	Cg25_5_00454, Cg25_5_00455, Cg25_5_00457, Cg25_5_00458	DSY562_2_00006, DSY562_9_00433, DSY562_9_00435, DSY562_9_00436, DSY562_9_00438, DSY562_9_00440, DSY562_9_00442, DSY562_9_00443, DSY562_9_00444, DSY562_9_00474, DSY562_9_00475	DSY565_10_00029, DSY565_12_00449, DSY565_12_00451, DSY565_12_00453, DSY565_12_00454, DSY565_12_00455, DSY565_12_00485, DSY565_12_00486, DSY565_12_00487, DSY565_1_00003, DSY565_3_00010, DSY565_3_00012	EB0911Sto_3_00454, EB0911Sto_3_00455, EB0911Sto_3_00457, EB0911Sto_3_00458, EB0911Sto_3_00460, EB0911Sto_3_00461	EF1237Blo1_3_00454, EF1237Blo1_3_00457, EF1237Blo1_3_00458, EF1237Blo1_3_00459	M12_3_00454	M6_3_00458, M6_3_00459	M7_3_00450, M7_3_00451, M7_3_00452, M7_3_00454, M7_3_00455, M7_3_00456	P35-2_3_00463, P35-2_3_00464	SAT_BAL01_3_00454, SAT_BAL01_3_00455, SAT_BAL01_3_00457, SAT_BAL01_3_00458, SAT_BAL01_3_00460, SAT_BAL01_3_00461
OG0000006	Core	-	CAGL0M00132g	Cg16_14_03535, Cg16_2_00006, Cg16_4_00011	B1012M_13_04728, B1012M_3_00673	BG2_13_04706, BG2_13_05340, BG2_1_00003, BG2_3_00668, BG2_6_01249	Cg28_17_04682, Cg28_4_00008, Cg28_5_00011	Cg30_15_04667, Cg30_1_00001	Cg19_16_04651, Cg19_1_00001, Cg19_4_00007	CBS138_13_04677, CBS138_13_05301, CBS138_6_01236	CST110_12_04695, CST110_13_04697, CST110_1_00003, CST110_3_00657, CST110_6_01240	CST35_12_04679, CST35_13_04681, CST35_1_00003, CST35_3_00659	Cg17_15_04679, Cg17_1_00001, Cg17_3_00005	Cg21_15_04675, Cg21_1_00001, Cg21_8_01235	Cg25_15_04659, Cg25_1_00001, Cg25_3_00005	DSY562_19_04677, DSY562_4_00008, DSY562_9_00675	DSY565_12_00687, DSY565_23_04691, DSY565_8_00027	EB0911Sto_13_04682, EB0911Sto_13_05304, EB0911Sto_1_00005, EB0911Sto_3_00660	EF1237Blo1_12_04674, EF1237Blo1_13_04676, EF1237Blo1_1_00003	M12_13_04679, M12_13_05304, M12_3_00654	M6_12_04640, M6_13_04643, M6_1_00005, M6_3_00660, M6_6_01237	M7_12_04658, M7_13_04660, M7_3_00657	P35-2_13_04719, P35-2_13_05342, P35-2_1_00003, P35-2_1_00004, P35-2_3_00664, P35-2_6_01250	SAT_BAL01_13_04718, SAT_BAL01_3_00661
OG0000007	Core	-	CAGL0A00116g, CAGL0E06666g	Cg16_4_00009, Cg16_6_00432, Cg16_6_00663, Cg16_8_01243	B1012M_5_01252, B1012M_9_02843, B1012M_9_02844, B1012M_9_02845	BG2_1_00001, BG2_5_01247, BG2_9_02848, BG2_9_02849	Cg28_13_03009, Cg28_5_00009, Cg28_9_01235	Cg30_3_00003, Cg30_3_00004, Cg30_7_01233	Cg19_3_00003, Cg19_4_00005, Cg19_8_01223	CBS138_1_00004, CBS138_5_01233	CST110_5_01238, CST110_9_02703, CST110_9_02704, CST110_9_02705	CST35_5_01237, CST35_9_02814, CST35_9_02815	Cg17_3_00003, Cg17_7_01242	Cg21_3_00004, Cg21_7_01233	Cg25_11_02810, Cg25_3_00003, Cg25_7_01237	DSY562_11_01255, DSY562_15_03107, DSY562_15_03108, DSY562_7_00014	DSY565_14_01267, DSY565_18_03119, DSY565_18_03120	EB0911Sto_1_00003, EB0911Sto_5_01238, EB0911Sto_9_02825, EB0911Sto_9_02826, EB0911Sto_9_02827	EF1237Blo1_5_01241	M12_1_00001, M12_5_01235, M12_9_03095, M12_9_03096	M6_1_00003, M6_5_01235, M6_9_02802, M6_9_02803	M7_5_01234, M7_9_02801, M7_9_02802	P35-2_5_01247, P35-2_9_02832, P35-2_9_02833	SAT_BAL01_1_00001, SAT_BAL01_5_01244, SAT_BAL01_9_02835, SAT_BAL01_9_02836, SAT_BAL01_9_02837
OG0000008	Core	-	CAGL0I10098g, CAGL0J01774g, CAGL0K13024g	Cg16_12_02974, Cg16_13_03079, Cg16_14_04064	B1012M_10_02913, B1012M_10_02914, B1012M_11_03943, B1012M_9_02785	BG2_10_02916, BG2_11_03942, BG2_9_02797	Cg28_13_02962, Cg28_14_03078, Cg28_14_03080, Cg28_15_04096	Cg30_11_02952, Cg30_12_03182, Cg30_13_04079	Cg19_12_02948, Cg19_13_03057, Cg19_14_04075	CBS138_10_03072, CBS138_11_04089, CBS138_9_02959	CST110_10_02775, CST110_11_03908, CST110_9_02660	CST35_10_02886, CST35_11_03918, CST35_9_02779	Cg17_11_02964, Cg17_12_03074, Cg17_13_04094	Cg21_11_02960, Cg21_12_03065, Cg21_13_04086	Cg25_11_02770, Cg25_12_02879, Cg25_12_02881, Cg25_13_03897	DSY562_15_03072, DSY562_16_03175, DSY562_17_04189	DSY565_18_03083, DSY565_19_03121, DSY565_20_03640, DSY565_21_04203	EB0911Sto_10_02895, EB0911Sto_11_03909, EB0911Sto_9_02781	EF1237Blo1_10_03076, EF1237Blo1_11_04091, EF1237Blo1_9_02964	M12_10_03165, M12_11_04181, M12_9_03050	M6_10_02871, M6_11_03887, M6_9_02766	M7_10_02870, M7_11_03885, M7_9_02767	P35-2_10_02911, P35-2_11_03932, P35-2_9_02790	SAT_BAL01_10_02910, SAT_BAL01_11_03940, SAT_BAL01_9_02786
OG0000009	Core	-	CAGL0C04136g, CAGL0H09834g, CAGL0M06677g	Cg16_11_02505, Cg16_16_04965, Cg16_6_00597	B1012M_13_05020, B1012M_3_00607, B1012M_8_02508	BG2_13_05004, BG2_3_00601, BG2_8_02518	Cg28_12_02494, Cg28_17_04974, Cg28_7_00599	Cg30_10_02485, Cg30_15_04959, Cg30_5_00599	Cg19_11_02482, Cg19_16_04942, Cg19_6_00594	CBS138_13_04969, CBS138_3_00599, CBS138_8_02493	CST110_13_04989, CST110_3_00592, CST110_8_02383	CST35_13_04972, CST35_3_00594, CST35_8_02501	Cg17_10_02499, Cg17_15_04971, Cg17_5_00596	Cg21_10_02493, Cg21_15_04967, Cg21_5_00600	Cg25_10_02492, Cg25_15_04951, Cg25_5_00594	DSY562_14_02794, DSY562_19_04970, DSY562_9_00610	DSY565_12_00622, DSY565_17_02805, DSY565_23_04984	EB0911Sto_13_04973, EB0911Sto_3_00595, EB0911Sto_8_02504	EF1237Blo1_13_04967, EF1237Blo1_3_00597, EF1237Blo1_8_02498	M12_13_04970, M12_3_00589, M12_8_02773	M6_13_04935, M6_3_00595, M6_8_02490	M7_13_04952, M7_3_00591, M7_8_02489	P35-2_13_05009, P35-2_3_00600, P35-2_8_02514	SAT_BAL01_13_05009, SAT_BAL01_3_00596, SAT_BAL01_8_02509
OG0000010	Core	-	CAGL0C04114g, CAGL0H09856g, CAGL0M06655g	Cg16_11_02506, Cg16_16_04964, Cg16_6_00596	B1012M_13_05019, B1012M_3_00606, B1012M_8_02509	BG2_13_05003, BG2_3_00600, BG2_8_02519	Cg28_12_02495, Cg28_17_04973, Cg28_7_00598	Cg30_10_02486, Cg30_15_04958, Cg30_5_00598	Cg19_11_02483, Cg19_16_04941, Cg19_6_00593	CBS138_13_04968, CBS138_3_00598, CBS138_8_02494	CST110_13_04988, CST110_3_00591, CST110_8_02384	CST35_13_04971, CST35_3_00593, CST35_8_02502	Cg17_10_02500, Cg17_15_04970, Cg17_5_00595	Cg21_10_02494, Cg21_15_04966, Cg21_5_00599	Cg25_10_02493, Cg25_15_04950, Cg25_5_00593	DSY562_14_02795, DSY562_19_04969, DSY562_9_00609	DSY565_12_00621, DSY565_17_02806, DSY565_23_04983	EB0911Sto_13_04972, EB0911Sto_3_00594, EB0911Sto_8_02505	EF1237Blo1_13_04966, EF1237Blo1_3_00596, EF1237Blo1_8_02499	M12_13_04969, M12_3_00588, M12_8_02774	M6_13_04934, M6_3_00594, M6_8_02491	M7_13_04951, M7_3_00590, M7_8_02490	P35-2_13_05008, P35-2_3_00599, P35-2_8_02515	SAT_BAL01_13_05008, SAT_BAL01_3_00595, SAT_BAL01_8_02510
OG0000011	Core	-	CAGL0A00105g, CAGL0E00105g, CAGL0E00231g, CAGL0F00105g, CAGL0G00105g, CAGL0G10219g, CAGL0H00110g, CAGL0H10626g, CAGL0I00105g, CAGL0J00105g, CAGL0L00157g	Cg16_11_02541, Cg16_4_00008, Cg16_9_01245	B1012M_1_00214	BG2_7_01641	Cg28_13_02531	Cg30_10_02521, Cg30_2_00002	Cg19_10_02052, Cg19_11_02518, Cg19_4_00004, Cg19_7_00941, Cg19_8_00944	CBS138_10_03003, CBS138_1_00001, CBS138_6_01235	CST110_9_02420	CST35_9_02538	Cg17_10_02535	Cg21_11_02530, Cg21_2_00002, Cg21_3_00003, Cg21_9_02063	Cg25_11_02529, Cg25_12_02811, Cg25_2_00002, Cg25_3_00208	DSY562_14_02830, DSY562_15_02831, DSY562_3_00007	DSY565_17_02841, DSY565_18_02842	EB0911Sto_1_00001, EB0911Sto_3_00665, EB0911Sto_6_01240, EB0911Sto_6_01633, EB0911Sto_7_01634, EB0911Sto_9_02541	EF1237Blo1_7_01631	M12_10_03098	M6_12_03888	M7_8_02525, M7_9_02526	P35-2_10_02835, P35-2_1_00217, P35-2_6_01249, P35-2_7_01639	SAT_BAL01_10_02838, SAT_BAL01_12_03941, SAT_BAL01_4_00961, SAT_BAL01_6_01246, SAT_BAL01_7_01636, SAT_BAL01_9_02546
OG0000012	Core	-	CAGL0E06688g, CAGL0K00170g	Cg16_16_04642, Cg16_8_01244	B1012M_11_03382, B1012M_3_00674, B1012M_5_01253	BG2_11_03378, BG2_3_00669, BG2_5_01248	Cg28_15_03537, Cg28_9_01236	Cg30_13_03517, Cg30_7_01234	Cg19_14_03513, Cg19_8_01224	CBS138_11_03528, CBS138_5_01234	CST110_11_03346, CST110_3_00658, CST110_5_01239	CST35_11_03358, CST35_5_01238	Cg17_13_03533, Cg17_7_01243	Cg21_13_03525, Cg21_7_01234	Cg25_13_03337, Cg25_7_01238	DSY562_11_01256, DSY562_17_03629	DSY565_14_01268, DSY565_21_03643	EB0911Sto_11_03350, EB0911Sto_5_01239	EF1237Blo1_11_03530, EF1237Blo1_1_00001, EF1237Blo1_5_01242	M12_11_03621, M12_3_00655, M12_5_01236	M6_11_03326, M6_3_00661, M6_5_01236	M7_11_03325, M7_3_00658, M7_5_01235	P35-2_11_03369, P35-2_3_00665, P35-2_5_01248	SAT_BAL01_11_03365, SAT_BAL01_5_01245
OG0000013	Accessory	Unclear	CAGL0B00105g, CAGL0B05137g, CAGL0B05148g	-	B1012M_10_03061, B1012M_10_03062, B1012M_10_03063, B1012M_10_03064, B1012M_10_03065, B1012M_10_03066, B1012M_10_03067, B1012M_10_03068, B1012M_10_03069, B1012M_10_03070, B1012M_10_03071, B1012M_10_03072, B1012M_10_03073, B1012M_10_03074, B1012M_2_00433, B1012M_2_00434, B1012M_2_00435, B1012M_2_00436, B1012M_2_00437, B1012M_6_01254	BG2_10_03063, BG2_10_03064, BG2_2_00428, BG2_2_00430, BG2_2_00431, BG2_6_01250, BG2_6_01251	Cg28_14_03227, Cg28_14_03228	Cg30_4_00429	-	-	CST110_10_02706, CST110_10_02707, CST110_10_02708, CST110_10_02922, CST110_10_02923, CST110_6_01241	-	Cg17_11_03006, Cg17_11_03007	Cg21_12_03212, Cg21_12_03213, Cg21_12_03214, Cg21_12_03215	-	DSY562_5_00010	-	-	-	-	-	-	-	SAT_BAL01_6_01248, SAT_BAL01_9_02807
OG0000014	Accessory	Miss-prediction	CAGL0L13376g	Cg16_15_04637	B1012M_12_04716, B1012M_12_04717, B1012M_12_04719, B1012M_12_04721, B1012M_12_04724, B1012M_12_04725, B1012M_12_04726, B1012M_13_05354	-	Cg28_16_04679	Cg30_14_04662	Cg19_15_04646	CBS138_12_04671, CBS138_12_04674	CST110_12_04686, CST110_12_04688, CST110_12_04690, CST110_12_04692, CST110_12_04694	CST35_12_04677, CST35_12_04678	Cg17_14_04676	Cg21_14_04671	-	DSY562_18_04674	DSY565_22_04688	-	EF1237Blo1_12_04661, EF1237Blo1_12_04663, EF1237Blo1_12_04665, EF1237Blo1_12_04667, EF1237Blo1_12_04670, EF1237Blo1_12_04673, EF1237Blo1_13_05298	M12_12_04671, M12_12_04672, M12_12_04674, M12_12_04676, M12_12_04677	M6_12_04637	M7_12_04650, M7_12_04652, M7_12_04653, M7_12_04656	-	SAT_BAL01_12_04710, SAT_BAL01_12_04711, SAT_BAL01_12_04712, SAT_BAL01_12_04713, SAT_BAL01_12_04716
OG0000015	Core	-	CAGL0A01284g, CAGL0A01366g	Cg16_4_00061, Cg16_4_00063	B1012M_1_00052, B1012M_1_00054	BG2_1_00056, BG2_1_00058	Cg28_5_00061, Cg28_5_00063	Cg30_3_00055, Cg30_3_00057	Cg19_4_00057, Cg19_4_00059	CBS138_1_00055, CBS138_1_00057	CST110_1_00055, CST110_1_00057	CST35_1_00053	Cg17_3_00055, Cg17_3_00057	Cg21_3_00055, Cg21_3_00057	Cg25_3_00055, Cg25_3_00057	DSY562_7_00065, DSY562_7_00067	DSY565_10_00080, DSY565_10_00082	EB0911Sto_1_00055, EB0911Sto_1_00057	EF1237Blo1_1_00053, EF1237Blo1_1_00055	M12_1_00051, M12_1_00053	M6_1_00057, M6_1_00059	M7_1_00052, M7_1_00054	P35-2_1_00054, P35-2_1_00056, P35-2_1_00058	SAT_BAL01_1_00052, SAT_BAL01_1_00054
OG0000016	Core	-	CAGL0B00220g, CAGL0E00363g	Cg16_5_00215, Cg16_8_00969	B1012M_2_00216, B1012M_5_00981	BG2_2_00210, BG2_5_00975	Cg28_6_00213, Cg28_9_00963	Cg30_4_00210, Cg30_7_00962	Cg19_5_00211, Cg19_8_00949	CBS138_2_00210, CBS138_5_00960	CST110_2_00209, CST110_5_00966	CST35_2_00203, CST35_5_00965	Cg17_4_00209, Cg17_7_00968	Cg21_4_00210, Cg21_7_00962	Cg25_4_00210, Cg25_7_00965	DSY562_11_00981, DSY562_8_00218	DSY565_11_00233, DSY565_14_00993	EB0911Sto_2_00208, EB0911Sto_5_00969	EF1237Blo1_2_00208, EF1237Blo1_5_00969	M12_2_00207, M12_5_00960	M6_2_00212, M6_5_00964	M7_2_00204, M7_5_00961	P35-2_2_00219, P35-2_5_00972	SAT_BAL01_2_00206, SAT_BAL01_5_00968
OG0000017	Core	-	CAGL0C05379g, CAGL0K04741g	Cg16_14_03704, Cg16_6_00650	B1012M_11_03583, B1012M_3_00661	BG2_11_03582, BG2_3_00655	Cg28_15_03737, Cg28_7_00652	Cg30_13_03719, Cg30_5_00652	Cg19_14_03714, Cg19_6_00647	CBS138_11_03729, CBS138_3_00652	CST110_11_03548, CST110_3_00645	CST35_11_03559, CST35_3_00647	Cg17_13_03734, Cg17_5_00649	Cg21_13_03726, Cg21_5_00653	Cg25_13_03537, Cg25_5_00647	DSY562_17_03830, DSY562_9_00663	DSY565_12_00675, DSY565_21_03844	EB0911Sto_11_03551, EB0911Sto_3_00648	EF1237Blo1_11_03731, EF1237Blo1_3_00650	M12_11_03822, M12_3_00642	M6_11_03527, M6_3_00648	M7_11_03526, M7_3_00645	P35-2_11_03570, P35-2_3_00653	SAT_BAL01_11_03568, SAT_BAL01_3_00649
OG0000018	Core	-	CAGL0C04411g, CAGL0K11440g	Cg16_14_03994, Cg16_6_00608	B1012M_11_03872, B1012M_3_00618	BG2_11_03872, BG2_3_00612	Cg28_15_04026, Cg28_7_00610	Cg30_13_04008, Cg30_5_00610	Cg19_14_04003, Cg19_6_00605	CBS138_11_04018, CBS138_3_00610	CST110_11_03838, CST110_3_00603	CST35_11_03848, CST35_3_00605	Cg17_13_04024, Cg17_5_00607	Cg21_13_04015, Cg21_5_00611	Cg25_13_03827, Cg25_5_00605	DSY562_17_04119, DSY562_9_00621	DSY565_12_00633, DSY565_21_04133	EB0911Sto_11_03839, EB0911Sto_3_00606	EF1237Blo1_11_04020, EF1237Blo1_3_00608	M12_11_04112, M12_3_00600	M6_11_03817, M6_3_00606	M7_11_03815, M7_3_00602	P35-2_11_03861, P35-2_3_00611	SAT_BAL01_11_03866, SAT_BAL01_3_00607
OG0000019	Core	-	CAGL0C00110g	Cg16_6_00431, Cg16_6_00664	B1012M_3_00438, B1012M_5_00973	BG2_3_00432, BG2_5_00971, BG2_8_02555	Cg28_7_00430, Cg28_7_00665	Cg30_5_00430, Cg30_5_00665	Cg19_6_00428	CBS138_3_00428, CBS138_3_00665	CST110_3_00425, CST110_5_00959, CST110_8_02419	CST35_3_00420, CST35_5_00960	Cg17_5_00425, Cg17_5_00661	Cg21_5_00429, Cg21_5_00666	Cg25_5_00660	DSY562_11_00976, DSY562_9_00473	DSY565_12_00484, DSY565_14_00988	EB0911Sto_3_00425, EB0911Sto_5_00964	EF1237Blo1_3_00424, EF1237Blo1_3_00663	M12_3_00424, M12_5_00955	M6_3_00428, M6_5_00959, M6_8_02526	M7_3_00422, M7_5_00956	P35-2_3_00434, P35-2_5_00967	SAT_BAL01_3_00424, SAT_BAL01_5_00962
OG0000020	Core	-	CAGL0D01188g, CAGL0K07832g	Cg16_14_03839, Cg16_7_00722	B1012M_11_03717, B1012M_4_00733	BG2_11_03716, BG2_4_00729	Cg28_15_03871, Cg28_8_00722	Cg30_13_03853, Cg30_6_00714	Cg19_14_03848, Cg19_7_00698	CBS138_11_03863, CBS138_4_00714	CST110_11_03683, CST110_4_00717	CST35_11_03693, CST35_4_00718	Cg17_13_03869, Cg17_6_00719	Cg21_13_03860, Cg21_6_00714	Cg25_13_03672, Cg25_6_00719	DSY562_10_00734, DSY562_17_03964	DSY565_13_00746, DSY565_21_03978	EB0911Sto_11_03684, EB0911Sto_4_00722	EF1237Blo1_11_03865, EF1237Blo1_4_00722	M12_11_03957, M12_4_00714	M6_11_03662, M6_4_00720	M7_11_03660, M7_4_00717	P35-2_11_03706, P35-2_4_00726	SAT_BAL01_11_03708, SAT_BAL01_4_00720
OG0000021	Core	-	CAGL0E04994g, CAGL0G08734g	Cg16_10_02010, Cg16_8_01171	B1012M_5_01181, B1012M_7_02013	BG2_5_01177, BG2_7_02015	Cg28_11_01995, Cg28_9_01164	Cg30_7_01163, Cg30_9_01992	Cg19_10_01985, Cg19_8_01151	CBS138_5_01161, CBS138_7_01996	CST110_5_01168, CST110_7_01884	CST35_5_01166, CST35_7_01999	Cg17_7_01170, Cg17_9_02003	Cg21_7_01163, Cg21_9_01996	Cg25_7_01166, Cg25_9_01997	DSY562_11_01183, DSY562_13_02295	DSY565_14_01195, DSY565_16_02306	EB0911Sto_5_01168, EB0911Sto_7_02007	EF1237Blo1_5_01169, EF1237Blo1_7_02003	M12_5_01163, M12_7_02276	M6_5_01165, M6_7_01992	M7_5_01162, M7_7_01992	P35-2_5_01176, P35-2_7_02017	SAT_BAL01_5_01173, SAT_BAL01_7_02011
OG0000022	Core	-	CAGL0G01034g, CAGL0K04037g	Cg16_10_01674, Cg16_14_03672	B1012M_11_03551, B1012M_7_01679	BG2_11_03549, BG2_7_01680	Cg28_11_01661, Cg28_15_03706	Cg30_13_03687, Cg30_9_01655	Cg19_10_01649, Cg19_14_03682	CBS138_11_03697, CBS138_7_01659	CST110_11_03516, CST110_7_01550	CST35_11_03527, CST35_7_01663	Cg17_13_03702, Cg17_9_01667	Cg21_13_03694, Cg21_9_01659	Cg25_13_03506, Cg25_9_01663	DSY562_13_01958, DSY562_17_03798	DSY565_16_01970, DSY565_21_03812	EB0911Sto_11_03519, EB0911Sto_7_01672	EF1237Blo1_11_03699, EF1237Blo1_7_01668	M12_11_03790, M12_7_01942	M6_11_03495, M6_7_01661	M7_11_03494, M7_7_01659	P35-2_11_03538, P35-2_7_01681	SAT_BAL01_11_03536, SAT_BAL01_7_01676
OG0000023	Core	-	CAGL0G07271g, CAGL0K06259g	Cg16_10_01943, Cg16_14_03768	B1012M_11_03647, B1012M_7_01947	BG2_11_03645, BG2_7_01949	Cg28_11_01929, Cg28_15_03801	Cg30_13_03783, Cg30_9_01926	Cg19_10_01918, Cg19_14_03778	CBS138_11_03793, CBS138_7_01930	CST110_11_03613, CST110_7_01818	CST35_11_03623, CST35_7_01933	Cg17_13_03798, Cg17_9_01936	Cg21_13_03790, Cg21_9_01930	Cg25_13_03601, Cg25_9_01931	DSY562_13_02229, DSY562_17_03894	DSY565_16_02240, DSY565_21_03908	EB0911Sto_11_03615, EB0911Sto_7_01941	EF1237Blo1_11_03795, EF1237Blo1_7_01937	M12_11_03887, M12_7_02210	M6_11_03591, M6_7_01926	M7_11_03590, M7_7_01926	P35-2_11_03636, P35-2_7_01951	SAT_BAL01_11_03637, SAT_BAL01_7_01945
OG0000024	Core	-	CAGL0H05511g, CAGL0M06501g	Cg16_11_02311, Cg16_16_04957	B1012M_13_05012, B1012M_8_02314	BG2_13_04996, BG2_8_02322	Cg28_12_02298, Cg28_17_04966	Cg30_10_02291, Cg30_15_04951	Cg19_11_02288, Cg19_16_04934	CBS138_13_04961, CBS138_8_02298	CST110_13_04981, CST110_8_02188	CST35_13_04964, CST35_8_02307	Cg17_10_02305, Cg17_15_04963	Cg21_10_02299, Cg21_15_04959	Cg25_10_02298, Cg25_15_04943	DSY562_14_02599, DSY562_19_04962	DSY565_17_02610, DSY565_23_04976	EB0911Sto_13_04965, EB0911Sto_8_02310	EF1237Blo1_13_04959, EF1237Blo1_8_02304	M12_13_04962, M12_8_02577	M6_13_04927, M6_8_02295	M7_13_04944, M7_8_02295	P35-2_13_05001, P35-2_8_02319	SAT_BAL01_13_05001, SAT_BAL01_8_02315
OG0000025	Core	-	CAGL0I03916g, CAGL0J09064g	Cg16_12_02700, Cg16_13_03401	B1012M_10_03249, B1012M_12_04102	BG2_10_03243, BG2_12_04101	Cg28_13_02691, Cg28_14_03404	Cg30_11_02679, Cg30_11_02984	Cg19_12_02677, Cg19_13_03379	CBS138_10_03394, CBS138_9_02688	CST110_10_03099, CST110_12_04067	CST35_10_03223, CST35_12_04076	Cg17_11_02693, Cg17_12_03397	Cg21_11_02689, Cg21_12_03391	Cg25_12_03203, Cg25_14_04057	DSY562_12_01763, DSY562_16_03496	DSY565_15_01775, DSY565_19_03443	EB0911Sto_10_03217, EB0911Sto_12_04067	EF1237Blo1_10_03398, EF1237Blo1_9_02693	M12_10_03488, M12_6_01747	M6_10_03193, M6_12_04047	M7_10_03192, M7_12_04044	P35-2_10_03235, P35-2_12_04091	SAT_BAL01_10_03230, SAT_BAL01_12_04099
OG0000026	Core	-	CAGL0K04587g, CAGL0L08114g	Cg16_14_03696, Cg16_15_04407	B1012M_11_03575, B1012M_12_04250	BG2_11_03573, BG2_12_04249	Cg28_15_03730, Cg28_16_04504	Cg30_13_03711, Cg30_14_04432	Cg19_14_03706, Cg19_15_04418	CBS138_11_03721, CBS138_12_04442	CST110_11_03540, CST110_12_04215	CST35_11_03551, CST35_12_04225	Cg17_13_03726, Cg17_14_04447	Cg21_13_03718, Cg21_14_04439	Cg25_13_03530, Cg25_14_04205	DSY562_17_03822, DSY562_18_04221	DSY565_21_03836, DSY565_22_04235	EB0911Sto_11_03543, EB0911Sto_12_04217	EF1237Blo1_11_03723, EF1237Blo1_12_04433	M12_11_03814, M12_12_04213	M6_11_03519, M6_12_04195	M7_11_03518, M7_12_04195	P35-2_11_03562, P35-2_12_04239	SAT_BAL01_11_03560, SAT_BAL01_12_04248
OG0000027	Core	-	CAGL0I01430g, CAGL0L01353g	Cg16_12_02599, Cg16_15_04104	B1012M_12_04001, B1012M_12_04172	BG2_12_03999, BG2_12_04171	Cg28_13_02589, Cg28_16_04144	Cg30_11_02578, Cg30_14_04129	Cg19_12_02576, Cg19_15_04114	CBS138_12_04139, CBS138_9_02587	CST110_12_03965, CST110_12_04137	CST35_12_03975, CST35_12_04146	Cg17_11_02592, Cg17_14_04144	Cg21_11_02588, Cg21_14_04136	Cg25_14_03955, Cg25_14_04127	DSY562_12_01692, DSY562_12_01864	DSY565_15_01704, DSY565_15_01876	EB0911Sto_12_03966, EB0911Sto_12_04137	EF1237Blo1_12_04130, EF1237Blo1_9_02592	M12_6_01674, M12_6_01848	M6_12_03945, M6_12_04117	M7_12_03943, M7_12_04114	P35-2_12_03990, P35-2_12_04161	SAT_BAL01_12_03998, SAT_BAL01_12_04169
OG0000028	Core	-	CAGL0M11660g, CAGL0M12430g	Cg16_16_05187, Cg16_16_05222	B1012M_13_05240, B1012M_13_05275	BG2_13_05226, BG2_13_05261	Cg28_17_05195, Cg28_17_05230	Cg30_15_05181, Cg30_15_05216	Cg19_16_05163, Cg19_16_05198	CBS138_13_05190, CBS138_13_05225	CST110_13_05210, CST110_13_05245	CST35_13_05192, CST35_13_05227	Cg17_15_05192, Cg17_15_05227	Cg21_15_05190, Cg21_15_05225	Cg25_15_05172, Cg25_15_05207	DSY562_19_05192, DSY562_19_05227	DSY565_23_05205, DSY565_23_05240	EB0911Sto_13_05192, EB0911Sto_13_05227	EF1237Blo1_13_05187, EF1237Blo1_13_05222	M12_13_05193, M12_13_05228	M6_13_05157, M6_13_05192	M7_13_05173, M7_13_05208	P35-2_13_05230, P35-2_13_05265	SAT_BAL01_13_05231, SAT_BAL01_13_05266
OG0000029	Core	-	CAGL0C04389g, CAGL0K11462g	Cg16_14_03995, Cg16_6_00607	B1012M_11_03873, B1012M_3_00617	BG2_11_03873, BG2_3_00611	Cg28_15_04027, Cg28_7_00609	Cg30_13_04009, Cg30_5_00609	Cg19_14_04004, Cg19_6_00604	CBS138_11_04019, CBS138_3_00609	CST110_11_03839, CST110_3_00602	CST35_11_03849, CST35_3_00604	Cg17_13_04025, Cg17_5_00606	Cg21_13_04016, Cg21_5_00610	Cg25_13_03828, Cg25_5_00604	DSY562_17_04120, DSY562_9_00620	DSY565_12_00632, DSY565_21_04134	EB0911Sto_11_03840, EB0911Sto_3_00605	EF1237Blo1_11_04021, EF1237Blo1_3_00607	M12_11_04113, M12_3_00599	M6_11_03818, M6_3_00605	M7_11_03816, M7_3_00601	P35-2_11_03862, P35-2_3_00610	SAT_BAL01_3_00606
OG0000030	Core	-	CAGL0F07579g, CAGL0F07601g	Cg16_9_01562, Cg16_9_01563	B1012M_6_01569, B1012M_6_01570	BG2_6_01567, BG2_6_01568	Cg28_10_01550, Cg28_10_01551	Cg30_8_01545, Cg30_8_01546	Cg19_9_01537, Cg19_9_01538	CBS138_6_01550, CBS138_6_01551	CST110_10_03271, CST110_10_03272	CST35_6_01553, CST35_6_01554	Cg17_8_01556, Cg17_8_01557	Cg21_8_01549, Cg21_8_01550	Cg25_8_01552, Cg25_8_01553	DSY562_12_01572, DSY562_12_01573	DSY565_15_01584, DSY565_15_01585	EB0911Sto_6_01560, EB0911Sto_6_01561	EF1237Blo1_6_01557, EF1237Blo1_6_01558	M12_6_01554, M12_6_01555	M6_6_01551, M6_6_01552	M7_6_01550	P35-2_6_01564, P35-2_6_01565	SAT_BAL01_6_01562, SAT_BAL01_6_01563
OG0000031	Core	-	CAGL0K06061g, CAGL0L04510g	Cg16_14_03760, Cg16_15_04246	B1012M_11_03639, B1012M_12_04411	BG2_12_04411	Cg28_15_03793, Cg28_16_04343	Cg30_13_03775, Cg30_14_04271	Cg19_14_03770, Cg19_15_04257	CBS138_11_03785, CBS138_12_04281	CST110_11_03605, CST110_12_04376	CST35_11_03615, CST35_12_04385	Cg17_13_03790, Cg17_14_04286	Cg21_13_03782, Cg21_14_04278	Cg25_13_03593, Cg25_14_04366	DSY562_17_03886, DSY562_18_04382	DSY565_21_03900, DSY565_22_04396	EB0911Sto_11_03607, EB0911Sto_12_04377	EF1237Blo1_11_03787, EF1237Blo1_12_04272	M12_11_03879, M12_12_04373	M6_11_03583, M6_12_04354	M7_11_03582, M7_12_04356	P35-2_11_03628, P35-2_12_04400	SAT_BAL01_11_03629, SAT_BAL01_12_04411
OG0000032	Core	-	CAGL0C00209g, CAGL0E00187g	Cg16_6_00433, Cg16_8_00965	B1012M_3_00440, B1012M_5_00974	BG2_3_00433, BG2_5_00972	Cg28_7_00431	Cg30_5_00431, Cg30_7_00958	Cg19_6_00429, Cg19_8_00943	CBS138_3_00429, CBS138_5_00956	CST110_3_00426, CST110_5_00960	CST35_3_00422, CST35_5_00961	Cg17_5_00427, Cg17_7_00963	Cg21_5_00430, Cg21_7_00957	Cg25_7_00960	DSY562_11_00977, DSY562_9_00471	DSY565_12_00482, DSY565_14_00989	EB0911Sto_3_00427, EB0911Sto_5_00965	EF1237Blo1_3_00425, EF1237Blo1_5_00965	M12_3_00426, M12_5_00956	M6_3_00429, M6_5_00960	M7_3_00423, M7_5_00957	P35-2_3_00435, P35-2_5_00968	SAT_BAL01_3_00426, SAT_BAL01_5_00963
OG0000033	Core	-	CAGL0J11891g	Cg16_13_03528, Cg16_13_03529	B1012M_10_03376, B1012M_10_03377	BG2_10_03371, BG2_10_03372	Cg28_14_03531, Cg28_14_03532	Cg30_11_03111, Cg30_11_03112	Cg19_13_03506, Cg19_13_03507	CBS138_10_03521, CBS138_10_03522	CST110_6_01510	CST35_10_03351, CST35_10_03352, CST35_10_03353	Cg17_12_03524, Cg17_12_03525	Cg21_12_03518, Cg21_12_03519	Cg25_12_03330, Cg25_12_03331	DSY562_16_03623, DSY562_16_03624	DSY565_19_03570, DSY565_19_03571	EB0911Sto_10_03344, EB0911Sto_10_03345	EF1237Blo1_10_03524	M12_10_03615, M12_10_03616	M6_10_03320, M6_10_03321	M7_10_03319, M7_10_03320	P35-2_10_03362, P35-2_10_03363	SAT_BAL01_10_03357, SAT_BAL01_10_03358
OG0000034	Core	-	CAGL0A01325g, CAGL0A01408g	Cg16_4_00062, Cg16_4_00064	B1012M_1_00053, B1012M_1_00055	BG2_1_00057, BG2_1_00059	Cg28_5_00062	Cg30_3_00056, Cg30_3_00058	Cg19_4_00058, Cg19_4_00060	CBS138_1_00056, CBS138_1_00058	CST110_1_00056, CST110_1_00058	CST35_1_00054	Cg17_3_00056, Cg17_3_00058	Cg21_3_00056, Cg21_3_00058	Cg25_3_00056, Cg25_3_00058	DSY562_7_00066, DSY562_7_00068	DSY565_10_00081, DSY565_10_00083	EB0911Sto_1_00056, EB0911Sto_1_00058	EF1237Blo1_1_00054, EF1237Blo1_1_00056	M12_1_00052, M12_1_00054	M6_1_00058, M6_1_00060	M7_1_00053	P35-2_1_00055, P35-2_1_00057	SAT_BAL01_1_00053, SAT_BAL01_1_00055
OG0000035	Accessory	Unclear	CAGL0I10340g	Cg16_12_02983	B1012M_9_02807, B1012M_9_02813, B1012M_9_02814, B1012M_9_02815	BG2_9_02819	Cg28_13_02981	Cg30_12_03477, Cg30_12_03484	Cg19_12_02959, Cg19_12_02960	CBS138_9_02967	CST110_9_02674	-	Cg17_11_02977	Cg21_11_02963, Cg21_11_02966, Cg21_11_02970	Cg25_11_02782	DSY562_15_03079	DSY565_18_03091	EB0911Sto_9_02790	EF1237Blo1_9_02978, EF1237Blo1_9_02979, EF1237Blo1_9_02980, EF1237Blo1_9_02981	M12_9_03063, M12_9_03064	M6_9_02774	M7_9_02773	P35-2_9_02798, P35-2_9_02803, P35-2_9_02804	SAT_BAL01_9_02799, SAT_BAL01_9_02800, SAT_BAL01_9_02801, SAT_BAL01_9_02802, SAT_BAL01_9_02803, SAT_BAL01_9_02804, SAT_BAL01_9_02805
OG0000036	Core	-	CAGL0L13354g, CAGL0M14113g	Cg16_15_04636, Cg16_16_05298	B1012M_12_04715, B1012M_13_05350	BG2_13_05338	Cg28_16_04678, Cg28_17_05305	Cg30_14_04661, Cg30_15_05291	Cg19_15_04645	CBS138_12_04670, CBS138_13_05300	CST110_12_04685, CST110_13_05320	CST35_13_05302	Cg17_14_04675, Cg17_15_05303	Cg21_14_04670, Cg21_15_05300	Cg25_15_05282	DSY562_18_04673, DSY562_19_05302	DSY565_22_04687, DSY565_23_05315	EB0911Sto_12_04679, EB0911Sto_12_04680, EB0911Sto_13_05302	EF1237Blo1_13_05297	M12_12_04670, M12_13_05303	M6_12_04636, M6_13_05267	M7_12_04649, M7_13_05283	P35-2_13_05340	SAT_BAL01_12_04709, SAT_BAL01_13_05341, SAT_BAL01_13_05342
OG0000037	Core	-	CAGL0E05192g, CAGL0E05214g, CAGL0E05236g	Cg16_8_01180, Cg16_8_01181, Cg16_8_01182	B1012M_5_01190	BG2_5_01186	Cg28_9_01173	Cg30_7_01172	Cg19_8_01160, Cg19_8_01161, Cg19_8_01162	CBS138_5_01170, CBS138_5_01171, CBS138_5_01172	CST110_5_01177	CST35_5_01175	Cg17_7_01179, Cg17_7_01180, Cg17_7_01181	Cg21_7_01172	Cg25_7_01175	DSY562_11_01192, DSY562_11_01193	DSY565_14_01204, DSY565_14_01205	EB0911Sto_5_01177	EF1237Blo1_5_01178, EF1237Blo1_5_01179	M12_5_01172, M12_5_01173	M6_5_01174	M7_5_01171	P35-2_5_01185	SAT_BAL01_5_01182, SAT_BAL01_5_01183
OG0000038	Accessory	Genuine	CAGL0C00847g, CAGL0L13332g	Cg16_15_04635, Cg16_1_00004	B1012M_12_04709, B1012M_3_00469	BG2_12_04702, BG2_3_00464	Cg28_16_04677, Cg28_2_00004	Cg30_14_04660	Cg19_15_04644	CBS138_3_00459	CST110_12_04678	CST35_3_00453	Cg17_14_04674, Cg17_5_00457	Cg21_14_04669	Cg25_14_04657	DSY562_9_00437, DSY562_9_00441, DSY562_9_00676	DSY565_12_00448, DSY565_12_00452, DSY565_12_00688	EB0911Sto_12_04675, EB0911Sto_3_00456	EF1237Blo1_3_00456	M12_12_04666	-	M7_12_04648, M7_3_00453	P35-2_12_04691	SAT_BAL01_12_04706, SAT_BAL01_3_00456
OG0000039	Core	-	CAGL0I10362g	Cg16_12_02985, Cg16_3_00007	B1012M_9_02816	BG2_9_02820	Cg28_13_02982	Cg30_12_03485	Cg19_12_02961	CBS138_9_02968	CST110_9_02675, CST110_9_02676	CST35_9_02787	Cg17_11_02978, Cg17_2_00002	Cg21_11_02971	Cg25_11_02783	DSY562_15_03080	DSY565_18_03092	EB0911Sto_9_02791, EB0911Sto_9_02792, EB0911Sto_9_02793, EB0911Sto_9_02794, EB0911Sto_9_02795, EB0911Sto_9_02797, EB0911Sto_9_02798	EF1237Blo1_9_02982	M12_9_03066, M12_9_03067, M12_9_03068	M6_9_02775	M7_9_02774	P35-2_9_02805	SAT_BAL01_9_02806, SAT_BAL01_9_02808
OG0000040	Core	-	CAGL0B00242g, CAGL0B01243g	Cg16_5_00216	B1012M_2_00217, B1012M_2_00263	BG2_2_00211	Cg28_6_00214	Cg30_4_00211, Cg30_4_00256	Cg19_5_00212	CBS138_2_00211, CBS138_2_00256	CST110_2_00210	CST35_2_00204, CST35_2_00249	Cg17_4_00210	Cg21_4_00211, Cg21_4_00256	Cg25_4_00211, Cg25_4_00256	DSY562_8_00219	DSY565_11_00234	EB0911Sto_2_00209, EB0911Sto_2_00254	EF1237Blo1_2_00209	M12_2_00208, M12_2_00253	M6_2_00213	M7_2_00205, M7_2_00251	P35-2_2_00220	SAT_BAL01_2_00207, SAT_BAL01_2_00252
OG0000041	Accessory	Genuine	CAGL0L13392g	Cg16_15_04638	-	BG2_13_05339	Cg28_16_04680	Cg30_14_04663, Cg30_15_05292	Cg19_15_04647	CBS138_12_04672	CST110_12_04687, CST110_12_04689, CST110_12_04691	CST35_13_05303	Cg17_14_04677	Cg21_14_04672, Cg21_15_05301	Cg25_15_05283	DSY562_18_04675, DSY562_19_05303	DSY565_22_04689, DSY565_23_05316	EB0911Sto_13_05303	EF1237Blo1_12_04662, EF1237Blo1_12_04666, EF1237Blo1_12_04668, EF1237Blo1_12_04671	M12_12_04675	M6_12_04638	M7_12_04651, M7_12_04654, M7_12_04657, M7_13_05284	P35-2_13_05341	SAT_BAL01_12_04714
OG0000042	Accessory	Genuine	CAGL0L13431g	Cg16_15_04639, Cg16_16_05299	B1012M_12_04718, B1012M_12_04720, B1012M_12_04722, B1012M_13_05351, B1012M_13_05352, B1012M_13_05353	-	-	Cg30_14_04664, Cg30_15_05293	Cg19_15_04648	CBS138_12_04673	CST110_12_04693, CST110_13_05321	-	Cg17_14_04678, Cg17_15_05304	Cg21_14_04673	-	DSY562_4_00009	-	-	EF1237Blo1_12_04664, EF1237Blo1_12_04669, EF1237Blo1_12_04672	M12_12_04673	M6_12_04639, M6_13_05268	M7_12_04655, M7_13_05285, M7_13_05286	-	SAT_BAL01_12_04715, SAT_BAL01_13_05343, SAT_BAL01_13_05344
OG0000043	Accessory	Genuine	-	-	-	BG2_11_03484	-	-	-	-	-	CST35_10_02884	-	-	-	DSY562_11_00975, DSY562_11_01028, DSY562_12_01312, DSY562_12_01517, DSY562_12_01743, DSY562_13_01980, DSY562_13_02100, DSY562_13_02101, DSY562_19_05190	DSY565_14_00987, DSY565_14_01040, DSY565_15_01324, DSY565_15_01529, DSY565_15_01755, DSY565_16_02111, DSY565_16_02112	-	-	M12_13_05190, M12_13_05191, M12_5_01007, M12_5_01008, M12_6_01292, M12_6_01293, M12_6_01498, M12_6_01499, M12_6_01725, M12_6_01726, M12_6_01727	-	-	P35-2_10_02882, P35-2_1_00179	DSY562_19_05190
OG0000044	Core	-	CAGL0B02981g, CAGL0B03014g	Cg16_5_00341	B1012M_2_00344	BG2_2_00338	Cg28_6_00338	Cg30_4_00339, Cg30_4_00340	Cg19_5_00337	CBS138_2_00338, CBS138_2_00339	CST110_2_00335	CST35_2_00330	Cg17_4_00335	Cg21_4_00339, Cg21_4_00340	Cg25_4_00337	DSY562_8_00343, DSY562_8_00344	DSY565_11_00358, DSY565_11_00359	EB0911Sto_2_00336	EF1237Blo1_2_00334	M12_2_00334	M6_2_00338	M7_2_00332	P35-2_2_00344	SAT_BAL01_2_00333
OG0000045	Core	-	CAGL0C01859g, CAGL0C04763g	Cg16_6_00621	B1012M_3_00631, B1012M_3_00632	BG2_3_00625	Cg28_7_00623	Cg30_5_00498, Cg30_5_00623	Cg19_6_00618	CBS138_3_00497, CBS138_3_00623	CST110_3_00616	CST35_3_00618	Cg17_5_00620	Cg21_5_00624	Cg25_5_00618	DSY562_9_00634	DSY565_12_00646	EB0911Sto_3_00619	EF1237Blo1_3_00494, EF1237Blo1_3_00621	M12_3_00613	M6_3_00619	M7_3_00615, M7_3_00616	P35-2_3_00624	SAT_BAL01_3_00620
OG0000046	Core	-	CAGL0H09592g, CAGL0H09614g	Cg16_11_02496	B1012M_8_02499	BG2_8_02509	Cg28_12_02485	Cg30_10_02475, Cg30_10_02476	Cg19_11_02473	CBS138_8_02483, CBS138_8_02484	CST110_8_02374	CST35_8_02492	Cg17_10_02490	Cg21_10_02483, Cg21_10_02484	Cg25_10_02483	DSY562_14_02785	DSY565_17_02796	EB0911Sto_8_02495	EF1237Blo1_8_02489	M12_8_02764	M6_8_02481	M7_8_02480	P35-2_8_02505	SAT_BAL01_8_02500
OG0000047	Core	-	CAGL0K07348g, CAGL0K07381g	Cg16_14_03818	B1012M_11_03697	BG2_11_03696	Cg28_15_03851	Cg30_13_03832, Cg30_13_03833	Cg19_14_03828	CBS138_11_03842, CBS138_11_03843	CST110_11_03663	CST35_11_03673	Cg17_13_03848	Cg21_13_03839, Cg21_13_03840	Cg25_13_03651	DSY562_17_03944	DSY565_21_03958	EB0911Sto_11_03665	EF1237Blo1_11_03845	M12_11_03937	M6_11_03640	M7_11_03639	P35-2_11_03686	SAT_BAL01_11_03688
OG0000048	Core	-	CAGL0I07293g	Cg16_12_02852, Cg16_12_02853, Cg16_12_02855	B1012M_9_02666	BG2_9_02678	Cg28_13_02843	Cg30_11_02831, Cg30_11_02832	Cg19_12_02829	CBS138_9_02840	CST110_9_02541	CST35_9_02660	Cg17_11_02845	Cg21_11_02841	Cg25_11_02651	DSY562_15_02953	DSY565_18_02964	EB0911Sto_9_02662	EF1237Blo1_9_02845	M12_9_02931	M6_9_02647	M7_9_02648	P35-2_9_02671	SAT_BAL01_9_02667
OG0000049	Core	-	CAGL0K04873g	Cg16_14_03709	B1012M_11_03588	BG2_11_03587	Cg28_15_03742	Cg30_13_03724	Cg19_14_03719	CBS138_11_03734	CST110_11_03553, CST110_11_03554	CST35_11_03564	Cg17_13_03739	Cg21_13_03731	Cg25_13_03542	DSY562_17_03835	DSY565_21_03849	EB0911Sto_11_03556	EF1237Blo1_11_03736	M12_11_03827, M12_11_03828	M6_11_03532	M7_11_03531	P35-2_11_03575, P35-2_11_03576	SAT_BAL01_11_03573
OG0000050	Core	-	CAGL0L08624g	Cg16_15_04431	B1012M_12_04500	BG2_12_04501	Cg28_16_04253	Cg30_14_04456	Cg19_15_04442	CBS138_10_02999, CBS138_10_03000, CBS138_10_03001, CBS138_12_04466	CST110_12_04466	CST35_12_04474	Cg17_14_04471	Cg21_14_04463	Cg25_14_04456	DSY562_18_04471	DSY565_22_04485	EB0911Sto_12_04466	EF1237Blo1_12_04457	M12_12_04462	M6_12_04443	M7_12_04445	P35-2_12_04489	SAT_BAL01_12_04500
OG0000051	Core	-	CAGL0M14091g	Cg16_16_05296, Cg16_16_05297	B1012M_13_05349	BG2_13_05337	Cg28_17_05304	Cg30_15_05290	Cg19_16_05272, Cg19_16_05273	CBS138_13_05299	CST110_13_05319	CST35_13_05301	Cg17_15_05301, Cg17_15_05302	Cg21_15_05299	Cg25_15_05281	DSY562_19_05301	DSY565_23_05314	EB0911Sto_13_05301	EF1237Blo1_13_05296	M12_13_05302	M6_13_05266	M7_13_05282	P35-2_13_05339	SAT_BAL01_13_05340
OG0000052	Accessory	Genuine	CAGL0C00781g	Cg16_6_00459	-	BG2_3_00459, BG2_3_00460	Cg28_2_00005, Cg28_7_00457	Cg30_5_00459	Cg19_6_00455	CBS138_3_00455	CST110_3_00452, CST110_3_00453	CST35_3_00448	Cg17_5_00453, Cg17_5_00459	-	Cg25_5_00453	DSY562_9_00434, DSY562_9_00445	DSY565_12_00456, DSY565_3_00011	-	EF1237Blo1_3_00452, EF1237Blo1_3_00455	M12_3_00452	M6_3_00455, M6_3_00456	-	P35-2_3_00461	-
OG0000053	Core	-	CAGL0J05654g	Cg16_13_03248	B1012M_10_03096	BG2_10_03089	Cg28_14_03251	Cg30_12_03351	Cg19_13_03226	CBS138_10_03241	CST110_10_02946	CST35_10_03060, CST35_10_03061	Cg17_12_03244	Cg21_12_03238	Cg25_12_03050	DSY562_16_03343	DSY565_19_03290	EB0911Sto_10_03064	EF1237Blo1_10_03245	M12_10_03334, M12_10_03335	M6_10_03040	M7_10_03039	P35-2_10_03082	SAT_BAL01_10_03077
OG0000054	Core	-	CAGL0K12562g	Cg16_14_04042	B1012M_11_03920, B1012M_11_03921	BG2_11_03920	Cg28_15_04074	Cg30_13_04057	Cg19_14_04052, Cg19_14_04053	CBS138_11_04067	CST110_11_03886	CST35_11_03896	Cg17_13_04072	Cg21_13_04064	Cg25_13_03875	DSY562_17_04167	DSY565_21_04181	EB0911Sto_11_03887	EF1237Blo1_11_04069	M12_11_04160	M6_11_03865	M7_11_03863	P35-2_11_03910	SAT_BAL01_11_03919
OG0000055	Core	-	CAGL0C00231g	Cg16_6_00434	B1012M_3_00441	BG2_3_00434	Cg28_7_00432	Cg30_5_00432	Cg19_6_00430	CBS138_3_00430	CST110_3_00427	CST35_3_00423	Cg17_5_00428	Cg21_5_00431	Cg25_7_00961	DSY562_9_00470	DSY565_12_00481	EB0911Sto_3_00428	EF1237Blo1_3_00427	M12_3_00427	M6_3_00430	M7_3_00424	P35-2_3_00436	SAT_BAL01_3_00427, SAT_BAL01_3_00428
OG0000056	Accessory	Sequencing error	CAGL0L00297g	Cg16_7_00668	B1012M_4_00678	BG2_4_00674	Cg28_16_04098, Cg28_8_00667	Cg30_14_04083	-	CBS138_12_04093	CST110_4_00662	CST35_4_00664	Cg17_14_04098, Cg17_6_00665	Cg21_14_04090	Cg25_6_00664	DSY562_10_00680	DSY565_13_00692	EB0911Sto_4_00669	EF1237Blo1_4_00667	M12_4_00659	M6_4_00665	M7_4_00662	P35-2_4_00671	SAT_BAL01_4_00666
OG0000057	Accessory	Sequencing error	CAGL0L00319g	Cg16_7_00669	B1012M_4_00679	BG2_4_00675	Cg28_16_04099, Cg28_8_00668	Cg30_14_04084	-	CBS138_12_04094	CST110_4_00663	CST35_4_00665	Cg17_14_04099, Cg17_6_00666	Cg21_14_04091	Cg25_6_00665	DSY562_10_00681	DSY565_13_00693	EB0911Sto_4_00670	EF1237Blo1_4_00668	M12_4_00660	M6_4_00666	M7_4_00663	P35-2_4_00672	SAT_BAL01_4_00667
OG0000058	Accessory	Sequencing error	CAGL0L00341g	Cg16_7_00670	B1012M_4_00680	BG2_4_00676	Cg28_16_04100, Cg28_8_00669	Cg30_14_04085	-	CBS138_12_04095	CST110_4_00664	CST35_4_00666	Cg17_14_04100, Cg17_6_00667	Cg21_14_04092	Cg25_6_00666	DSY562_10_00682	DSY565_13_00694	EB0911Sto_4_00671	EF1237Blo1_4_00669	M12_4_00661	M6_4_00667	M7_4_00664	P35-2_4_00673	SAT_BAL01_4_00668
OG0000059	Accessory	Sequencing error	CAGL0L00363g	Cg16_7_00671	B1012M_4_00681	BG2_4_00677	Cg28_16_04101, Cg28_8_00670	Cg30_14_04086	-	CBS138_12_04096	CST110_4_00665	CST35_4_00667	Cg17_14_04101, Cg17_6_00668	Cg21_14_04093	Cg25_6_00667	DSY562_10_00683	DSY565_13_00695	EB0911Sto_4_00672	EF1237Blo1_4_00670	M12_4_00662	M6_4_00668	M7_4_00665	P35-2_4_00674	SAT_BAL01_4_00669
OG0000060	Accessory	Sequencing error	CAGL0L00385g	Cg16_7_00672	B1012M_4_00682	BG2_4_00678	Cg28_16_04102, Cg28_8_00671	Cg30_14_04087	-	CBS138_12_04097	CST110_4_00666	CST35_4_00668	Cg17_14_04102, Cg17_6_00669	Cg21_14_04094	Cg25_6_00668	DSY562_10_00684	DSY565_13_00696	EB0911Sto_4_00673	EF1237Blo1_4_00671	M12_4_00663	M6_4_00669	M7_4_00666	P35-2_4_00675	SAT_BAL01_4_00670
OG0000061	Accessory	Sequencing error	CAGL0L00407g	Cg16_7_00673	B1012M_4_00683	BG2_4_00679	Cg28_16_04103, Cg28_8_00672	Cg30_14_04088	-	CBS138_12_04098	CST110_4_00667	CST35_4_00669	Cg17_14_04103, Cg17_6_00670	Cg21_14_04095	Cg25_6_00669	DSY562_10_00685	DSY565_13_00697	EB0911Sto_4_00674	EF1237Blo1_4_00672	M12_4_00664	M6_4_00670	M7_4_00667	P35-2_4_00676	SAT_BAL01_4_00671
OG0000062	Accessory	Sequencing error	CAGL0L00429g	Cg16_7_00674	B1012M_4_00684	BG2_4_00680	Cg28_16_04104, Cg28_8_00673	Cg30_14_04089	-	CBS138_12_04099	CST110_4_00668	CST35_4_00670	Cg17_14_04104, Cg17_6_00671	Cg21_14_04096	Cg25_6_00670	DSY562_10_00686	DSY565_13_00698	EB0911Sto_4_00675	EF1237Blo1_4_00673	M12_4_00665	M6_4_00671	M7_4_00669	P35-2_4_00677	SAT_BAL01_4_00672
OG0000063	Accessory	Sequencing error	CAGL0L00451g	Cg16_7_00675	B1012M_4_00685	BG2_4_00681	Cg28_16_04105, Cg28_8_00674	Cg30_14_04090	-	CBS138_12_04100	CST110_4_00669	CST35_4_00671	Cg17_14_04105, Cg17_6_00672	Cg21_14_04097	Cg25_6_00671	DSY562_10_00687	DSY565_13_00699	EB0911Sto_4_00676	EF1237Blo1_4_00674	M12_4_00666	M6_4_00672	M7_4_00670	P35-2_4_00678	SAT_BAL01_4_00673
OG0000064	Accessory	Sequencing error	CAGL0L00473g	Cg16_7_00676	B1012M_4_00686	BG2_4_00682	Cg28_16_04106, Cg28_8_00675	Cg30_14_04091	-	CBS138_12_04101	CST110_4_00670	CST35_4_00672	Cg17_14_04106, Cg17_6_00673	Cg21_14_04098	Cg25_6_00672	DSY562_10_00688	DSY565_13_00700	EB0911Sto_4_00677	EF1237Blo1_4_00675	M12_4_00667	M6_4_00673	M7_4_00671	P35-2_4_00679	SAT_BAL01_4_00674
OG0000065	Accessory	Sequencing error	CAGL0L00495g	Cg16_7_00677	B1012M_4_00687	BG2_4_00683	Cg28_16_04107, Cg28_8_00676	Cg30_14_04092	-	CBS138_12_04102	CST110_4_00671	CST35_4_00673	Cg17_14_04107, Cg17_6_00674	Cg21_14_04099	Cg25_6_00673	DSY562_10_00689	DSY565_13_00701	EB0911Sto_4_00678	EF1237Blo1_4_00676	M12_4_00668	M6_4_00674	M7_4_00672	P35-2_4_00680	SAT_BAL01_4_00675
OG0000066	Accessory	Sequencing error	CAGL0L00517g	Cg16_7_00678	B1012M_4_00688	BG2_4_00684	Cg28_16_04108, Cg28_8_00677	Cg30_14_04093	-	CBS138_12_04103	CST110_4_00672	CST35_4_00674	Cg17_14_04108, Cg17_6_00675	Cg21_14_04100	Cg25_6_00674	DSY562_10_00690	DSY565_13_00702	EB0911Sto_4_00679	EF1237Blo1_4_00677	M12_4_00669	M6_4_00675	M7_4_00673	P35-2_4_00681	SAT_BAL01_4_00676
OG0000067	Accessory	Sequencing error	CAGL0L00539g	Cg16_7_00679	B1012M_4_00690	BG2_4_00685	Cg28_16_04109, Cg28_8_00678	Cg30_14_04094	-	CBS138_12_04104	CST110_4_00673	CST35_4_00675	Cg17_14_04109, Cg17_6_00676	Cg21_14_04101	Cg25_6_00675	DSY562_10_00691	DSY565_13_00703	EB0911Sto_4_00680	EF1237Blo1_4_00678	M12_4_00671	M6_4_00676	M7_4_00674	P35-2_4_00682	SAT_BAL01_4_00677
OG0000068	Accessory	Sequencing error	CAGL0L00561g	Cg16_7_00680	B1012M_4_00691	BG2_4_00686	Cg28_16_04110, Cg28_8_00679	Cg30_14_04095	-	CBS138_12_04105	CST110_4_00674	CST35_4_00676	Cg17_14_04110, Cg17_6_00677	Cg21_14_04102	Cg25_6_00676	DSY562_10_00692	DSY565_13_00704	EB0911Sto_4_00681	EF1237Blo1_4_00679	M12_4_00672	M6_4_00677	M7_4_00675	P35-2_4_00683	SAT_BAL01_4_00678
OG0000069	Accessory	Sequencing error	CAGL0L00583g	Cg16_7_00681	B1012M_4_00692	BG2_4_00687	Cg28_16_04111, Cg28_8_00680	Cg30_14_04096	-	CBS138_12_04106	CST110_4_00675	CST35_4_00677	Cg17_14_04111, Cg17_6_00678	Cg21_14_04103	Cg25_6_00677	DSY562_10_00693	DSY565_13_00705	EB0911Sto_4_00682	EF1237Blo1_4_00680	M12_4_00673	M6_4_00678	M7_4_00676	P35-2_4_00684	SAT_BAL01_4_00679
OG0000070	Accessory	Sequencing error	CAGL0L00605g	Cg16_7_00682	B1012M_4_00693	BG2_4_00688	Cg28_16_04112, Cg28_8_00681	Cg30_14_04097	-	CBS138_12_04107	CST110_4_00676	CST35_4_00678	Cg17_14_04112, Cg17_6_00679	Cg21_14_04104	Cg25_6_00678	DSY562_10_00694	DSY565_13_00706	EB0911Sto_4_00683	EF1237Blo1_4_00681	M12_4_00674	M6_4_00679	M7_4_00677	P35-2_4_00685	SAT_BAL01_4_00680
OG0000071	Core	-	CAGL0E01727g	Cg16_8_01030	B1012M_5_01042	BG2_5_01036	Cg28_9_01024	Cg30_7_01023	Cg19_8_01010	CBS138_5_01021	CST110_5_01028	CST35_5_01026	Cg17_7_01029	Cg21_7_01023	Cg25_7_01026	DSY562_11_01043	DSY565_14_01055	EB0911Sto_5_01030	EF1237Blo1_5_01030	M12_5_01023	M6_5_01025	M7_5_01022	P35-2_12_04696, P35-2_5_01033	SAT_BAL01_5_01030
OG0000072	Core	-	CAGL0E01749g	Cg16_8_01031	B1012M_5_01043	BG2_5_01037	Cg28_9_01025	Cg30_7_01024	Cg19_8_01011	CBS138_5_01022	CST110_5_01029	CST35_5_01027	Cg17_7_01030	Cg21_7_01024	Cg25_7_01027	DSY562_11_01044	DSY565_14_01056	EB0911Sto_5_01031	EF1237Blo1_5_01031	M12_5_01024	M6_5_01026	M7_5_01023	P35-2_12_04697, P35-2_5_01034	SAT_BAL01_5_01031
OG0000073	Core	-	CAGL0E01771g	Cg16_8_01032	B1012M_5_01044	BG2_5_01038	Cg28_9_01026	Cg30_7_01025	Cg19_8_01012	CBS138_5_01023	CST110_5_01030	CST35_5_01028	Cg17_7_01031	Cg21_7_01025	Cg25_7_01028	DSY562_11_01045	DSY565_14_01057	EB0911Sto_5_01032	EF1237Blo1_5_01032	M12_5_01025	M6_5_01027	M7_5_01024	P35-2_12_04698, P35-2_5_01035	SAT_BAL01_5_01032
OG0000074	Core	-	CAGL0E01793g	Cg16_8_01033	B1012M_5_01045	BG2_5_01039	Cg28_9_01027	Cg30_7_01026	Cg19_8_01013	CBS138_5_01024	CST110_5_01031	CST35_5_01029	Cg17_7_01032	Cg21_7_01026	Cg25_7_01029	DSY562_11_01046	DSY565_14_01058	EB0911Sto_5_01033	EF1237Blo1_5_01033	M12_5_01026	M6_5_01028	M7_5_01025	P35-2_12_04699, P35-2_5_01037	SAT_BAL01_5_01033
OG0000075	Core	-	CAGL0E01815g	Cg16_8_01034	B1012M_5_01046	BG2_5_01040	Cg28_9_01028	Cg30_7_01027	Cg19_8_01014	CBS138_5_01025	CST110_5_01032	CST35_5_01030	Cg17_7_01033	Cg21_7_01027	Cg25_7_01030	DSY562_11_01047	DSY565_14_01059	EB0911Sto_5_01034	EF1237Blo1_5_01034	M12_5_01027	M6_5_01029	M7_5_01026	P35-2_12_04700, P35-2_5_01038	SAT_BAL01_5_01034
OG0000076	Core	-	CAGL0E01859g	Cg16_8_01036	B1012M_5_01048	BG2_5_01042	Cg28_9_01030	Cg30_7_01029	Cg19_8_01016	CBS138_5_01027	CST110_5_01034	CST35_5_01032	Cg17_7_01035	Cg21_7_01029	Cg25_7_01032	DSY562_11_01049	DSY565_14_01061	EB0911Sto_5_01036	EF1237Blo1_5_01036	M12_5_01029	M6_5_01031	M7_5_01028	P35-2_12_04703, P35-2_5_01040	SAT_BAL01_5_01036
OG0000077	Core	-	CAGL0E01881g	Cg16_8_01037	B1012M_5_01049	BG2_5_01043	Cg28_9_01031	Cg30_7_01030	Cg19_8_01017	CBS138_5_01028	CST110_5_01035	CST35_5_01033	Cg17_7_01036	Cg21_7_01030	Cg25_7_01033	DSY562_11_01050	DSY565_14_01062	EB0911Sto_5_01037	EF1237Blo1_5_01037	M12_5_01030	M6_5_01032	M7_5_01029	P35-2_12_04704, P35-2_5_01041	SAT_BAL01_5_01037
OG0000078	Core	-	CAGL0E01903g	Cg16_8_01038	B1012M_5_01050	BG2_5_01044	Cg28_9_01032	Cg30_7_01031	Cg19_8_01018	CBS138_5_01029	CST110_5_01036	CST35_5_01034	Cg17_7_01037	Cg21_7_01031	Cg25_7_01034	DSY562_11_01051	DSY565_14_01063	EB0911Sto_5_01038	EF1237Blo1_5_01038	M12_5_01031	M6_5_01033	M7_5_01030	P35-2_12_04705, P35-2_5_01042	SAT_BAL01_5_01038
OG0000079	Core	-	CAGL0E01925g	Cg16_8_01039	B1012M_5_01051	BG2_5_01045	Cg28_9_01033	Cg30_7_01032	Cg19_8_01019	CBS138_5_01030	CST110_5_01037	CST35_5_01035	Cg17_7_01038	Cg21_7_01032	Cg25_7_01035	DSY562_11_01052	DSY565_14_01064	EB0911Sto_5_01039	EF1237Blo1_5_01039	M12_5_01032	M6_5_01034	M7_5_01031	P35-2_12_04706, P35-2_5_01043	SAT_BAL01_5_01039
OG0000080	Core	-	CAGL0E01947g	Cg16_8_01040	B1012M_5_01052	BG2_5_01046	Cg28_9_01034	Cg30_7_01033	Cg19_8_01020	CBS138_5_01031	CST110_5_01038	CST35_5_01036	Cg17_7_01039	Cg21_7_01033	Cg25_7_01036	DSY562_11_01053	DSY565_14_01065	EB0911Sto_5_01040	EF1237Blo1_5_01040	M12_5_01033	M6_5_01035	M7_5_01032	P35-2_12_04707, P35-2_5_01044	SAT_BAL01_5_01040
OG0000081	Core	-	CAGL0E01969g	Cg16_8_01041	B1012M_5_01053	BG2_5_01047	Cg28_9_01035	Cg30_7_01034	Cg19_8_01021	CBS138_5_01032	CST110_5_01039	CST35_5_01037	Cg17_7_01040	Cg21_7_01034	Cg25_7_01037	DSY562_11_01054	DSY565_14_01066	EB0911Sto_5_01041	EF1237Blo1_5_01041	M12_5_01034	M6_5_01036	M7_5_01033	P35-2_12_04708, P35-2_5_01045	SAT_BAL01_5_01041
OG0000082	Core	-	CAGL0E02035g	Cg16_8_01044	B1012M_5_01056	BG2_5_01050	Cg28_9_01038	Cg30_7_01037	Cg19_8_01024	CBS138_5_01035	CST110_5_01042	CST35_5_01040	Cg17_7_01043	Cg21_7_01037	Cg25_7_01040	DSY562_11_01057	DSY565_14_01069	EB0911Sto_5_01044	EF1237Blo1_5_01044	M12_5_01037	M6_5_01039	M7_5_01036	P35-2_12_04711, P35-2_5_01047	SAT_BAL01_5_01044
OG0000083	Core	-	CAGL0E02057g	Cg16_8_01045	B1012M_5_01057	BG2_5_01051	Cg28_9_01039	Cg30_7_01038	Cg19_8_01025	CBS138_5_01036	CST110_5_01043	CST35_5_01041	Cg17_7_01044	Cg21_7_01038	Cg25_7_01041	DSY562_11_01058	DSY565_14_01070	EB0911Sto_5_01045	EF1237Blo1_5_01045	M12_5_01038	M6_5_01040	M7_5_01037	P35-2_12_04712, P35-2_5_01048	SAT_BAL01_5_01045
OG0000084	Core	-	CAGL0E02079g	Cg16_8_01046	B1012M_5_01058	BG2_5_01052	Cg28_9_01040	Cg30_7_01039	Cg19_8_01026	CBS138_5_01037	CST110_5_01044	CST35_5_01042	Cg17_7_01045	Cg21_7_01039	Cg25_7_01042	DSY562_11_01059	DSY565_14_01071	EB0911Sto_5_01046	EF1237Blo1_5_01046	M12_5_01039	M6_5_01041	M7_5_01038	P35-2_12_04713, P35-2_5_01050	SAT_BAL01_5_01046
OG0000085	Core	-	CAGL0E02167g	Cg16_8_01050	B1012M_5_01062	BG2_5_01056	Cg28_9_01044	Cg30_7_01043	Cg19_8_01030	CBS138_5_01041	CST110_5_01048	CST35_5_01046	Cg17_7_01049	Cg21_7_01043	Cg25_7_01046	DSY562_11_01063	DSY565_14_01075	EB0911Sto_5_01050	EF1237Blo1_5_01050	M12_5_01043	M6_5_01045	M7_5_01042	P35-2_5_01055, P35-2_5_01057	SAT_BAL01_5_01050
OG0000086	Accessory	Genuine	CAGL0F07381g	Cg16_9_01553	B1012M_6_01560	BG2_6_01550, BG2_6_01552, BG2_6_01558	Cg28_10_01541	Cg30_8_01536	Cg19_9_01528	CBS138_6_01541	CST110_10_03262	CST35_6_01544	Cg17_8_01547	Cg21_8_01540	Cg25_8_01543	DSY562_12_01563	DSY565_15_01575	EB0911Sto_6_01551	EF1237Blo1_6_01548	M12_6_01545	M6_6_01542	M7_6_01541	P35-2_6_01555	M7_6_01541
OG0000087	Core	-	CAGL0G06732g	Cg16_10_01921	B1012M_7_01925	BG2_7_01927	Cg28_11_01907	Cg30_9_01902	Cg19_10_01896	CBS138_7_01906	CST110_7_01796	CST35_7_01911	Cg17_9_01914	Cg21_9_01906	Cg25_9_01909	DSY562_13_02207	DSY565_16_02218	EB0911Sto_7_01919	EF1237Blo1_7_01915	M12_7_02188	M6_7_01820, M6_7_01904	M7_7_01904	P35-2_7_01929	SAT_BAL01_7_01923
OG0000088	Core	-	CAGL0H02145g	Cg16_11_02160	B1012M_8_02162	BG2_8_02165	Cg28_12_02147	Cg30_10_02143	Cg19_11_02136	CBS138_8_02147	CST110_8_02034, CST110_8_02035	CST35_8_02147	Cg17_10_02154	Cg21_10_02147	Cg25_10_02147	DSY562_14_02443	DSY565_17_02454	EB0911Sto_8_02156	EF1237Blo1_8_02152	M12_8_02426	M6_8_02142	M7_8_02139	P35-2_8_02166	SAT_BAL01_8_02160
OG0000089	Core	-	CAGL0H06611g	Cg16_11_02360	B1012M_8_02363	BG2_8_02371	Cg28_12_02347, Cg28_12_02349	Cg30_10_02340	Cg19_11_02337	CBS138_8_02347	CST110_8_02237	CST35_8_02356	Cg17_10_02354	Cg21_10_02348	Cg25_10_02347	DSY562_14_02648	DSY565_17_02659	EB0911Sto_8_02359	EF1237Blo1_8_02353	M12_8_02627	M6_8_02344	M7_8_02344	P35-2_8_02368	SAT_BAL01_8_02364
OG0000090	Core	-	CAGL0H08173g	Cg16_11_02433	B1012M_8_02436	BG2_8_02444	Cg28_12_02421	Cg30_10_02413	Cg19_11_02410	CBS138_8_02420, CBS138_8_02421	CST110_8_02310	CST35_8_02429	Cg17_10_02427	Cg21_10_02421	Cg25_10_02419	DSY562_14_02722	DSY565_17_02733	EB0911Sto_8_02432	EF1237Blo1_8_02426	M12_8_02701	M6_8_02417	M7_8_02417	P35-2_8_02441	SAT_BAL01_8_02437
OG0000091	Core	-	CAGL0K03333g	Cg16_14_03639	B1012M_11_03518	BG2_11_03515, BG2_11_03516	Cg28_15_03673	Cg30_13_03654	Cg19_14_03649	CBS138_11_03664	CST110_11_03483	CST35_11_03494	Cg17_13_03669	Cg21_13_03661	Cg25_13_03473	DSY562_17_03765	DSY565_21_03779	EB0911Sto_11_03486	EF1237Blo1_11_03666	M12_11_03757	M6_11_03462	M7_11_03461	P35-2_11_03505	SAT_BAL01_11_03504
OG0000092	Core	-	CAGL0L10758g	Cg16_15_04521	B1012M_12_04590	BG2_12_04588	Cg28_16_04563	Cg30_14_04546	Cg19_15_04530	CBS138_12_04555	CST110_12_04559	CST35_12_04562, CST35_9_02588	Cg17_14_04560	Cg21_14_04555	Cg25_14_04544	DSY562_18_04559	DSY565_22_04573	EB0911Sto_12_04556	EF1237Blo1_12_04545	M12_12_04550	M6_12_04522	M7_12_04534	P35-2_12_04578	SAT_BAL01_12_04589
OG0000093	Core	-	CAGL0L08712g	Cg16_15_04434	B1012M_12_04503	BG2_12_04504	Cg28_16_04250	Cg30_14_04459	Cg19_15_04445	CBS138_10_02996, CBS138_12_04469	CST110_12_04469	CST35_12_04477	Cg17_14_04474	Cg21_14_04466	Cg25_14_04459	DSY562_18_04474	DSY565_22_04488	EB0911Sto_12_04469	EF1237Blo1_12_04460	M12_12_04465	M6_12_04446	M7_12_04448	P35-2_12_04492	SAT_BAL01_12_04503
OG0000094	Core	-	CAGL0L08668g	Cg16_15_04433	B1012M_12_04502	BG2_12_04503	Cg28_16_04251	Cg30_14_04458	Cg19_15_04444	CBS138_10_02997, CBS138_12_04468	CST110_12_04468	CST35_12_04476	Cg17_14_04473	Cg21_14_04465	Cg25_14_04458	DSY562_18_04473	DSY565_22_04487	EB0911Sto_12_04468	EF1237Blo1_12_04459	M12_12_04464	M6_12_04445	M7_12_04447	P35-2_12_04491	SAT_BAL01_12_04502
OG0000095	Core	-	CAGL0L08646g	Cg16_15_04432	B1012M_12_04501	BG2_12_04502	Cg28_16_04252	Cg30_14_04457	Cg19_15_04443	CBS138_10_02998, CBS138_12_04467	CST110_12_04467	CST35_12_04475	Cg17_14_04472	Cg21_14_04464	Cg25_14_04457	DSY562_18_04472	DSY565_22_04486	EB0911Sto_12_04467	EF1237Blo1_12_04458	M12_12_04463	M6_12_04444	M7_12_04446	P35-2_12_04490	SAT_BAL01_12_04501
OG0000096	Core	-	CAGL0K00671g, CAGL0L08118g	Cg16_15_04408	B1012M_12_04249	BG2_12_04248	Cg28_16_04505	Cg30_14_04433	Cg19_15_04419	CBS138_12_04443	CST110_12_04214	CST35_12_04224	Cg17_14_04448	Cg21_14_04440	Cg25_14_04204	DSY562_18_04220	DSY565_22_04234	EB0911Sto_12_04216	EF1237Blo1_12_04434	M12_12_04212	M6_12_04194	M7_12_04194	P35-2_12_04238	SAT_BAL01_12_04247
OG0000097	Core	-	CAGL0H05643g, CAGL0M06303g	Cg16_16_04948	B1012M_13_05003	BG2_13_04987	Cg28_17_04957	Cg30_15_04942	Cg19_16_04925	CBS138_13_04952	CST110_13_04972	CST35_13_04955	Cg17_15_04954	Cg21_15_04950	Cg25_15_04934	DSY562_19_04953	DSY565_23_04967	EB0911Sto_13_04956	EF1237Blo1_13_04950	M12_13_04953	M6_13_04918	M7_13_04935	P35-2_13_04992	SAT_BAL01_13_04992
OG0000098	Core	-	CAGL0M09251g	Cg16_16_05078	B1012M_13_05132	BG2_13_05117	Cg28_17_05087	Cg30_15_05073	Cg19_16_05055	CBS138_13_05082	CST110_13_05100, CST110_13_05101	CST35_13_05084	Cg17_15_05084	Cg21_15_05082	Cg25_15_05064	DSY562_19_05083	DSY565_23_05097	EB0911Sto_13_05084	EF1237Blo1_13_05078	M12_13_05082	M6_13_05048	M7_13_05064	P35-2_13_05122	SAT_BAL01_13_05124
OG0000099	Core	-	CAGL0M09669g	Cg16_16_05098	B1012M_13_05152	BG2_13_05137	Cg28_17_05107	Cg30_15_05093	Cg19_16_05075	CBS138_13_05102	CST110_13_05121	CST35_13_05104	Cg17_15_05104	Cg21_15_05102	Cg25_15_05084	DSY562_19_05103	DSY565_23_05117	EB0911Sto_13_05104	EF1237Blo1_13_05098	M12_13_05102, M12_13_05103	M6_13_05068	M7_13_05085	P35-2_13_05142	SAT_BAL01_13_05144
OG0000100	Core	-	CAGL0A04829g	Cg16_4_00212	B1012M_1_00203	BG2_1_00207	Cg28_5_00210	Cg30_3_00207	Cg19_4_00208	CBS138_1_00207	CST110_1_00206	CST35_1_00200	Cg17_3_00206	Cg21_3_00207	Cg25_3_00205	DSY562_7_00215	DSY565_10_00230	EB0911Sto_1_00205	EF1237Blo1_1_00205	M12_1_00201	M6_1_00208	M7_1_00201	P35-2_1_00206	SAT_BAL01_1_00202
OG0000101	Core	-	CAGL0A04807g	Cg16_4_00211	B1012M_1_00202	BG2_1_00206	Cg28_5_00209	Cg30_3_00206	Cg19_4_00207	CBS138_1_00206	CST110_1_00205	CST35_1_00199	Cg17_3_00205	Cg21_3_00206	Cg25_3_00204	DSY562_7_00214	DSY565_10_00229	EB0911Sto_1_00204	EF1237Blo1_1_00204	M12_1_00200	M6_1_00207	M7_1_00200	P35-2_1_00205	SAT_BAL01_1_00201
OG0000102	Core	-	CAGL0A04785g	Cg16_4_00210	B1012M_1_00201	BG2_1_00205	Cg28_5_00208	Cg30_3_00205	Cg19_4_00206	CBS138_1_00205	CST110_1_00204	CST35_1_00198	Cg17_3_00204	Cg21_3_00205	Cg25_3_00203	DSY562_7_00213	DSY565_10_00228	EB0911Sto_1_00203	EF1237Blo1_1_00203	M12_1_00199	M6_1_00206	M7_1_00199	P35-2_1_00204	SAT_BAL01_1_00200
OG0000103	Core	-	CAGL0A04741g	Cg16_4_00209	B1012M_1_00200	BG2_1_00204	Cg28_5_00207	Cg30_3_00204	Cg19_4_00205	CBS138_1_00204	CST110_1_00203	CST35_1_00197	Cg17_3_00203	Cg21_3_00204	Cg25_3_00202	DSY562_7_00212	DSY565_10_00227	EB0911Sto_1_00202	EF1237Blo1_1_00202	M12_1_00198	M6_1_00205	M7_1_00198	P35-2_1_00203	SAT_BAL01_1_00199
OG0000104	Core	-	CAGL0A04719g	Cg16_4_00208	B1012M_1_00199	BG2_1_00203	Cg28_5_00206	Cg30_3_00203	Cg19_4_00204	CBS138_1_00203	CST110_1_00202	CST35_1_00196	Cg17_3_00202	Cg21_3_00203	Cg25_3_00201	DSY562_7_00211	DSY565_10_00226	EB0911Sto_1_00201	EF1237Blo1_1_00201	M12_1_00197	M6_1_00204	M7_1_00197	P35-2_1_00202	SAT_BAL01_1_00198
OG0000105	Core	-	CAGL0A04697g	Cg16_4_00207	B1012M_1_00198	BG2_1_00202	Cg28_5_00205	Cg30_3_00202	Cg19_4_00203	CBS138_1_00202	CST110_1_00201	CST35_1_00195	Cg17_3_00201	Cg21_3_00202	Cg25_3_00200	DSY562_7_00210	DSY565_10_00225	EB0911Sto_1_00200	EF1237Blo1_1_00200	M12_1_00196	M6_1_00203	M7_1_00196	P35-2_1_00201	SAT_BAL01_1_00197
OG0000106	Core	-	CAGL0A04675g	Cg16_4_00206	B1012M_1_00197	BG2_1_00201	Cg28_5_00204	Cg30_3_00201	Cg19_4_00202	CBS138_1_00201	CST110_1_00200	CST35_1_00194	Cg17_3_00200	Cg21_3_00201	Cg25_3_00199	DSY562_7_00209	DSY565_10_00224	EB0911Sto_1_00199	EF1237Blo1_1_00199	M12_1_00195	M6_1_00202	M7_1_00195	P35-2_1_00200	SAT_BAL01_1_00196
OG0000107	Core	-	CAGL0A04653g	Cg16_4_00205	B1012M_1_00196	BG2_1_00200	Cg28_5_00203	Cg30_3_00200	Cg19_4_00201	CBS138_1_00200	CST110_1_00199	CST35_1_00193	Cg17_3_00199	Cg21_3_00200	Cg25_3_00198	DSY562_7_00208	DSY565_10_00223	EB0911Sto_1_00198	EF1237Blo1_1_00198	M12_1_00194	M6_1_00201	M7_1_00194	P35-2_1_00199	SAT_BAL01_1_00195
OG0000108	Core	-	CAGL0A04631g	Cg16_4_00204	B1012M_1_00195	BG2_1_00199	Cg28_5_00202	Cg30_3_00199	Cg19_4_00200	CBS138_1_00199	CST110_1_00198	CST35_1_00192	Cg17_3_00198	Cg21_3_00199	Cg25_3_00197	DSY562_7_00207	DSY565_10_00222	EB0911Sto_1_00197	EF1237Blo1_1_00197	M12_1_00193	M6_1_00200	M7_1_00193	P35-2_1_00198	SAT_BAL01_1_00194
OG0000109	Core	-	CAGL0A04587g	Cg16_4_00203	B1012M_1_00194	BG2_1_00198	Cg28_5_00201	Cg30_3_00198	Cg19_4_00199	CBS138_1_00198	CST110_1_00197	CST35_1_00191	Cg17_3_00197	Cg21_3_00198	Cg25_3_00196	DSY562_7_00206	DSY565_10_00221	EB0911Sto_1_00196	EF1237Blo1_1_00196	M12_1_00192	M6_1_00199	M7_1_00192	P35-2_1_00197	SAT_BAL01_1_00193
OG0000110	Core	-	CAGL0A04565g	Cg16_4_00202	B1012M_1_00193	BG2_1_00197	Cg28_5_00200	Cg30_3_00197	Cg19_4_00198	CBS138_1_00197	CST110_1_00196	CST35_1_00190	Cg17_3_00196	Cg21_3_00197	Cg25_3_00195	DSY562_7_00205	DSY565_10_00220	EB0911Sto_1_00195	EF1237Blo1_1_00195	M12_1_00191	M6_1_00198	M7_1_00191	P35-2_1_00196	SAT_BAL01_1_00192
OG0000111	Core	-	CAGL0A04543g	Cg16_4_00201	B1012M_1_00192	BG2_1_00196	Cg28_5_00199	Cg30_3_00196	Cg19_4_00197	CBS138_1_00196	CST110_1_00195	CST35_1_00189	Cg17_3_00195	Cg21_3_00196	Cg25_3_00194	DSY562_7_00204	DSY565_10_00219	EB0911Sto_1_00194	EF1237Blo1_1_00194	M12_1_00190	M6_1_00197	M7_1_00190	P35-2_1_00195	SAT_BAL01_1_00191
OG0000112	Core	-	CAGL0A04521g	Cg16_4_00200	B1012M_1_00191	BG2_1_00195	Cg28_5_00198	Cg30_3_00195	Cg19_4_00196	CBS138_1_00195	CST110_1_00194	CST35_1_00188	Cg17_3_00194	Cg21_3_00195	Cg25_3_00193	DSY562_7_00203	DSY565_10_00218	EB0911Sto_1_00193	EF1237Blo1_1_00193	M12_1_00189	M6_1_00196	M7_1_00189	P35-2_1_00194	SAT_BAL01_1_00190
OG0000113	Core	-	CAGL0A04499g	Cg16_4_00199	B1012M_1_00190	BG2_1_00194	Cg28_5_00197	Cg30_3_00194	Cg19_4_00195	CBS138_1_00194	CST110_1_00193	CST35_1_00187	Cg17_3_00193	Cg21_3_00194	Cg25_3_00192	DSY562_7_00202	DSY565_10_00217	EB0911Sto_1_00192	EF1237Blo1_1_00192	M12_1_00188	M6_1_00195	M7_1_00188	P35-2_1_00193	SAT_BAL01_1_00189
OG0000114	Core	-	CAGL0A04477g	Cg16_4_00198	B1012M_1_00189	BG2_1_00193	Cg28_5_00196	Cg30_3_00193	Cg19_4_00194	CBS138_1_00193	CST110_1_00192	CST35_1_00186	Cg17_3_00192	Cg21_3_00193	Cg25_3_00191	DSY562_7_00201	DSY565_10_00216	EB0911Sto_1_00191	EF1237Blo1_1_00191	M12_1_00187	M6_1_00194	M7_1_00187	P35-2_1_00192	SAT_BAL01_1_00188
OG0000115	Core	-	CAGL0A04455g	Cg16_4_00197	B1012M_1_00188	BG2_1_00192	Cg28_5_00195	Cg30_3_00192	Cg19_4_00193	CBS138_1_00192	CST110_1_00191	CST35_1_00185	Cg17_3_00191	Cg21_3_00192	Cg25_3_00190	DSY562_7_00200	DSY565_10_00215	EB0911Sto_1_00190	EF1237Blo1_1_00190	M12_1_00186	M6_1_00193	M7_1_00186	P35-2_1_00191	SAT_BAL01_1_00187
OG0000116	Core	-	CAGL0A04433g	Cg16_4_00196	B1012M_1_00187	BG2_1_00191	Cg28_5_00194	Cg30_3_00191	Cg19_4_00192	CBS138_1_00191	CST110_1_00190	CST35_1_00184	Cg17_3_00190	Cg21_3_00191	Cg25_3_00189	DSY562_7_00199	DSY565_10_00214	EB0911Sto_1_00189	EF1237Blo1_1_00189	M12_1_00185	M6_1_00192	M7_1_00185	P35-2_1_00190	SAT_BAL01_1_00186
OG0000117	Core	-	CAGL0A04411g	Cg16_4_00195	B1012M_1_00186	BG2_1_00190	Cg28_5_00193	Cg30_3_00190	Cg19_4_00191	CBS138_1_00190	CST110_1_00189	CST35_1_00183	Cg17_3_00189	Cg21_3_00190	Cg25_3_00188	DSY562_7_00198	DSY565_10_00213	EB0911Sto_1_00188	EF1237Blo1_1_00188	M12_1_00184	M6_1_00191	M7_1_00184	P35-2_1_00189	SAT_BAL01_1_00185
OG0000118	Core	-	CAGL0A04389g	Cg16_4_00194	B1012M_1_00185	BG2_1_00189	Cg28_5_00192	Cg30_3_00189	Cg19_4_00190	CBS138_1_00189	CST110_1_00188	CST35_1_00182	Cg17_3_00188	Cg21_3_00189	Cg25_3_00187	DSY562_7_00197	DSY565_10_00212	EB0911Sto_1_00187	EF1237Blo1_1_00187	M12_1_00183	M6_1_00190	M7_1_00183	P35-2_1_00188	SAT_BAL01_1_00184
OG0000119	Core	-	CAGL0A04367g	Cg16_4_00193	B1012M_1_00184	BG2_1_00188	Cg28_5_00191	Cg30_3_00188	Cg19_4_00189	CBS138_1_00188	CST110_1_00187	CST35_1_00181	Cg17_3_00187	Cg21_3_00188	Cg25_3_00186	DSY562_7_00196	DSY565_10_00211	EB0911Sto_1_00186	EF1237Blo1_1_00186	M12_1_00182	M6_1_00189	M7_1_00182	P35-2_1_00187	SAT_BAL01_1_00183
OG0000120	Core	-	CAGL0A04345g	Cg16_4_00192	B1012M_1_00183	BG2_1_00187	Cg28_5_00190	Cg30_3_00187	Cg19_4_00188	CBS138_1_00187	CST110_1_00186	CST35_1_00180	Cg17_3_00186	Cg21_3_00187	Cg25_3_00185	DSY562_7_00195	DSY565_10_00210	EB0911Sto_1_00185	EF1237Blo1_1_00185	M12_1_00181	M6_1_00188	M7_1_00181	P35-2_1_00186	SAT_BAL01_1_00182
OG0000121	Core	-	CAGL0A04323g	Cg16_4_00191	B1012M_1_00182	BG2_1_00186	Cg28_5_00189	Cg30_3_00186	Cg19_4_00187	CBS138_1_00186	CST110_1_00185	CST35_1_00179	Cg17_3_00185	Cg21_3_00186	Cg25_3_00184	DSY562_7_00194	DSY565_10_00209	EB0911Sto_1_00184	EF1237Blo1_1_00184	M12_1_00180	M6_1_00187	M7_1_00180	P35-2_1_00185	SAT_BAL01_1_00181
OG0000122	Core	-	CAGL0A04301g	Cg16_4_00190	B1012M_1_00181	BG2_1_00185	Cg28_5_00188	Cg30_3_00185	Cg19_4_00186	CBS138_1_00185	CST110_1_00184	CST35_1_00178	Cg17_3_00184	Cg21_3_00185	Cg25_3_00183	DSY562_7_00193	DSY565_10_00208	EB0911Sto_1_00183	EF1237Blo1_1_00183	M12_1_00179	M6_1_00186	M7_1_00179	P35-2_1_00184	SAT_BAL01_1_00180
OG0000123	Core	-	CAGL0A04279g	Cg16_4_00189	B1012M_1_00180	BG2_1_00184	Cg28_5_00187	Cg30_3_00184	Cg19_4_00185	CBS138_1_00184	CST110_1_00183	CST35_1_00177	Cg17_3_00183	Cg21_3_00184	Cg25_3_00182	DSY562_7_00192	DSY565_10_00207	EB0911Sto_1_00182	EF1237Blo1_1_00182	M12_1_00178	M6_1_00185	M7_1_00178	P35-2_1_00183	SAT_BAL01_1_00179
OG0000124	Core	-	CAGL0A04257g	Cg16_4_00188	B1012M_1_00179	BG2_1_00183	Cg28_5_00186	Cg30_3_00183	Cg19_4_00184	CBS138_1_00183	CST110_1_00182	CST35_1_00176	Cg17_3_00182	Cg21_3_00183	Cg25_3_00181	DSY562_7_00191	DSY565_10_00206	EB0911Sto_1_00181	EF1237Blo1_1_00181	M12_1_00177	M6_1_00184	M7_1_00177	P35-2_1_00182	SAT_BAL01_1_00178
OG0000125	Core	-	CAGL0A04235g	Cg16_4_00187	B1012M_1_00178	BG2_1_00182	Cg28_5_00185	Cg30_3_00182	Cg19_4_00183	CBS138_1_00182	CST110_1_00181	CST35_1_00175	Cg17_3_00181	Cg21_3_00182	Cg25_3_00180	DSY562_7_00190	DSY565_10_00205	EB0911Sto_1_00180	EF1237Blo1_1_00180	M12_1_00176	M6_1_00183	M7_1_00176	P35-2_1_00181	SAT_BAL01_1_00177
OG0000126	Core	-	CAGL0A04213g	Cg16_4_00186	B1012M_1_00177	BG2_1_00181	Cg28_5_00184	Cg30_3_00181	Cg19_4_00182	CBS138_1_00181	CST110_1_00180	CST35_1_00174	Cg17_3_00180	Cg21_3_00181	Cg25_3_00179	DSY562_7_00189	DSY565_10_00204	EB0911Sto_1_00179	EF1237Blo1_1_00179	M12_1_00175	M6_1_00182	M7_1_00175	P35-2_1_00180	SAT_BAL01_1_00176
OG0000127	Core	-	CAGL0A04191g	Cg16_4_00185	B1012M_1_00176	BG2_1_00180	Cg28_5_00183	Cg30_3_00180	Cg19_4_00181	CBS138_1_00180	CST110_1_00179	CST35_1_00173	Cg17_3_00179	Cg21_3_00180	Cg25_3_00178	DSY562_7_00188	DSY565_10_00203	EB0911Sto_1_00178	EF1237Blo1_1_00178	M12_1_00174	M6_1_00181	M7_1_00174	P35-2_1_00178	SAT_BAL01_1_00175
OG0000128	Core	-	CAGL0A04169g	Cg16_4_00184	B1012M_1_00175	BG2_1_00179	Cg28_5_00182	Cg30_3_00179	Cg19_4_00180	CBS138_1_00179	CST110_1_00178	CST35_1_00172	Cg17_3_00178	Cg21_3_00179	Cg25_3_00177	DSY562_7_00187	DSY565_10_00202	EB0911Sto_1_00177	EF1237Blo1_1_00177	M12_1_00173	M6_1_00180	M7_1_00173	P35-2_1_00177	SAT_BAL01_1_00174
OG0000129	Core	-	CAGL0A04147g	Cg16_4_00183	B1012M_1_00174	BG2_1_00178	Cg28_5_00181	Cg30_3_00178	Cg19_4_00179	CBS138_1_00178	CST110_1_00177	CST35_1_00171	Cg17_3_00177	Cg21_3_00178	Cg25_3_00176	DSY562_7_00186	DSY565_10_00201	EB0911Sto_1_00176	EF1237Blo1_1_00176	M12_1_00172	M6_1_00179	M7_1_00172	P35-2_1_00176	SAT_BAL01_1_00173
OG0000130	Core	-	CAGL0A04125g	Cg16_4_00182	B1012M_1_00173	BG2_1_00177	Cg28_5_00180	Cg30_3_00177	Cg19_4_00178	CBS138_1_00177	CST110_1_00176	CST35_1_00170	Cg17_3_00176	Cg21_3_00177	Cg25_3_00175	DSY562_7_00185	DSY565_10_00200	EB0911Sto_1_00175	EF1237Blo1_1_00175	M12_1_00171	M6_1_00178	M7_1_00171	P35-2_1_00175	SAT_BAL01_1_00172
OG0000131	Core	-	CAGL0A04103g	Cg16_4_00181	B1012M_1_00172	BG2_1_00176	Cg28_5_00179	Cg30_3_00176	Cg19_4_00177	CBS138_1_00176	CST110_1_00175	CST35_1_00169	Cg17_3_00175	Cg21_3_00176	Cg25_3_00174	DSY562_7_00184	DSY565_10_00199	EB0911Sto_1_00174	EF1237Blo1_1_00174	M12_1_00170	M6_1_00177	M7_1_00170	P35-2_1_00174	SAT_BAL01_1_00171
OG0000132	Core	-	CAGL0A04081g	Cg16_4_00180	B1012M_1_00171	BG2_1_00175	Cg28_5_00178	Cg30_3_00175	Cg19_4_00176	CBS138_1_00175	CST110_1_00174	CST35_1_00168	Cg17_3_00174	Cg21_3_00175	Cg25_3_00173	DSY562_7_00183	DSY565_10_00198	EB0911Sto_1_00173	EF1237Blo1_1_00173	M12_1_00169	M6_1_00176	M7_1_00169	P35-2_1_00173	SAT_BAL01_1_00170
OG0000133	Core	-	CAGL0A04059g	Cg16_4_00179	B1012M_1_00170	BG2_1_00174	Cg28_5_00177	Cg30_3_00174	Cg19_4_00175	CBS138_1_00174	CST110_1_00173	CST35_1_00167	Cg17_3_00173	Cg21_3_00174	Cg25_3_00172	DSY562_7_00182	DSY565_10_00197	EB0911Sto_1_00172	EF1237Blo1_1_00172	M12_1_00168	M6_1_00175	M7_1_00168	P35-2_1_00172	SAT_BAL01_1_00169
OG0000134	Core	-	CAGL0A04037g	Cg16_4_00178	B1012M_1_00169	BG2_1_00173	Cg28_5_00176	Cg30_3_00173	Cg19_4_00174	CBS138_1_00173	CST110_1_00172	CST35_1_00166	Cg17_3_00172	Cg21_3_00173	Cg25_3_00171	DSY562_7_00181	DSY565_10_00196	EB0911Sto_1_00171	EF1237Blo1_1_00171	M12_1_00167	M6_1_00174	M7_1_00167	P35-2_1_00171	SAT_BAL01_1_00168
OG0000135	Core	-	CAGL0A04015g	Cg16_4_00177	B1012M_1_00168	BG2_1_00172	Cg28_5_00175	Cg30_3_00172	Cg19_4_00173	CBS138_1_00172	CST110_1_00171	CST35_1_00165	Cg17_3_00171	Cg21_3_00172	Cg25_3_00170	DSY562_7_00180	DSY565_10_00195	EB0911Sto_1_00170	EF1237Blo1_1_00170	M12_1_00166	M6_1_00173	M7_1_00166	P35-2_1_00170	SAT_BAL01_1_00167
OG0000136	Core	-	CAGL0A03993g	Cg16_4_00176	B1012M_1_00167	BG2_1_00171	Cg28_5_00174	Cg30_3_00171	Cg19_4_00172	CBS138_1_00171	CST110_1_00170	CST35_1_00164	Cg17_3_00170	Cg21_3_00171	Cg25_3_00169	DSY562_7_00179	DSY565_10_00194	EB0911Sto_1_00169	EF1237Blo1_1_00169	M12_1_00165	M6_1_00172	M7_1_00165	P35-2_1_00169	SAT_BAL01_1_00166
OG0000137	Core	-	CAGL0A03971g	Cg16_4_00175	B1012M_1_00166	BG2_1_00170	Cg28_5_00173	Cg30_3_00170	Cg19_4_00171	CBS138_1_00170	CST110_1_00169	CST35_1_00163	Cg17_3_00169	Cg21_3_00170	Cg25_3_00168	DSY562_7_00178	DSY565_10_00193	EB0911Sto_1_00168	EF1237Blo1_1_00168	M12_1_00164	M6_1_00171	M7_1_00164	P35-2_1_00168	SAT_BAL01_1_00165
OG0000138	Core	-	CAGL0A03949g	Cg16_4_00174	B1012M_1_00165	BG2_1_00169	Cg28_5_00172	Cg30_3_00169	Cg19_4_00170	CBS138_1_00169	CST110_1_00168	CST35_1_00162	Cg17_3_00168	Cg21_3_00169	Cg25_3_00167	DSY562_7_00177	DSY565_10_00192	EB0911Sto_1_00167	EF1237Blo1_1_00167	M12_1_00163	M6_1_00170	M7_1_00163	P35-2_1_00167	SAT_BAL01_1_00164
OG0000139	Core	-	CAGL0A03927g	Cg16_4_00173	B1012M_1_00164	BG2_1_00168	Cg28_5_00171	Cg30_3_00168	Cg19_4_00169	CBS138_1_00168	CST110_1_00167	CST35_1_00161	Cg17_3_00167	Cg21_3_00168	Cg25_3_00166	DSY562_7_00176	DSY565_10_00191	EB0911Sto_1_00166	EF1237Blo1_1_00166	M12_1_00162	M6_1_00169	M7_1_00162	P35-2_1_00166	SAT_BAL01_1_00163
OG0000140	Core	-	CAGL0A03905g	Cg16_4_00172	B1012M_1_00163	BG2_1_00167	Cg28_5_00170	Cg30_3_00167	Cg19_4_00168	CBS138_1_00167	CST110_1_00166	CST35_1_00160	Cg17_3_00166	Cg21_3_00167	Cg25_3_00165	DSY562_7_00175	DSY565_10_00190	EB0911Sto_1_00165	EF1237Blo1_1_00165	M12_1_00161	M6_1_00168	M7_1_00161	P35-2_1_00165	SAT_BAL01_1_00162
OG0000141	Core	-	CAGL0A03883g	Cg16_4_00171	B1012M_1_00162	BG2_1_00166	Cg28_5_00169	Cg30_3_00166	Cg19_4_00167	CBS138_1_00166	CST110_1_00165	CST35_1_00159	Cg17_3_00165	Cg21_3_00166	Cg25_3_00164	DSY562_7_00174	DSY565_10_00189	EB0911Sto_1_00164	EF1237Blo1_1_00164	M12_1_00160	M6_1_00167	M7_1_00160	P35-2_1_00164	SAT_BAL01_1_00161
OG0000142	Core	-	CAGL0A03872g	Cg16_4_00170	B1012M_1_00161	BG2_1_00165	Cg28_5_00168	Cg30_3_00165	Cg19_4_00166	CBS138_1_00165	CST110_1_00164	CST35_1_00158	Cg17_3_00164	Cg21_3_00165	Cg25_3_00163	DSY562_7_00173	DSY565_10_00188	EB0911Sto_1_00163	EF1237Blo1_1_00163	M12_1_00159	M6_1_00166	M7_1_00159	P35-2_1_00163	SAT_BAL01_1_00160
OG0000143	Core	-	CAGL0A03828g	Cg16_4_00169	B1012M_1_00160	BG2_1_00164	Cg28_5_00167	Cg30_3_00164	Cg19_4_00165	CBS138_1_00164	CST110_1_00163	CST35_1_00157	Cg17_3_00163	Cg21_3_00164	Cg25_3_00162	DSY562_7_00172	DSY565_10_00187	EB0911Sto_1_00162	EF1237Blo1_1_00162	M12_1_00158	M6_1_00165	M7_1_00158	P35-2_1_00162	SAT_BAL01_1_00159
OG0000144	Core	-	CAGL0A03806g	Cg16_4_00168	B1012M_1_00159	BG2_1_00163	Cg28_5_00166	Cg30_3_00163	Cg19_4_00164	CBS138_1_00163	CST110_1_00162	CST35_1_00156	Cg17_3_00162	Cg21_3_00163	Cg25_3_00161	DSY562_7_00171	DSY565_10_00186	EB0911Sto_1_00161	EF1237Blo1_1_00161	M12_1_00157	M6_1_00164	M7_1_00157	P35-2_1_00161	SAT_BAL01_1_00158
OG0000145	Core	-	CAGL0A03784g	Cg16_4_00167	B1012M_1_00158	BG2_1_00162	Cg28_5_00165	Cg30_3_00162	Cg19_4_00163	CBS138_1_00162	CST110_1_00161	CST35_1_00155	Cg17_3_00161	Cg21_3_00162	Cg25_3_00160	DSY562_7_00170	DSY565_10_00185	EB0911Sto_1_00160	EF1237Blo1_1_00160	M12_1_00156	M6_1_00163	M7_1_00156	P35-2_1_00160	SAT_BAL01_1_00157
OG0000146	Core	-	CAGL0A03740g	Cg16_4_00166	B1012M_1_00157	BG2_1_00161	Cg28_5_00164	Cg30_3_00161	Cg19_4_00162	CBS138_1_00161	CST110_1_00160	CST35_1_00154	Cg17_3_00160	Cg21_3_00161	Cg25_3_00159	DSY562_7_00169	DSY565_10_00184	EB0911Sto_1_00159	EF1237Blo1_1_00159	M12_1_00155	M6_1_00162	M7_1_00155	P35-2_1_00159	SAT_BAL01_1_00156
OG0000147	Core	-	CAGL0A03718g	Cg16_4_00165	B1012M_1_00156	BG2_1_00160	Cg28_5_00163	Cg30_3_00160	Cg19_4_00161	CBS138_1_00160	CST110_1_00159	CST35_1_00153	Cg17_3_00159	Cg21_3_00160	Cg25_3_00158	DSY562_7_00168	DSY565_10_00183	EB0911Sto_1_00158	EF1237Blo1_1_00158	M12_1_00154	M6_1_00161	M7_1_00154	P35-2_1_00158	SAT_BAL01_1_00155
OG0000148	Core	-	CAGL0A03696g	Cg16_4_00164	B1012M_1_00155	BG2_1_00159	Cg28_5_00162	Cg30_3_00159	Cg19_4_00160	CBS138_1_00159	CST110_1_00158	CST35_1_00152	Cg17_3_00158	Cg21_3_00159	Cg25_3_00157	DSY562_7_00167	DSY565_10_00182	EB0911Sto_1_00157	EF1237Blo1_1_00157	M12_1_00153	M6_1_00160	M7_1_00153	P35-2_1_00157	SAT_BAL01_1_00154
OG0000149	Core	-	CAGL0A03674g	Cg16_4_00163	B1012M_1_00154	BG2_1_00158	Cg28_5_00161	Cg30_3_00158	Cg19_4_00159	CBS138_1_00158	CST110_1_00157	CST35_1_00151	Cg17_3_00157	Cg21_3_00158	Cg25_3_00156	DSY562_7_00166	DSY565_10_00181	EB0911Sto_1_00156	EF1237Blo1_1_00156	M12_1_00152	M6_1_00159	M7_1_00152	P35-2_1_00156	SAT_BAL01_1_00153
OG0000150	Core	-	CAGL0A03652g	Cg16_4_00162	B1012M_1_00153	BG2_1_00157	Cg28_5_00160	Cg30_3_00157	Cg19_4_00158	CBS138_1_00157	CST110_1_00156	CST35_1_00150	Cg17_3_00156	Cg21_3_00157	Cg25_3_00155	DSY562_7_00165	DSY565_10_00180	EB0911Sto_1_00155	EF1237Blo1_1_00155	M12_1_00151	M6_1_00158	M7_1_00151	P35-2_1_00155	SAT_BAL01_1_00152
OG0000151	Core	-	CAGL0A03630g	Cg16_4_00161	B1012M_1_00152	BG2_1_00156	Cg28_5_00159	Cg30_3_00156	Cg19_4_00157	CBS138_1_00156	CST110_1_00155	CST35_1_00149	Cg17_3_00155	Cg21_3_00156	Cg25_3_00154	DSY562_7_00164	DSY565_10_00179	EB0911Sto_1_00154	EF1237Blo1_1_00154	M12_1_00150	M6_1_00157	M7_1_00150	P35-2_1_00154	SAT_BAL01_1_00151
OG0000152	Core	-	CAGL0A03608g	Cg16_4_00160	B1012M_1_00151	BG2_1_00155	Cg28_5_00158	Cg30_3_00155	Cg19_4_00156	CBS138_1_00155	CST110_1_00154	CST35_1_00148	Cg17_3_00154	Cg21_3_00155	Cg25_3_00153	DSY562_7_00163	DSY565_10_00178	EB0911Sto_1_00153	EF1237Blo1_1_00153	M12_1_00149	M6_1_00156	M7_1_00149	P35-2_1_00153	SAT_BAL01_1_00150
OG0000153	Core	-	CAGL0A03586g	Cg16_4_00159	B1012M_1_00150	BG2_1_00154	Cg28_5_00157	Cg30_3_00154	Cg19_4_00155	CBS138_1_00154	CST110_1_00153	CST35_1_00147	Cg17_3_00153	Cg21_3_00154	Cg25_3_00152	DSY562_7_00162	DSY565_10_00177	EB0911Sto_1_00152	EF1237Blo1_1_00152	M12_1_00148	M6_1_00155	M7_1_00148	P35-2_1_00152	SAT_BAL01_1_00149
OG0000154	Core	-	CAGL0A03564g	Cg16_4_00158	B1012M_1_00149	BG2_1_00153	Cg28_5_00156	Cg30_3_00153	Cg19_4_00154	CBS138_1_00153	CST110_1_00152	CST35_1_00146	Cg17_3_00152	Cg21_3_00153	Cg25_3_00151	DSY562_7_00161	DSY565_10_00176	EB0911Sto_1_00151	EF1237Blo1_1_00151	M12_1_00147	M6_1_00154	M7_1_00147	P35-2_1_00151	SAT_BAL01_1_00148
OG0000155	Core	-	CAGL0A03542g	Cg16_4_00157	B1012M_1_00148	BG2_1_00152	Cg28_5_00155	Cg30_3_00152	Cg19_4_00153	CBS138_1_00152	CST110_1_00151	CST35_1_00145	Cg17_3_00151	Cg21_3_00152	Cg25_3_00150	DSY562_7_00160	DSY565_10_00175	EB0911Sto_1_00150	EF1237Blo1_1_00149	M12_1_00146	M6_1_00153	M7_1_00146	P35-2_1_00150	SAT_BAL01_1_00147
OG0000156	Core	-	CAGL0A03498g	Cg16_4_00156	B1012M_1_00147	BG2_1_00151	Cg28_5_00154	Cg30_3_00151	Cg19_4_00152	CBS138_1_00151	CST110_1_00150	CST35_1_00144	Cg17_3_00150	Cg21_3_00151	Cg25_3_00149	DSY562_7_00159	DSY565_10_00174	EB0911Sto_1_00149	EF1237Blo1_1_00148	M12_1_00145	M6_1_00152	M7_1_00145	P35-2_1_00149	SAT_BAL01_1_00146
OG0000157	Core	-	CAGL0A03476g	Cg16_4_00155	B1012M_1_00146	BG2_1_00150	Cg28_5_00153	Cg30_3_00150	Cg19_4_00151	CBS138_1_00150	CST110_1_00149	CST35_1_00143	Cg17_3_00149	Cg21_3_00150	Cg25_3_00148	DSY562_7_00158	DSY565_10_00173	EB0911Sto_1_00148	EF1237Blo1_1_00147	M12_1_00144	M6_1_00151	M7_1_00144	P35-2_1_00148	SAT_BAL01_1_00145
OG0000158	Core	-	CAGL0A03454g	Cg16_4_00154	B1012M_1_00145	BG2_1_00149	Cg28_5_00152	Cg30_3_00149	Cg19_4_00150	CBS138_1_00149	CST110_1_00148	CST35_1_00142	Cg17_3_00148	Cg21_3_00149	Cg25_3_00147	DSY562_7_00157	DSY565_10_00172	EB0911Sto_1_00147	EF1237Blo1_1_00146	M12_1_00143	M6_1_00150	M7_1_00143	P35-2_1_00147	SAT_BAL01_1_00144
OG0000159	Core	-	CAGL0A03432g	Cg16_4_00153	B1012M_1_00144	BG2_1_00148	Cg28_5_00151	Cg30_3_00148	Cg19_4_00149	CBS138_1_00148	CST110_1_00147	CST35_1_00141	Cg17_3_00147	Cg21_3_00148	Cg25_3_00146	DSY562_7_00156	DSY565_10_00171	EB0911Sto_1_00146	EF1237Blo1_1_00145	M12_1_00142	M6_1_00149	M7_1_00142	P35-2_1_00146	SAT_BAL01_1_00143
OG0000160	Core	-	CAGL0A03410g	Cg16_4_00152	B1012M_1_00143	BG2_1_00147	Cg28_5_00150	Cg30_3_00147	Cg19_4_00148	CBS138_1_00147	CST110_1_00146	CST35_1_00140	Cg17_3_00146	Cg21_3_00147	Cg25_3_00145	DSY562_7_00155	DSY565_10_00170	EB0911Sto_1_00145	EF1237Blo1_1_00144	M12_1_00141	M6_1_00148	M7_1_00141	P35-2_1_00145	SAT_BAL01_1_00142
OG0000161	Core	-	CAGL0A03388g	Cg16_4_00151	B1012M_1_00142	BG2_1_00146	Cg28_5_00149	Cg30_3_00146	Cg19_4_00147	CBS138_1_00146	CST110_1_00145	CST35_1_00139	Cg17_3_00145	Cg21_3_00146	Cg25_3_00144	DSY562_7_00154	DSY565_10_00169	EB0911Sto_1_00144	EF1237Blo1_1_00143	M12_1_00140	M6_1_00147	M7_1_00140	P35-2_1_00144	SAT_BAL01_1_00141
OG0000162	Core	-	CAGL0A03366g	Cg16_4_00150	B1012M_1_00141	BG2_1_00145	Cg28_5_00148	Cg30_3_00145	Cg19_4_00146	CBS138_1_00145	CST110_1_00144	CST35_1_00138	Cg17_3_00144	Cg21_3_00145	Cg25_3_00143	DSY562_7_00153	DSY565_10_00168	EB0911Sto_1_00143	EF1237Blo1_1_00142	M12_1_00139	M6_1_00146	M7_1_00139	P35-2_1_00143	SAT_BAL01_1_00140
OG0000163	Core	-	CAGL0A03344g	Cg16_4_00149	B1012M_1_00140	BG2_1_00144	Cg28_5_00147	Cg30_3_00144	Cg19_4_00145	CBS138_1_00144	CST110_1_00143	CST35_1_00137	Cg17_3_00143	Cg21_3_00144	Cg25_3_00142	DSY562_7_00152	DSY565_10_00167	EB0911Sto_1_00142	EF1237Blo1_1_00141	M12_1_00138	M6_1_00145	M7_1_00138	P35-2_1_00142	SAT_BAL01_1_00139
OG0000164	Core	-	CAGL0A03322g	Cg16_4_00148	B1012M_1_00139	BG2_1_00143	Cg28_5_00146	Cg30_3_00143	Cg19_4_00144	CBS138_1_00143	CST110_1_00142	CST35_1_00136	Cg17_3_00142	Cg21_3_00143	Cg25_3_00141	DSY562_7_00151	DSY565_10_00166	EB0911Sto_1_00141	EF1237Blo1_1_00140	M12_1_00137	M6_1_00144	M7_1_00137	P35-2_1_00141	SAT_BAL01_1_00138
OG0000165	Core	-	CAGL0A03300g	Cg16_4_00147	B1012M_1_00138	BG2_1_00142	Cg28_5_00145	Cg30_3_00142	Cg19_4_00143	CBS138_1_00142	CST110_1_00141	CST35_1_00135	Cg17_3_00141	Cg21_3_00142	Cg25_3_00140	DSY562_7_00150	DSY565_10_00165	EB0911Sto_1_00140	EF1237Blo1_1_00139	M12_1_00136	M6_1_00143	M7_1_00136	P35-2_1_00140	SAT_BAL01_1_00137
OG0000166	Core	-	CAGL0A03278g	Cg16_4_00146	B1012M_1_00137	BG2_1_00141	Cg28_5_00144	Cg30_3_00141	Cg19_4_00142	CBS138_1_00141	CST110_1_00140	CST35_1_00134	Cg17_3_00140	Cg21_3_00141	Cg25_3_00139	DSY562_7_00149	DSY565_10_00164	EB0911Sto_1_00139	EF1237Blo1_1_00138	M12_1_00135	M6_1_00142	M7_1_00135	P35-2_1_00139	SAT_BAL01_1_00136
OG0000167	Core	-	CAGL0A03256g	Cg16_4_00145	B1012M_1_00136	BG2_1_00140	Cg28_5_00143	Cg30_3_00140	Cg19_4_00141	CBS138_1_00140	CST110_1_00139	CST35_1_00133	Cg17_3_00139	Cg21_3_00140	Cg25_3_00138	DSY562_7_00148	DSY565_10_00163	EB0911Sto_1_00138	EF1237Blo1_1_00137	M12_1_00134	M6_1_00141	M7_1_00134	P35-2_1_00138	SAT_BAL01_1_00135
OG0000168	Core	-	CAGL0A03234g	Cg16_4_00144	B1012M_1_00135	BG2_1_00139	Cg28_5_00142	Cg30_3_00139	Cg19_4_00140	CBS138_1_00139	CST110_1_00138	CST35_1_00132	Cg17_3_00138	Cg21_3_00139	Cg25_3_00137	DSY562_7_00147	DSY565_10_00162	EB0911Sto_1_00137	EF1237Blo1_1_00136	M12_1_00133	M6_1_00140	M7_1_00133	P35-2_1_00137	SAT_BAL01_1_00134
OG0000169	Core	-	CAGL0A03212g	Cg16_4_00143	B1012M_1_00134	BG2_1_00138	Cg28_5_00141	Cg30_3_00138	Cg19_4_00139	CBS138_1_00138	CST110_1_00137	CST35_1_00131	Cg17_3_00137	Cg21_3_00138	Cg25_3_00136	DSY562_7_00146	DSY565_10_00161	EB0911Sto_1_00136	EF1237Blo1_1_00135	M12_1_00132	M6_1_00139	M7_1_00132	P35-2_1_00136	SAT_BAL01_1_00133
OG0000170	Core	-	CAGL0A03190g	Cg16_4_00142	B1012M_1_00133	BG2_1_00137	Cg28_5_00140	Cg30_3_00137	Cg19_4_00138	CBS138_1_00137	CST110_1_00136	CST35_1_00130	Cg17_3_00136	Cg21_3_00137	Cg25_3_00135	DSY562_7_00145	DSY565_10_00160	EB0911Sto_1_00135	EF1237Blo1_1_00134	M12_1_00131	M6_1_00138	M7_1_00131	P35-2_1_00135	SAT_BAL01_1_00132
OG0000171	Core	-	CAGL0A03168g	Cg16_4_00141	B1012M_1_00132	BG2_1_00136	Cg28_5_00139	Cg30_3_00136	Cg19_4_00137	CBS138_1_00136	CST110_1_00135	CST35_1_00129	Cg17_3_00135	Cg21_3_00136	Cg25_3_00134	DSY562_7_00144	DSY565_10_00159	EB0911Sto_1_00134	EF1237Blo1_1_00133	M12_1_00130	M6_1_00137	M7_1_00130	P35-2_1_00134	SAT_BAL01_1_00131
OG0000172	Core	-	CAGL0A03146g	Cg16_4_00140	B1012M_1_00131	BG2_1_00135	Cg28_5_00138	Cg30_3_00135	Cg19_4_00136	CBS138_1_00135	CST110_1_00134	CST35_1_00128	Cg17_3_00134	Cg21_3_00135	Cg25_3_00133	DSY562_7_00143	DSY565_10_00158	EB0911Sto_1_00133	EF1237Blo1_1_00132	M12_1_00129	M6_1_00136	M7_1_00129	P35-2_1_00133	SAT_BAL01_1_00130
OG0000173	Core	-	CAGL0A03117g	Cg16_4_00139	B1012M_1_00130	BG2_1_00134	Cg28_5_00137	Cg30_3_00134	Cg19_4_00135	CBS138_1_00134	CST110_1_00133	CST35_1_00127	Cg17_3_00133	Cg21_3_00134	Cg25_3_00132	DSY562_7_00142	DSY565_10_00157	EB0911Sto_1_00132	EF1237Blo1_1_00131	M12_1_00128	M6_1_00135	M7_1_00128	P35-2_1_00132	SAT_BAL01_1_00129
OG0000174	Core	-	CAGL0A03102g	Cg16_4_00138	B1012M_1_00129	BG2_1_00133	Cg28_5_00136	Cg30_3_00133	Cg19_4_00134	CBS138_1_00133	CST110_1_00132	CST35_1_00126	Cg17_3_00132	Cg21_3_00133	Cg25_3_00131	DSY562_7_00141	DSY565_10_00156	EB0911Sto_1_00131	EF1237Blo1_1_00130	M12_1_00127	M6_1_00134	M7_1_00127	P35-2_1_00131	SAT_BAL01_1_00128
OG0000175	Core	-	CAGL0A03080g	Cg16_4_00137	B1012M_1_00128	BG2_1_00132	Cg28_5_00135	Cg30_3_00132	Cg19_4_00133	CBS138_1_00132	CST110_1_00131	CST35_1_00125	Cg17_3_00131	Cg21_3_00132	Cg25_3_00130	DSY562_7_00140	DSY565_10_00155	EB0911Sto_1_00130	EF1237Blo1_1_00129	M12_1_00126	M6_1_00133	M7_1_00126	P35-2_1_00130	SAT_BAL01_1_00127
OG0000176	Core	-	CAGL0A03058g	Cg16_4_00136	B1012M_1_00127	BG2_1_00131	Cg28_5_00134	Cg30_3_00131	Cg19_4_00132	CBS138_1_00131	CST110_1_00130	CST35_1_00124	Cg17_3_00130	Cg21_3_00131	Cg25_3_00129	DSY562_7_00139	DSY565_10_00154	EB0911Sto_1_00129	EF1237Blo1_1_00128	M12_1_00125	M6_1_00132	M7_1_00125	P35-2_1_00129	SAT_BAL01_1_00126
OG0000177	Core	-	CAGL0A03036g	Cg16_4_00134	B1012M_1_00125	BG2_1_00129	Cg28_5_00132	Cg30_3_00129	Cg19_4_00130	CBS138_1_00129	CST110_1_00128	CST35_1_00123	Cg17_3_00128	Cg21_3_00129	Cg25_3_00127	DSY562_7_00137	DSY565_10_00152	EB0911Sto_1_00127	EF1237Blo1_1_00126	M12_1_00123	M6_1_00130	M7_1_00123	P35-2_1_00127	SAT_BAL01_1_00124
OG0000178	Core	-	CAGL0A03014g	Cg16_4_00133	B1012M_1_00124	BG2_1_00128	Cg28_5_00131	Cg30_3_00128	Cg19_4_00129	CBS138_1_00128	CST110_1_00127	CST35_1_00122	Cg17_3_00127	Cg21_3_00128	Cg25_3_00126	DSY562_7_00136	DSY565_10_00151	EB0911Sto_1_00126	EF1237Blo1_1_00125	M12_1_00122	M6_1_00129	M7_1_00122	P35-2_1_00126	SAT_BAL01_1_00123
OG0000179	Core	-	CAGL0A02992g	Cg16_4_00132	B1012M_1_00123	BG2_1_00127	Cg28_5_00130	Cg30_3_00127	Cg19_4_00128	CBS138_1_00127	CST110_1_00126	CST35_1_00121	Cg17_3_00126	Cg21_3_00127	Cg25_3_00125	DSY562_7_00135	DSY565_10_00150	EB0911Sto_1_00125	EF1237Blo1_1_00124	M12_1_00121	M6_1_00128	M7_1_00121	P35-2_1_00125	SAT_BAL01_1_00122
OG0000180	Core	-	CAGL0A02981g	Cg16_4_00131	B1012M_1_00122	BG2_1_00126	Cg28_5_00129	Cg30_3_00126	Cg19_4_00127	CBS138_1_00126	CST110_1_00125	CST35_1_00120	Cg17_3_00125	Cg21_3_00126	Cg25_3_00124	DSY562_7_00134	DSY565_10_00149	EB0911Sto_1_00124	EF1237Blo1_1_00123	M12_1_00120	M6_1_00127	M7_1_00120	P35-2_1_00124	SAT_BAL01_1_00121
OG0000181	Core	-	CAGL0A02970g	Cg16_4_00130	B1012M_1_00121	BG2_1_00125	Cg28_5_00128	Cg30_3_00125	Cg19_4_00126	CBS138_1_00125	CST110_1_00124	CST35_1_00119	Cg17_3_00124	Cg21_3_00125	Cg25_3_00123	DSY562_7_00133	DSY565_10_00148	EB0911Sto_1_00123	EF1237Blo1_1_00122	M12_1_00119	M6_1_00126	M7_1_00119	P35-2_1_00123	SAT_BAL01_1_00120
OG0000182	Core	-	CAGL0A02948g	Cg16_4_00129	B1012M_1_00120	BG2_1_00124	Cg28_5_00127	Cg30_3_00124	Cg19_4_00125	CBS138_1_00124	CST110_1_00123	CST35_1_00118	Cg17_3_00123	Cg21_3_00124	Cg25_3_00122	DSY562_7_00132	DSY565_10_00147	EB0911Sto_1_00122	EF1237Blo1_1_00121	M12_1_00118	M6_1_00125	M7_1_00118	P35-2_1_00122	SAT_BAL01_1_00119
OG0000183	Core	-	CAGL0A02926g	Cg16_4_00128	B1012M_1_00119	BG2_1_00123	Cg28_5_00126	Cg30_3_00123	Cg19_4_00124	CBS138_1_00123	CST110_1_00122	CST35_1_00117	Cg17_3_00122	Cg21_3_00123	Cg25_3_00121	DSY562_7_00131	DSY565_10_00146	EB0911Sto_1_00121	EF1237Blo1_1_00120	M12_1_00117	M6_1_00124	M7_1_00117	P35-2_1_00121	SAT_BAL01_1_00118
OG0000184	Core	-	CAGL0A02904g	Cg16_4_00127	B1012M_1_00118	BG2_1_00122	Cg28_5_00125	Cg30_3_00122	Cg19_4_00123	CBS138_1_00122	CST110_1_00121	CST35_1_00116	Cg17_3_00121	Cg21_3_00122	Cg25_3_00120	DSY562_7_00130	DSY565_10_00145	EB0911Sto_1_00120	EF1237Blo1_1_00119	M12_1_00116	M6_1_00123	M7_1_00116	P35-2_1_00120	SAT_BAL01_1_00116
OG0000185	Core	-	CAGL0A02882g	Cg16_4_00126	B1012M_1_00117	BG2_1_00121	Cg28_5_00124	Cg30_3_00121	Cg19_4_00122	CBS138_1_00121	CST110_1_00120	CST35_1_00115	Cg17_3_00120	Cg21_3_00121	Cg25_3_00119	DSY562_7_00129	DSY565_10_00144	EB0911Sto_1_00119	EF1237Blo1_1_00118	M12_1_00115	M6_1_00122	M7_1_00115	P35-2_1_00119	SAT_BAL01_1_00115
OG0000186	Core	-	CAGL0A02860g	Cg16_4_00125	B1012M_1_00116	BG2_1_00120	Cg28_5_00123	Cg30_3_00120	Cg19_4_00121	CBS138_1_00120	CST110_1_00119	CST35_1_00114	Cg17_3_00119	Cg21_3_00120	Cg25_3_00118	DSY562_7_00128	DSY565_10_00143	EB0911Sto_1_00118	EF1237Blo1_1_00117	M12_1_00114	M6_1_00121	M7_1_00114	P35-2_1_00118	SAT_BAL01_1_00114
OG0000187	Core	-	CAGL0A02838g	Cg16_4_00124	B1012M_1_00115	BG2_1_00119	Cg28_5_00122	Cg30_3_00119	Cg19_4_00120	CBS138_1_00119	CST110_1_00118	CST35_1_00113	Cg17_3_00118	Cg21_3_00119	Cg25_3_00117	DSY562_7_00127	DSY565_10_00142	EB0911Sto_1_00117	EF1237Blo1_1_00116	M12_1_00113	M6_1_00120	M7_1_00113	P35-2_1_00117	SAT_BAL01_1_00113
OG0000188	Core	-	CAGL0A02816g	Cg16_4_00123	B1012M_1_00114	BG2_1_00118	Cg28_5_00121	Cg30_3_00118	Cg19_4_00119	CBS138_1_00118	CST110_1_00117	CST35_1_00112	Cg17_3_00117	Cg21_3_00118	Cg25_3_00116	DSY562_7_00126	DSY565_10_00141	EB0911Sto_1_00116	EF1237Blo1_1_00115	M12_1_00112	M6_1_00119	M7_1_00112	P35-2_1_00116	SAT_BAL01_1_00112
OG0000189	Core	-	CAGL0A02794g	Cg16_4_00122	B1012M_1_00113	BG2_1_00117	Cg28_5_00120	Cg30_3_00117	Cg19_4_00118	CBS138_1_00117	CST110_1_00116	CST35_1_00111	Cg17_3_00116	Cg21_3_00117	Cg25_3_00115	DSY562_7_00125	DSY565_10_00140	EB0911Sto_1_00115	EF1237Blo1_1_00114	M12_1_00111	M6_1_00118	M7_1_00111	P35-2_1_00115	SAT_BAL01_1_00111
OG0000190	Core	-	CAGL0A02772g	Cg16_4_00121	B1012M_1_00112	BG2_1_00116	Cg28_5_00119	Cg30_3_00116	Cg19_4_00117	CBS138_1_00116	CST110_1_00115	CST35_1_00110	Cg17_3_00115	Cg21_3_00116	Cg25_3_00114	DSY562_7_00124	DSY565_10_00139	EB0911Sto_1_00114	EF1237Blo1_1_00113	M12_1_00110	M6_1_00117	M7_1_00110	P35-2_1_00114	SAT_BAL01_1_00110
OG0000191	Core	-	CAGL0A02750g	Cg16_4_00120	B1012M_1_00111	BG2_1_00115	Cg28_5_00118	Cg30_3_00115	Cg19_4_00116	CBS138_1_00115	CST110_1_00114	CST35_1_00109	Cg17_3_00114	Cg21_3_00115	Cg25_3_00113	DSY562_7_00123	DSY565_10_00138	EB0911Sto_1_00113	EF1237Blo1_1_00112	M12_1_00109	M6_1_00116	M7_1_00109	P35-2_1_00113	SAT_BAL01_1_00109
OG0000192	Core	-	CAGL0A02728g	Cg16_4_00119	B1012M_1_00110	BG2_1_00114	Cg28_5_00117	Cg30_3_00114	Cg19_4_00115	CBS138_1_00114	CST110_1_00113	CST35_1_00108	Cg17_3_00113	Cg21_3_00114	Cg25_3_00112	DSY562_7_00122	DSY565_10_00137	EB0911Sto_1_00112	EF1237Blo1_1_00111	M12_1_00108	M6_1_00115	M7_1_00108	P35-2_1_00112	SAT_BAL01_1_00108
OG0000193	Core	-	CAGL0A02706g	Cg16_4_00118	B1012M_1_00109	BG2_1_00113	Cg28_5_00116	Cg30_3_00113	Cg19_4_00114	CBS138_1_00113	CST110_1_00112	CST35_1_00107	Cg17_3_00112	Cg21_3_00113	Cg25_3_00111	DSY562_7_00121	DSY565_10_00136	EB0911Sto_1_00111	EF1237Blo1_1_00110	M12_1_00107	M6_1_00114	M7_1_00107	P35-2_1_00111	SAT_BAL01_1_00107
OG0000194	Core	-	CAGL0A02695g	Cg16_4_00117	B1012M_1_00108	BG2_1_00112	Cg28_5_00115	Cg30_3_00112	Cg19_4_00113	CBS138_1_00112	CST110_1_00111	CST35_1_00106	Cg17_3_00111	Cg21_3_00112	Cg25_3_00110	DSY562_7_00120	DSY565_10_00135	EB0911Sto_1_00110	EF1237Blo1_1_00109	M12_1_00106	M6_1_00113	M7_1_00106	P35-2_1_00110	SAT_BAL01_1_00106
OG0000195	Core	-	CAGL0A02673g	Cg16_4_00116	B1012M_1_00107	BG2_1_00111	Cg28_5_00114	Cg30_3_00111	Cg19_4_00112	CBS138_1_00111	CST110_1_00110	CST35_1_00105	Cg17_3_00110	Cg21_3_00111	Cg25_3_00109	DSY562_7_00119	DSY565_10_00134	EB0911Sto_1_00109	EF1237Blo1_1_00108	M12_1_00105	M6_1_00112	M7_1_00105	P35-2_1_00109	SAT_BAL01_1_00105
OG0000196	Core	-	CAGL0A02651g	Cg16_4_00115	B1012M_1_00106	BG2_1_00110	Cg28_5_00113	Cg30_3_00110	Cg19_4_00111	CBS138_1_00110	CST110_1_00109	CST35_1_00104	Cg17_3_00109	Cg21_3_00110	Cg25_3_00108	DSY562_7_00118	DSY565_10_00133	EB0911Sto_1_00108	EF1237Blo1_1_00107	M12_1_00104	M6_1_00111	M7_1_00104	P35-2_1_00108	SAT_BAL01_1_00104
OG0000197	Core	-	CAGL0A02629g	Cg16_4_00114	B1012M_1_00105	BG2_1_00108	Cg28_5_00112	Cg30_3_00109	Cg19_4_00110	CBS138_1_00109	CST110_1_00108	CST35_1_00103	Cg17_3_00108	Cg21_3_00109	Cg25_3_00107	DSY562_7_00117	DSY565_10_00132	EB0911Sto_1_00107	EF1237Blo1_1_00106	M12_1_00103	M6_1_00110	M7_1_00103	P35-2_1_00107	SAT_BAL01_1_00103
OG0000198	Core	-	CAGL0A02618g	Cg16_4_00113	B1012M_1_00104	BG2_1_00107	Cg28_5_00111	Cg30_3_00108	Cg19_4_00109	CBS138_1_00108	CST110_1_00107	CST35_1_00102	Cg17_3_00107	Cg21_3_00108	Cg25_3_00106	DSY562_7_00116	DSY565_10_00131	EB0911Sto_1_00106	EF1237Blo1_1_00105	M12_1_00102	M6_1_00109	M7_1_00102	P35-2_1_00106	SAT_BAL01_1_00102
OG0000199	Core	-	CAGL0A02596g	Cg16_4_00112	B1012M_1_00103	BG2_1_00106	Cg28_5_00110	Cg30_3_00107	Cg19_4_00108	CBS138_1_00107	CST110_1_00106	CST35_1_00101	Cg17_3_00106	Cg21_3_00107	Cg25_3_00105	DSY562_7_00115	DSY565_10_00130	EB0911Sto_1_00105	EF1237Blo1_1_00104	M12_1_00101	M6_1_00108	M7_1_00101	P35-2_1_00105	SAT_BAL01_1_00101
OG0000200	Core	-	CAGL0A02574g	Cg16_4_00111	B1012M_1_00102	BG2_1_00105	Cg28_5_00109	Cg30_3_00106	Cg19_4_00107	CBS138_1_00106	CST110_1_00105	CST35_1_00100	Cg17_3_00105	Cg21_3_00106	Cg25_3_00104	DSY562_7_00114	DSY565_10_00129	EB0911Sto_1_00104	EF1237Blo1_1_00103	M12_1_00100	M6_1_00107	M7_1_00100	P35-2_1_00104	SAT_BAL01_1_00100
OG0000201	Core	-	CAGL0A02552g	Cg16_4_00110	B1012M_1_00101	BG2_1_00104	Cg28_5_00108	Cg30_3_00105	Cg19_4_00106	CBS138_1_00105	CST110_1_00104	CST35_1_00099	Cg17_3_00104	Cg21_3_00105	Cg25_3_00103	DSY562_7_00113	DSY565_10_00128	EB0911Sto_1_00103	EF1237Blo1_1_00102	M12_1_00099	M6_1_00106	M7_1_00099	P35-2_1_00103	SAT_BAL01_1_00099
OG0000202	Core	-	CAGL0A02530g	Cg16_4_00109	B1012M_1_00100	BG2_1_00103	Cg28_5_00107	Cg30_3_00104	Cg19_4_00105	CBS138_1_00104	CST110_1_00103	CST35_1_00098	Cg17_3_00103	Cg21_3_00104	Cg25_3_00102	DSY562_7_00112	DSY565_10_00127	EB0911Sto_1_00102	EF1237Blo1_1_00101	M12_1_00098	M6_1_00105	M7_1_00098	P35-2_1_00102	SAT_BAL01_1_00098
OG0000203	Core	-	CAGL0A02508g	Cg16_4_00108	B1012M_1_00099	BG2_1_00102	Cg28_5_00106	Cg30_3_00103	Cg19_4_00104	CBS138_1_00103	CST110_1_00102	CST35_1_00097	Cg17_3_00102	Cg21_3_00103	Cg25_3_00101	DSY562_7_00111	DSY565_10_00126	EB0911Sto_1_00101	EF1237Blo1_1_00100	M12_1_00097	M6_1_00104	M7_1_00097	P35-2_1_00101	SAT_BAL01_1_00097
OG0000204	Core	-	CAGL0A02486g	Cg16_4_00107	B1012M_1_00098	BG2_1_00101	Cg28_5_00105	Cg30_3_00102	Cg19_4_00103	CBS138_1_00102	CST110_1_00101	CST35_1_00096	Cg17_3_00101	Cg21_3_00102	Cg25_3_00100	DSY562_7_00110	DSY565_10_00125	EB0911Sto_1_00100	EF1237Blo1_1_00099	M12_1_00096	M6_1_00103	M7_1_00096	P35-2_1_00100	SAT_BAL01_1_00096
OG0000205	Core	-	CAGL0A02475g	Cg16_4_00106	B1012M_1_00097	BG2_1_00100	Cg28_5_00104	Cg30_3_00101	Cg19_4_00102	CBS138_1_00101	CST110_1_00100	CST35_1_00095	Cg17_3_00100	Cg21_3_00101	Cg25_3_00099	DSY562_7_00109	DSY565_10_00124	EB0911Sto_1_00099	EF1237Blo1_1_00098	M12_1_00095	M6_1_00102	M7_1_00095	P35-2_1_00099	SAT_BAL01_1_00095
OG0000206	Core	-	CAGL0A02431g	Cg16_4_00105	B1012M_1_00096	BG2_1_00099	Cg28_5_00103	Cg30_3_00100	Cg19_4_00101	CBS138_1_00100	CST110_1_00099	CST35_1_00094	Cg17_3_00099	Cg21_3_00100	Cg25_3_00098	DSY562_7_00108	DSY565_10_00123	EB0911Sto_1_00098	EF1237Blo1_1_00097	M12_1_00094	M6_1_00101	M7_1_00094	P35-2_1_00098	SAT_BAL01_1_00094
OG0000207	Core	-	CAGL0A02409g	Cg16_4_00104	B1012M_1_00095	BG2_1_00098	Cg28_5_00102	Cg30_3_00099	Cg19_4_00100	CBS138_1_00099	CST110_1_00098	CST35_1_00093	Cg17_3_00098	Cg21_3_00099	Cg25_3_00097	DSY562_7_00107	DSY565_10_00122	EB0911Sto_1_00097	EF1237Blo1_1_00096	M12_1_00093	M6_1_00100	M7_1_00093	P35-2_1_00097	SAT_BAL01_1_00093
OG0000208	Core	-	CAGL0A02387g	Cg16_4_00103	B1012M_1_00094	BG2_1_00097	Cg28_5_00101	Cg30_3_00098	Cg19_4_00099	CBS138_1_00098	CST110_1_00097	CST35_1_00092	Cg17_3_00097	Cg21_3_00098	Cg25_3_00096	DSY562_7_00106	DSY565_10_00121	EB0911Sto_1_00096	EF1237Blo1_1_00095	M12_1_00092	M6_1_00099	M7_1_00092	P35-2_1_00096	SAT_BAL01_1_00092
OG0000209	Core	-	CAGL0A02365g	Cg16_4_00102	B1012M_1_00093	BG2_1_00096	Cg28_5_00100	Cg30_3_00097	Cg19_4_00098	CBS138_1_00097	CST110_1_00096	CST35_1_00091	Cg17_3_00096	Cg21_3_00097	Cg25_3_00095	DSY562_7_00105	DSY565_10_00120	EB0911Sto_1_00095	EF1237Blo1_1_00094	M12_1_00091	M6_1_00098	M7_1_00091	P35-2_1_00095	SAT_BAL01_1_00091
OG0000210	Core	-	CAGL0A02343g	Cg16_4_00101	B1012M_1_00092	BG2_1_00095	Cg28_5_00099	Cg30_3_00096	Cg19_4_00097	CBS138_1_00096	CST110_1_00095	CST35_1_00090	Cg17_3_00095	Cg21_3_00096	Cg25_3_00094	DSY562_7_00104	DSY565_10_00119	EB0911Sto_1_00094	EF1237Blo1_1_00093	M12_1_00090	M6_1_00097	M7_1_00090	P35-2_1_00094	SAT_BAL01_1_00090
OG0000211	Core	-	CAGL0A02299g	Cg16_4_00099	B1012M_1_00090	BG2_1_00093	Cg28_5_00097	Cg30_3_00094	Cg19_4_00095	CBS138_1_00094	CST110_1_00093	CST35_1_00088	Cg17_3_00093	Cg21_3_00094	Cg25_3_00092	DSY562_7_00102	DSY565_10_00117	EB0911Sto_1_00092	EF1237Blo1_1_00091	M12_1_00088	M6_1_00095	M7_1_00088	P35-2_1_00092	SAT_BAL01_1_00088
OG0000212	Core	-	CAGL0A02189g	Cg16_4_00095	B1012M_1_00086	BG2_1_00089	Cg28_5_00094	Cg30_3_00089	Cg19_4_00091	CBS138_1_00089	CST110_1_00089	CST35_1_00085	Cg17_3_00089	Cg21_3_00089	Cg25_3_00089	DSY562_7_00099	DSY565_10_00114	EB0911Sto_1_00089	EF1237Blo1_1_00087	M12_1_00085	M6_1_00091	M7_1_00084	P35-2_1_00089	SAT_BAL01_1_00085
OG0000213	Core	-	CAGL0A02145g	Cg16_4_00094	B1012M_1_00085	BG2_1_00088	Cg28_5_00093	Cg30_3_00088	Cg19_4_00090	CBS138_1_00088	CST110_1_00088	CST35_1_00084	Cg17_3_00088	Cg21_3_00088	Cg25_3_00088	DSY562_7_00098	DSY565_10_00113	EB0911Sto_1_00088	EF1237Blo1_1_00086	M12_1_00084	M6_1_00090	M7_1_00083	P35-2_1_00088	SAT_BAL01_1_00084
OG0000214	Core	-	CAGL0A02134g	Cg16_4_00093	B1012M_1_00084	BG2_1_00087	Cg28_5_00092	Cg30_3_00087	Cg19_4_00089	CBS138_1_00087	CST110_1_00087	CST35_1_00083	Cg17_3_00087	Cg21_3_00087	Cg25_3_00087	DSY562_7_00097	DSY565_10_00112	EB0911Sto_1_00087	EF1237Blo1_1_00085	M12_1_00083	M6_1_00089	M7_1_00082	P35-2_1_00087	SAT_BAL01_1_00083
OG0000215	Core	-	CAGL0A02112g	Cg16_4_00092	B1012M_1_00083	BG2_1_00086	Cg28_5_00091	Cg30_3_00086	Cg19_4_00088	CBS138_1_00086	CST110_1_00086	CST35_1_00082	Cg17_3_00086	Cg21_3_00086	Cg25_3_00086	DSY562_7_00096	DSY565_10_00111	EB0911Sto_1_00086	EF1237Blo1_1_00084	M12_1_00082	M6_1_00088	M7_1_00081	P35-2_1_00086	SAT_BAL01_1_00082
OG0000216	Core	-	CAGL0A02090g	Cg16_4_00091	B1012M_1_00082	BG2_1_00085	Cg28_5_00090	Cg30_3_00085	Cg19_4_00087	CBS138_1_00085	CST110_1_00085	CST35_1_00081	Cg17_3_00085	Cg21_3_00085	Cg25_3_00085	DSY562_7_00095	DSY565_10_00110	EB0911Sto_1_00085	EF1237Blo1_1_00083	M12_1_00081	M6_1_00087	M7_1_00080	P35-2_1_00085	SAT_BAL01_1_00081
OG0000217	Core	-	CAGL0A02046g	Cg16_4_00090	B1012M_1_00081	BG2_1_00084	Cg28_5_00089	Cg30_3_00083	Cg19_4_00086	CBS138_1_00084	CST110_1_00084	CST35_1_00080	Cg17_3_00084	Cg21_3_00084	Cg25_3_00084	DSY562_7_00094	DSY565_10_00109	EB0911Sto_1_00084	EF1237Blo1_1_00082	M12_1_00080	M6_1_00086	M7_1_00079	P35-2_1_00084	SAT_BAL01_1_00080
OG0000218	Core	-	CAGL0A02024g	Cg16_4_00089	B1012M_1_00080	BG2_1_00083	Cg28_5_00088	Cg30_3_00082	Cg19_4_00085	CBS138_1_00083	CST110_1_00083	CST35_1_00079	Cg17_3_00083	Cg21_3_00083	Cg25_3_00083	DSY562_7_00093	DSY565_10_00108	EB0911Sto_1_00083	EF1237Blo1_1_00081	M12_1_00079	M6_1_00085	M7_1_00078	P35-2_1_00083	SAT_BAL01_1_00079
OG0000219	Core	-	CAGL0A02002g	Cg16_4_00088	B1012M_1_00079	BG2_1_00082	Cg28_5_00087	Cg30_3_00081	Cg19_4_00084	CBS138_1_00082	CST110_1_00082	CST35_1_00078	Cg17_3_00082	Cg21_3_00082	Cg25_3_00082	DSY562_7_00092	DSY565_10_00107	EB0911Sto_1_00082	EF1237Blo1_1_00080	M12_1_00078	M6_1_00084	M7_1_00077	P35-2_1_00082	SAT_BAL01_1_00078
OG0000220	Core	-	CAGL0A01980g	Cg16_4_00087	B1012M_1_00078	BG2_1_00081	Cg28_5_00086	Cg30_3_00080	Cg19_4_00083	CBS138_1_00081	CST110_1_00081	CST35_1_00077	Cg17_3_00081	Cg21_3_00081	Cg25_3_00081	DSY562_7_00091	DSY565_10_00106	EB0911Sto_1_00081	EF1237Blo1_1_00079	M12_1_00077	M6_1_00083	M7_1_00076	P35-2_1_00081	SAT_BAL01_1_00077
OG0000221	Core	-	CAGL0A01958g	Cg16_4_00086	B1012M_1_00077	BG2_1_00080	Cg28_5_00085	Cg30_3_00079	Cg19_4_00082	CBS138_1_00080	CST110_1_00080	CST35_1_00076	Cg17_3_00080	Cg21_3_00080	Cg25_3_00080	DSY562_7_00090	DSY565_10_00105	EB0911Sto_1_00080	EF1237Blo1_1_00078	M12_1_00076	M6_1_00082	M7_1_00075	P35-2_1_00080	SAT_BAL01_1_00076
OG0000222	Core	-	CAGL0A01914g	Cg16_4_00085	B1012M_1_00076	BG2_1_00079	Cg28_5_00084	Cg30_3_00078	Cg19_4_00081	CBS138_1_00079	CST110_1_00079	CST35_1_00075	Cg17_3_00079	Cg21_3_00079	Cg25_3_00079	DSY562_7_00089	DSY565_10_00104	EB0911Sto_1_00079	EF1237Blo1_1_00077	M12_1_00075	M6_1_00081	M7_1_00074	P35-2_1_00079	SAT_BAL01_1_00075
OG0000223	Core	-	CAGL0A01870g	Cg16_4_00083	B1012M_1_00074	BG2_1_00078	Cg28_5_00082	Cg30_3_00076	Cg19_4_00079	CBS138_1_00077	CST110_1_00077	CST35_1_00073	Cg17_3_00077	Cg21_3_00077	Cg25_3_00077	DSY562_7_00087	DSY565_10_00102	EB0911Sto_1_00077	EF1237Blo1_1_00075	M12_1_00073	M6_1_00079	M7_1_00073	P35-2_1_00077	SAT_BAL01_1_00074
OG0000224	Core	-	CAGL0A01848g	Cg16_4_00082	B1012M_1_00073	BG2_1_00077	Cg28_5_00081	Cg30_3_00075	Cg19_4_00078	CBS138_1_00076	CST110_1_00076	CST35_1_00072	Cg17_3_00076	Cg21_3_00076	Cg25_3_00076	DSY562_7_00086	DSY565_10_00101	EB0911Sto_1_00076	EF1237Blo1_1_00074	M12_1_00072	M6_1_00078	M7_1_00072	P35-2_1_00076	SAT_BAL01_1_00073
OG0000225	Core	-	CAGL0A01760g	Cg16_4_00078	B1012M_1_00069	BG2_1_00073	Cg28_5_00077	Cg30_3_00071	Cg19_4_00074	CBS138_1_00072	CST110_1_00072	CST35_1_00068	Cg17_3_00072	Cg21_3_00072	Cg25_3_00072	DSY562_7_00082	DSY565_10_00097	EB0911Sto_1_00072	EF1237Blo1_1_00070	M12_1_00068	M6_1_00074	M7_1_00068	P35-2_1_00072	SAT_BAL01_1_00069
OG0000226	Core	-	CAGL0A01738g	Cg16_4_00077	B1012M_1_00068	BG2_1_00072	Cg28_5_00076	Cg30_3_00070	Cg19_4_00073	CBS138_1_00071	CST110_1_00071	CST35_1_00067	Cg17_3_00071	Cg21_3_00071	Cg25_3_00071	DSY562_7_00081	DSY565_10_00096	EB0911Sto_1_00071	EF1237Blo1_1_00069	M12_1_00067	M6_1_00073	M7_1_00067	P35-2_1_00071	SAT_BAL01_1_00068
OG0000227	Core	-	CAGL0A01716g	Cg16_4_00076	B1012M_1_00067	BG2_1_00071	Cg28_5_00075	Cg30_3_00069	Cg19_4_00072	CBS138_1_00070	CST110_1_00070	CST35_1_00066	Cg17_3_00070	Cg21_3_00070	Cg25_3_00070	DSY562_7_00080	DSY565_10_00095	EB0911Sto_1_00070	EF1237Blo1_1_00068	M12_1_00066	M6_1_00072	M7_1_00066	P35-2_1_00070	SAT_BAL01_1_00067
OG0000228	Core	-	CAGL0A01694g	Cg16_4_00075	B1012M_1_00066	BG2_1_00070	Cg28_5_00074	Cg30_3_00068	Cg19_4_00071	CBS138_1_00069	CST110_1_00069	CST35_1_00065	Cg17_3_00069	Cg21_3_00069	Cg25_3_00069	DSY562_7_00079	DSY565_10_00094	EB0911Sto_1_00069	EF1237Blo1_1_00067	M12_1_00065	M6_1_00071	M7_1_00065	P35-2_1_00069	SAT_BAL01_1_00066
OG0000229	Core	-	CAGL0A01672g	Cg16_4_00074	B1012M_1_00065	BG2_1_00069	Cg28_5_00073	Cg30_3_00067	Cg19_4_00070	CBS138_1_00068	CST110_1_00068	CST35_1_00064	Cg17_3_00068	Cg21_3_00068	Cg25_3_00068	DSY562_7_00078	DSY565_10_00093	EB0911Sto_1_00068	EF1237Blo1_1_00066	M12_1_00064	M6_1_00070	M7_1_00064	P35-2_1_00068	SAT_BAL01_1_00065
OG0000230	Core	-	CAGL0A01650g	Cg16_4_00073	B1012M_1_00064	BG2_1_00068	Cg28_5_00072	Cg30_3_00066	Cg19_4_00069	CBS138_1_00067	CST110_1_00067	CST35_1_00063	Cg17_3_00067	Cg21_3_00067	Cg25_3_00067	DSY562_7_00077	DSY565_10_00092	EB0911Sto_1_00067	EF1237Blo1_1_00065	M12_1_00063	M6_1_00069	M7_1_00063	P35-2_1_00067	SAT_BAL01_1_00064
OG0000231	Core	-	CAGL0A01628g	Cg16_4_00072	B1012M_1_00063	BG2_1_00067	Cg28_5_00071	Cg30_3_00065	Cg19_4_00068	CBS138_1_00066	CST110_1_00066	CST35_1_00062	Cg17_3_00066	Cg21_3_00066	Cg25_3_00066	DSY562_7_00076	DSY565_10_00091	EB0911Sto_1_00066	EF1237Blo1_1_00064	M12_1_00062	M6_1_00068	M7_1_00062	P35-2_1_00066	SAT_BAL01_1_00063
OG0000232	Core	-	CAGL0A01606g	Cg16_4_00071	B1012M_1_00062	BG2_1_00066	Cg28_5_00070	Cg30_3_00064	Cg19_4_00067	CBS138_1_00065	CST110_1_00065	CST35_1_00061	Cg17_3_00065	Cg21_3_00065	Cg25_3_00065	DSY562_7_00075	DSY565_10_00090	EB0911Sto_1_00065	EF1237Blo1_1_00063	M12_1_00061	M6_1_00067	M7_1_00061	P35-2_1_00065	SAT_BAL01_1_00062
OG0000233	Core	-	CAGL0A01584g	Cg16_4_00070	B1012M_1_00061	BG2_1_00065	Cg28_5_00069	Cg30_3_00063	Cg19_4_00066	CBS138_1_00064	CST110_1_00064	CST35_1_00060	Cg17_3_00064	Cg21_3_00064	Cg25_3_00064	DSY562_7_00074	DSY565_10_00089	EB0911Sto_1_00064	EF1237Blo1_1_00062	M12_1_00060	M6_1_00066	M7_1_00060	P35-2_1_00064	SAT_BAL01_1_00061
OG0000234	Core	-	CAGL0A01562g	Cg16_4_00069	B1012M_1_00060	BG2_1_00064	Cg28_5_00068	Cg30_3_00062	Cg19_4_00065	CBS138_1_00063	CST110_1_00063	CST35_1_00059	Cg17_3_00063	Cg21_3_00063	Cg25_3_00063	DSY562_7_00073	DSY565_10_00088	EB0911Sto_1_00063	EF1237Blo1_1_00061	M12_1_00059	M6_1_00065	M7_1_00059	P35-2_1_00063	SAT_BAL01_1_00060
OG0000235	Core	-	CAGL0A01474g	Cg16_4_00067	B1012M_1_00058	BG2_1_00062	Cg28_5_00066	Cg30_3_00061	Cg19_4_00063	CBS138_1_00061	CST110_1_00061	CST35_1_00057	Cg17_3_00061	Cg21_3_00061	Cg25_3_00061	DSY562_7_00071	DSY565_10_00086	EB0911Sto_1_00061	EF1237Blo1_1_00059	M12_1_00057	M6_1_00063	M7_1_00057	P35-2_1_00061	SAT_BAL01_1_00058
OG0000236	Core	-	CAGL0A01452g	Cg16_4_00066	B1012M_1_00057	BG2_1_00061	Cg28_5_00065	Cg30_3_00060	Cg19_4_00062	CBS138_1_00060	CST110_1_00060	CST35_1_00056	Cg17_3_00060	Cg21_3_00060	Cg25_3_00060	DSY562_7_00070	DSY565_10_00085	EB0911Sto_1_00060	EF1237Blo1_1_00058	M12_1_00056	M6_1_00062	M7_1_00056	P35-2_1_00060	SAT_BAL01_1_00057
OG0000237	Core	-	CAGL0A01430g	Cg16_4_00065	B1012M_1_00056	BG2_1_00060	Cg28_5_00064	Cg30_3_00059	Cg19_4_00061	CBS138_1_00059	CST110_1_00059	CST35_1_00055	Cg17_3_00059	Cg21_3_00059	Cg25_3_00059	DSY562_7_00069	DSY565_10_00084	EB0911Sto_1_00059	EF1237Blo1_1_00057	M12_1_00055	M6_1_00061	M7_1_00055	P35-2_1_00059	SAT_BAL01_1_00056
OG0000238	Core	-	CAGL0A01243g	Cg16_4_00060	B1012M_1_00051	BG2_1_00055	Cg28_5_00060	Cg30_3_00054	Cg19_4_00056	CBS138_1_00054	CST110_1_00054	CST35_1_00052	Cg17_3_00054	Cg21_3_00054	Cg25_3_00054	DSY562_7_00064	DSY565_10_00079	EB0911Sto_1_00054	EF1237Blo1_1_00052	M12_1_00050	M6_1_00056	M7_1_00051	P35-2_1_00053	SAT_BAL01_1_00051
OG0000239	Core	-	CAGL0A01221g	Cg16_4_00059	B1012M_1_00050	BG2_1_00054	Cg28_5_00059	Cg30_3_00053	Cg19_4_00055	CBS138_1_00053	CST110_1_00053	CST35_1_00051	Cg17_3_00053	Cg21_3_00053	Cg25_3_00053	DSY562_7_00063	DSY565_10_00078	EB0911Sto_1_00053	EF1237Blo1_1_00051	M12_1_00049	M6_1_00055	M7_1_00050	P35-2_1_00052	SAT_BAL01_1_00050
OG0000240	Core	-	CAGL0A01199g	Cg16_4_00058	B1012M_1_00049	BG2_1_00053	Cg28_5_00058	Cg30_3_00052	Cg19_4_00054	CBS138_1_00052	CST110_1_00052	CST35_1_00050	Cg17_3_00052	Cg21_3_00052	Cg25_3_00052	DSY562_7_00062	DSY565_10_00077	EB0911Sto_1_00052	EF1237Blo1_1_00050	M12_1_00048	M6_1_00054	M7_1_00049	P35-2_1_00051	SAT_BAL01_1_00049
OG0000241	Core	-	CAGL0A01193g	Cg16_4_00057	B1012M_1_00048	BG2_1_00052	Cg28_5_00057	Cg30_3_00051	Cg19_4_00053	CBS138_1_00051	CST110_1_00051	CST35_1_00049	Cg17_3_00051	Cg21_3_00051	Cg25_3_00051	DSY562_7_00061	DSY565_10_00076	EB0911Sto_1_00051	EF1237Blo1_1_00049	M12_1_00047	M6_1_00053	M7_1_00048	P35-2_1_00050	SAT_BAL01_1_00048
OG0000242	Core	-	CAGL0A01177g	Cg16_4_00056	B1012M_1_00047	BG2_1_00051	Cg28_5_00056	Cg30_3_00050	Cg19_4_00052	CBS138_1_00050	CST110_1_00050	CST35_1_00048	Cg17_3_00050	Cg21_3_00050	Cg25_3_00050	DSY562_7_00060	DSY565_10_00075	EB0911Sto_1_00050	EF1237Blo1_1_00048	M12_1_00046	M6_1_00052	M7_1_00047	P35-2_1_00049	SAT_BAL01_1_00047
OG0000243	Core	-	CAGL0A01155g	Cg16_4_00055	B1012M_1_00046	BG2_1_00050	Cg28_5_00055	Cg30_3_00049	Cg19_4_00051	CBS138_1_00049	CST110_1_00049	CST35_1_00047	Cg17_3_00049	Cg21_3_00049	Cg25_3_00049	DSY562_7_00059	DSY565_10_00074	EB0911Sto_1_00049	EF1237Blo1_1_00047	M12_1_00045	M6_1_00051	M7_1_00046	P35-2_1_00048	SAT_BAL01_1_00046
OG0000244	Core	-	CAGL0A01133g	Cg16_4_00054	B1012M_1_00045	BG2_1_00049	Cg28_5_00054	Cg30_3_00048	Cg19_4_00050	CBS138_1_00048	CST110_1_00048	CST35_1_00046	Cg17_3_00048	Cg21_3_00048	Cg25_3_00048	DSY562_7_00058	DSY565_10_00073	EB0911Sto_1_00048	EF1237Blo1_1_00046	M12_1_00044	M6_1_00050	M7_1_00045	P35-2_1_00047	SAT_BAL01_1_00045
OG0000245	Core	-	CAGL0A01111g	Cg16_4_00053	B1012M_1_00044	BG2_1_00048	Cg28_5_00053	Cg30_3_00047	Cg19_4_00049	CBS138_1_00047	CST110_1_00047	CST35_1_00045	Cg17_3_00047	Cg21_3_00047	Cg25_3_00047	DSY562_7_00057	DSY565_10_00072	EB0911Sto_1_00047	EF1237Blo1_1_00045	M12_1_00043	M6_1_00049	M7_1_00044	P35-2_1_00046	SAT_BAL01_1_00044
OG0000246	Core	-	CAGL0A01089g	Cg16_4_00052	B1012M_1_00043	BG2_1_00047	Cg28_5_00052	Cg30_3_00046	Cg19_4_00048	CBS138_1_00046	CST110_1_00046	CST35_1_00044	Cg17_3_00046	Cg21_3_00046	Cg25_3_00046	DSY562_7_00056	DSY565_10_00071	EB0911Sto_1_00046	EF1237Blo1_1_00044	M12_1_00042	M6_1_00048	M7_1_00043	P35-2_1_00045	SAT_BAL01_1_00043
OG0000247	Core	-	CAGL0A01067g	Cg16_4_00051	B1012M_1_00042	BG2_1_00046	Cg28_5_00051	Cg30_3_00045	Cg19_4_00047	CBS138_1_00045	CST110_1_00045	CST35_1_00043	Cg17_3_00045	Cg21_3_00045	Cg25_3_00045	DSY562_7_00055	DSY565_10_00070	EB0911Sto_1_00045	EF1237Blo1_1_00043	M12_1_00041	M6_1_00047	M7_1_00042	P35-2_1_00044	SAT_BAL01_1_00042
OG0000248	Core	-	CAGL0A01045g	Cg16_4_00050	B1012M_1_00041	BG2_1_00045	Cg28_5_00050	Cg30_3_00044	Cg19_4_00046	CBS138_1_00044	CST110_1_00044	CST35_1_00042	Cg17_3_00044	Cg21_3_00044	Cg25_3_00044	DSY562_7_00054	DSY565_10_00069	EB0911Sto_1_00044	EF1237Blo1_1_00042	M12_1_00040	M6_1_00046	M7_1_00041	P35-2_1_00043	SAT_BAL01_1_00041
OG0000249	Core	-	CAGL0A01023g	Cg16_4_00049	B1012M_1_00040	BG2_1_00044	Cg28_5_00049	Cg30_3_00043	Cg19_4_00045	CBS138_1_00043	CST110_1_00043	CST35_1_00041	Cg17_3_00043	Cg21_3_00043	Cg25_3_00043	DSY562_7_00053	DSY565_10_00068	EB0911Sto_1_00043	EF1237Blo1_1_00041	M12_1_00039	M6_1_00045	M7_1_00040	P35-2_1_00042	SAT_BAL01_1_00040
OG0000250	Core	-	CAGL0A01001g	Cg16_4_00048	B1012M_1_00039	BG2_1_00043	Cg28_5_00048	Cg30_3_00042	Cg19_4_00044	CBS138_1_00042	CST110_1_00042	CST35_1_00040	Cg17_3_00042	Cg21_3_00042	Cg25_3_00042	DSY562_7_00052	DSY565_10_00067	EB0911Sto_1_00042	EF1237Blo1_1_00040	M12_1_00038	M6_1_00044	M7_1_00039	P35-2_1_00041	SAT_BAL01_1_00039
OG0000251	Core	-	CAGL0A00979g	Cg16_4_00047	B1012M_1_00038	BG2_1_00042	Cg28_5_00047	Cg30_3_00041	Cg19_4_00043	CBS138_1_00041	CST110_1_00041	CST35_1_00039	Cg17_3_00041	Cg21_3_00041	Cg25_3_00041	DSY562_7_00051	DSY565_10_00066	EB0911Sto_1_00041	EF1237Blo1_1_00039	M12_1_00037	M6_1_00043	M7_1_00038	P35-2_1_00040	SAT_BAL01_1_00038
OG0000252	Core	-	CAGL0A00957g	Cg16_4_00046	B1012M_1_00037	BG2_1_00041	Cg28_5_00046	Cg30_3_00040	Cg19_4_00042	CBS138_1_00040	CST110_1_00040	CST35_1_00038	Cg17_3_00040	Cg21_3_00040	Cg25_3_00040	DSY562_7_00050	DSY565_10_00065	EB0911Sto_1_00040	EF1237Blo1_1_00038	M12_1_00036	M6_1_00042	M7_1_00037	P35-2_1_00039	SAT_BAL01_1_00037
OG0000253	Core	-	CAGL0A00935g	Cg16_4_00045	B1012M_1_00036	BG2_1_00040	Cg28_5_00045	Cg30_3_00039	Cg19_4_00041	CBS138_1_00039	CST110_1_00039	CST35_1_00037	Cg17_3_00039	Cg21_3_00039	Cg25_3_00039	DSY562_7_00049	DSY565_10_00064	EB0911Sto_1_00039	EF1237Blo1_1_00037	M12_1_00035	M6_1_00041	M7_1_00036	P35-2_1_00038	SAT_BAL01_1_00036
OG0000254	Core	-	CAGL0A00913g	Cg16_4_00044	B1012M_1_00035	BG2_1_00038	Cg28_5_00044	Cg30_3_00038	Cg19_4_00040	CBS138_1_00038	CST110_1_00038	CST35_1_00036	Cg17_3_00038	Cg21_3_00038	Cg25_3_00038	DSY562_7_00048	DSY565_10_00063	EB0911Sto_1_00038	EF1237Blo1_1_00036	M12_1_00034	M6_1_00040	M7_1_00035	P35-2_1_00037	SAT_BAL01_1_00035
OG0000255	Core	-	CAGL0A00891g	Cg16_4_00043	B1012M_1_00034	BG2_1_00037	Cg28_5_00043	Cg30_3_00037	Cg19_4_00039	CBS138_1_00037	CST110_1_00037	CST35_1_00035	Cg17_3_00037	Cg21_3_00037	Cg25_3_00037	DSY562_7_00047	DSY565_10_00062	EB0911Sto_1_00037	EF1237Blo1_1_00035	M12_1_00033	M6_1_00039	M7_1_00034	P35-2_1_00036	SAT_BAL01_1_00034
OG0000256	Core	-	CAGL0A00869g	Cg16_4_00042	B1012M_1_00033	BG2_1_00036	Cg28_5_00042	Cg30_3_00036	Cg19_4_00038	CBS138_1_00036	CST110_1_00036	CST35_1_00034	Cg17_3_00036	Cg21_3_00036	Cg25_3_00036	DSY562_7_00046	DSY565_10_00061	EB0911Sto_1_00036	EF1237Blo1_1_00034	M12_1_00032	M6_1_00038	M7_1_00033	P35-2_1_00035	SAT_BAL01_1_00033
OG0000257	Core	-	CAGL0A00847g	Cg16_4_00041	B1012M_1_00032	BG2_1_00035	Cg28_5_00041	Cg30_3_00035	Cg19_4_00037	CBS138_1_00035	CST110_1_00035	CST35_1_00033	Cg17_3_00035	Cg21_3_00035	Cg25_3_00035	DSY562_7_00045	DSY565_10_00060	EB0911Sto_1_00035	EF1237Blo1_1_00033	M12_1_00031	M6_1_00037	M7_1_00032	P35-2_1_00034	SAT_BAL01_1_00032
OG0000258	Core	-	CAGL0A00825g	Cg16_4_00040	B1012M_1_00031	BG2_1_00034	Cg28_5_00040	Cg30_3_00034	Cg19_4_00036	CBS138_1_00034	CST110_1_00034	CST35_1_00032	Cg17_3_00034	Cg21_3_00034	Cg25_3_00034	DSY562_7_00044	DSY565_10_00059	EB0911Sto_1_00034	EF1237Blo1_1_00032	M12_1_00030	M6_1_00036	M7_1_00031	P35-2_1_00033	SAT_BAL01_1_00031
OG0000259	Core	-	CAGL0A00803g	Cg16_4_00039	B1012M_1_00030	BG2_1_00033	Cg28_5_00039	Cg30_3_00033	Cg19_4_00035	CBS138_1_00033	CST110_1_00033	CST35_1_00031	Cg17_3_00033	Cg21_3_00033	Cg25_3_00033	DSY562_7_00043	DSY565_10_00058	EB0911Sto_1_00033	EF1237Blo1_1_00031	M12_1_00029	M6_1_00035	M7_1_00030	P35-2_1_00032	SAT_BAL01_1_00030
OG0000260	Core	-	CAGL0A00781g	Cg16_4_00038	B1012M_1_00029	BG2_1_00032	Cg28_5_00038	Cg30_3_00032	Cg19_4_00034	CBS138_1_00032	CST110_1_00032	CST35_1_00030	Cg17_3_00032	Cg21_3_00032	Cg25_3_00032	DSY562_7_00042	DSY565_10_00057	EB0911Sto_1_00032	EF1237Blo1_1_00030	M12_1_00028	M6_1_00034	M7_1_00029	P35-2_1_00031	SAT_BAL01_1_00029
OG0000261	Core	-	CAGL0A00715g	Cg16_4_00036	B1012M_1_00027	BG2_1_00030	Cg28_5_00036	Cg30_3_00030	Cg19_4_00032	CBS138_1_00030	CST110_1_00030	CST35_1_00028	Cg17_3_00030	Cg21_3_00030	Cg25_3_00030	DSY562_7_00040	DSY565_10_00055	EB0911Sto_1_00030	EF1237Blo1_1_00028	M12_1_00026	M6_1_00032	M7_1_00027	P35-2_1_00029	SAT_BAL01_1_00027
OG0000262	Core	-	CAGL0A00649g	Cg16_4_00035	B1012M_1_00026	BG2_1_00027	Cg28_5_00035	Cg30_3_00029	Cg19_4_00031	CBS138_1_00029	CST110_1_00027	CST35_1_00027	Cg17_3_00029	Cg21_3_00029	Cg25_3_00029	DSY562_7_00039	DSY565_10_00054	EB0911Sto_1_00029	EF1237Blo1_1_00027	M12_1_00025	M6_1_00029	M7_1_00026	P35-2_1_00028	SAT_BAL01_1_00026
OG0000263	Core	-	CAGL0A00627g	Cg16_4_00034	B1012M_1_00025	BG2_1_00026	Cg28_5_00034	Cg30_3_00028	Cg19_4_00030	CBS138_1_00028	CST110_1_00026	CST35_1_00026	Cg17_3_00028	Cg21_3_00028	Cg25_3_00028	DSY562_7_00038	DSY565_10_00053	EB0911Sto_1_00028	EF1237Blo1_1_00026	M12_1_00024	M6_1_00028	M7_1_00025	P35-2_1_00027	SAT_BAL01_1_00025
OG0000264	Core	-	CAGL0A00605g	Cg16_4_00033	B1012M_1_00024	BG2_1_00025	Cg28_5_00033	Cg30_3_00027	Cg19_4_00029	CBS138_1_00027	CST110_1_00025	CST35_1_00025	Cg17_3_00027	Cg21_3_00027	Cg25_3_00027	DSY562_7_00037	DSY565_10_00052	EB0911Sto_1_00027	EF1237Blo1_1_00025	M12_1_00023	M6_1_00027	M7_1_00024	P35-2_1_00026	SAT_BAL01_1_00024
OG0000265	Core	-	CAGL0A00583g	Cg16_4_00032	B1012M_1_00023	BG2_1_00024	Cg28_5_00032	Cg30_3_00026	Cg19_4_00028	CBS138_1_00026	CST110_1_00024	CST35_1_00024	Cg17_3_00026	Cg21_3_00026	Cg25_3_00026	DSY562_7_00036	DSY565_10_00051	EB0911Sto_1_00026	EF1237Blo1_1_00024	M12_1_00022	M6_1_00026	M7_1_00023	P35-2_1_00025	SAT_BAL01_1_00023
OG0000266	Core	-	CAGL0A00561g	Cg16_4_00031	B1012M_1_00022	BG2_1_00023	Cg28_5_00031	Cg30_3_00025	Cg19_4_00027	CBS138_1_00025	CST110_1_00023	CST35_1_00023	Cg17_3_00025	Cg21_3_00025	Cg25_3_00025	DSY562_7_00035	DSY565_10_00050	EB0911Sto_1_00025	EF1237Blo1_1_00023	M12_1_00021	M6_1_00025	M7_1_00022	P35-2_1_00024	SAT_BAL01_1_00022
OG0000267	Core	-	CAGL0A00539g	Cg16_4_00030	B1012M_1_00021	BG2_1_00022	Cg28_5_00030	Cg30_3_00024	Cg19_4_00026	CBS138_1_00024	CST110_1_00022	CST35_1_00022	Cg17_3_00024	Cg21_3_00024	Cg25_3_00024	DSY562_7_00034	DSY565_10_00049	EB0911Sto_1_00024	EF1237Blo1_1_00022	M12_1_00020	M6_1_00024	M7_1_00021	P35-2_1_00023	SAT_BAL01_1_00021
OG0000268	Core	-	CAGL0A00517g	Cg16_4_00029	B1012M_1_00020	BG2_1_00021	Cg28_5_00029	Cg30_3_00023	Cg19_4_00025	CBS138_1_00023	CST110_1_00021	CST35_1_00021	Cg17_3_00023	Cg21_3_00023	Cg25_3_00023	DSY562_7_00033	DSY565_10_00048	EB0911Sto_1_00023	EF1237Blo1_1_00021	M12_1_00019	M6_1_00023	M7_1_00020	P35-2_1_00022	SAT_BAL01_1_00020
OG0000269	Core	-	CAGL0A00495g	Cg16_4_00028	B1012M_1_00019	BG2_1_00020	Cg28_5_00028	Cg30_3_00022	Cg19_4_00024	CBS138_1_00022	CST110_1_00020	CST35_1_00020	Cg17_3_00022	Cg21_3_00022	Cg25_3_00022	DSY562_7_00032	DSY565_10_00047	EB0911Sto_1_00022	EF1237Blo1_1_00020	M12_1_00018	M6_1_00022	M7_1_00019	P35-2_1_00021	SAT_BAL01_1_00019
OG0000270	Core	-	CAGL0A00473g	Cg16_4_00027	B1012M_1_00018	BG2_1_00019	Cg28_5_00027	Cg30_3_00021	Cg19_4_00023	CBS138_1_00021	CST110_1_00019	CST35_1_00019	Cg17_3_00021	Cg21_3_00021	Cg25_3_00021	DSY562_7_00031	DSY565_10_00046	EB0911Sto_1_00021	EF1237Blo1_1_00019	M12_1_00017	M6_1_00021	M7_1_00018	P35-2_1_00020	SAT_BAL01_1_00018
OG0000271	Core	-	CAGL0A00451g	Cg16_4_00026	B1012M_1_00017	BG2_1_00018	Cg28_5_00026	Cg30_3_00020	Cg19_4_00022	CBS138_1_00020	CST110_1_00018	CST35_1_00018	Cg17_3_00020	Cg21_3_00020	Cg25_3_00020	DSY562_7_00030	DSY565_10_00045	EB0911Sto_1_00020	EF1237Blo1_1_00018	M12_1_00016	M6_1_00020	M7_1_00017	P35-2_1_00019	SAT_BAL01_1_00017
OG0000272	Core	-	CAGL0A00429g	Cg16_4_00025	B1012M_1_00016	BG2_1_00017	Cg28_5_00025	Cg30_3_00019	Cg19_4_00021	CBS138_1_00019	CST110_1_00017	CST35_1_00017	Cg17_3_00019	Cg21_3_00019	Cg25_3_00019	DSY562_7_00029	DSY565_10_00044	EB0911Sto_1_00019	EF1237Blo1_1_00017	M12_1_00015	M6_1_00019	M7_1_00016	P35-2_1_00018	SAT_BAL01_1_00016
OG0000273	Core	-	CAGL0A00407g	Cg16_4_00024	B1012M_1_00015	BG2_1_00016	Cg28_5_00024	Cg30_3_00018	Cg19_4_00020	CBS138_1_00018	CST110_1_00016	CST35_1_00016	Cg17_3_00018	Cg21_3_00018	Cg25_3_00018	DSY562_7_00028	DSY565_10_00043	EB0911Sto_1_00018	EF1237Blo1_1_00016	M12_1_00014	M6_1_00018	M7_1_00015	P35-2_1_00017	SAT_BAL01_1_00015
OG0000274	Core	-	CAGL0A00385g	Cg16_4_00023	B1012M_1_00014	BG2_1_00015	Cg28_5_00023	Cg30_3_00017	Cg19_4_00019	CBS138_1_00017	CST110_1_00015	CST35_1_00015	Cg17_3_00017	Cg21_3_00017	Cg25_3_00017	DSY562_7_00027	DSY565_10_00042	EB0911Sto_1_00017	EF1237Blo1_1_00015	M12_1_00013	M6_1_00017	M7_1_00014	P35-2_1_00016	SAT_BAL01_1_00014
OG0000275	Core	-	CAGL0A00363g	Cg16_4_00022	B1012M_1_00013	BG2_1_00014	Cg28_5_00022	Cg30_3_00016	Cg19_4_00018	CBS138_1_00016	CST110_1_00014	CST35_1_00014	Cg17_3_00016	Cg21_3_00016	Cg25_3_00016	DSY562_7_00026	DSY565_10_00041	EB0911Sto_1_00016	EF1237Blo1_1_00014	M12_1_00012	M6_1_00016	M7_1_00013	P35-2_1_00015	SAT_BAL01_1_00013
OG0000276	Core	-	CAGL0A00341g	Cg16_4_00021	B1012M_1_00012	BG2_1_00013	Cg28_5_00021	Cg30_3_00015	Cg19_4_00017	CBS138_1_00015	CST110_1_00013	CST35_1_00013	Cg17_3_00015	Cg21_3_00015	Cg25_3_00015	DSY562_7_00025	DSY565_10_00040	EB0911Sto_1_00015	EF1237Blo1_1_00013	M12_1_00011	M6_1_00015	M7_1_00012	P35-2_1_00014	SAT_BAL01_1_00012
OG0000277	Core	-	CAGL0A00319g	Cg16_4_00020	B1012M_1_00011	BG2_1_00012	Cg28_5_00020	Cg30_3_00014	Cg19_4_00016	CBS138_1_00014	CST110_1_00012	CST35_1_00012	Cg17_3_00014	Cg21_3_00014	Cg25_3_00014	DSY562_7_00024	DSY565_10_00039	EB0911Sto_1_00014	EF1237Blo1_1_00012	M12_1_00010	M6_1_00014	M7_1_00011	P35-2_1_00013	SAT_BAL01_1_00011
OG0000278	Core	-	CAGL0A00297g	Cg16_4_00019	B1012M_1_00010	BG2_1_00011	Cg28_5_00019	Cg30_3_00013	Cg19_4_00015	CBS138_1_00013	CST110_1_00011	CST35_1_00011	Cg17_3_00013	Cg21_3_00013	Cg25_3_00013	DSY562_7_00023	DSY565_10_00038	EB0911Sto_1_00013	EF1237Blo1_1_00011	M12_1_00009	M6_1_00013	M7_1_00010	P35-2_1_00012	SAT_BAL01_1_00010
OG0000279	Core	-	CAGL0A00275g	Cg16_4_00018	B1012M_1_00009	BG2_1_00010	Cg28_5_00018	Cg30_3_00012	Cg19_4_00014	CBS138_1_00012	CST110_1_00010	CST35_1_00010	Cg17_3_00012	Cg21_3_00012	Cg25_3_00012	DSY562_7_00022	DSY565_10_00037	EB0911Sto_1_00012	EF1237Blo1_1_00010	M12_1_00008	M6_1_00012	M7_1_00009	P35-2_1_00011	SAT_BAL01_1_00009
OG0000280	Core	-	CAGL0A00253g	Cg16_4_00017	B1012M_1_00008	BG2_1_00009	Cg28_5_00017	Cg30_3_00011	Cg19_4_00013	CBS138_1_00011	CST110_1_00009	CST35_1_00009	Cg17_3_00011	Cg21_3_00011	Cg25_3_00011	DSY562_7_00021	DSY565_10_00036	EB0911Sto_1_00011	EF1237Blo1_1_00009	M12_1_00007	M6_1_00011	M7_1_00008	P35-2_1_00010	SAT_BAL01_1_00008
OG0000281	Core	-	CAGL0A00231g	Cg16_4_00016	B1012M_1_00007	BG2_1_00008	Cg28_5_00016	Cg30_3_00010	Cg19_4_00012	CBS138_1_00010	CST110_1_00008	CST35_1_00008	Cg17_3_00010	Cg21_3_00010	Cg25_3_00010	DSY562_7_00020	DSY565_10_00035	EB0911Sto_1_00010	EF1237Blo1_1_00008	M12_1_00006	M6_1_00010	M7_1_00007	P35-2_1_00009	SAT_BAL01_1_00007
OG0000282	Core	-	CAGL0A00209g	Cg16_4_00015	B1012M_1_00006	BG2_1_00007	Cg28_5_00015	Cg30_3_00009	Cg19_4_00011	CBS138_1_00009	CST110_1_00007	CST35_1_00007	Cg17_3_00009	Cg21_3_00009	Cg25_3_00009	DSY562_7_00019	DSY565_10_00034	EB0911Sto_1_00009	EF1237Blo1_1_00007	M12_1_00005	M6_1_00009	M7_1_00006	P35-2_1_00008	SAT_BAL01_1_00006
OG0000283	Core	-	CAGL0A00187g	Cg16_4_00014	B1012M_1_00005	BG2_1_00006	Cg28_5_00014	Cg30_3_00008	Cg19_4_00010	CBS138_1_00008	CST110_1_00006	CST35_1_00006	Cg17_3_00008	Cg21_3_00008	Cg25_3_00008	DSY562_7_00018	DSY565_10_00033	EB0911Sto_1_00008	EF1237Blo1_1_00006	M12_1_00004	M6_1_00008	M7_1_00005	P35-2_1_00007	SAT_BAL01_1_00005
OG0000284	Core	-	CAGL0A00165g	Cg16_4_00013	B1012M_1_00004	BG2_1_00005	Cg28_5_00013	Cg30_3_00007	Cg19_4_00009	CBS138_1_00007	CST110_1_00005	CST35_1_00005	Cg17_3_00007	Cg21_3_00007	Cg25_3_00007	DSY562_7_00017	DSY565_10_00032	EB0911Sto_1_00007	EF1237Blo1_1_00005	M12_1_00003	M6_1_00007	M7_1_00004	P35-2_1_00006	SAT_BAL01_1_00004
OG0000285	Core	-	CAGL0A00154g	Cg16_4_00012	B1012M_1_00003	BG2_1_00004	Cg28_5_00012	Cg30_3_00006	Cg19_4_00008	CBS138_1_00006	CST110_1_00004	CST35_1_00004	Cg17_3_00006	Cg21_3_00006	Cg25_3_00006	DSY562_7_00016	DSY565_10_00031	EB0911Sto_1_00006	EF1237Blo1_1_00004	M12_1_00002	M6_1_00006	M7_1_00003	P35-2_1_00005	SAT_BAL01_1_00003
OG0000286	Core	-	CAGL0B05049g	Cg16_5_00429	B1012M_2_00431	BG2_2_00426	Cg28_6_00426	Cg30_4_00427	Cg19_5_00425	CBS138_2_00426	CST110_2_00423	CST35_2_00418	Cg17_4_00423	Cg21_4_00427	Cg25_4_00425	DSY562_8_00431	DSY565_11_00446	EB0911Sto_2_00423	EF1237Blo1_2_00422	M12_2_00422	M6_2_00426	M7_2_00419	P35-2_2_00432	SAT_BAL01_2_00422
OG0000287	Core	-	CAGL0B04983g	Cg16_5_00428	B1012M_2_00430	BG2_2_00425	Cg28_6_00425	Cg30_4_00426	Cg19_5_00424	CBS138_2_00425	CST110_2_00422	CST35_2_00417	Cg17_4_00422	Cg21_4_00426	Cg25_4_00424	DSY562_8_00430	DSY565_11_00445	EB0911Sto_2_00422	EF1237Blo1_2_00421	M12_2_00421	M6_2_00425	M7_2_00418	P35-2_2_00431	SAT_BAL01_2_00421
OG0000288	Core	-	CAGL0B04961g	Cg16_5_00427	B1012M_2_00429	BG2_2_00424	Cg28_6_00424	Cg30_4_00425	Cg19_5_00423	CBS138_2_00424	CST110_2_00421	CST35_2_00416	Cg17_4_00421	Cg21_4_00425	Cg25_4_00423	DSY562_8_00429	DSY565_11_00444	EB0911Sto_2_00421	EF1237Blo1_2_00420	M12_2_00420	M6_2_00424	M7_2_00417	P35-2_2_00430	SAT_BAL01_2_00420
OG0000289	Core	-	CAGL0B04939g	Cg16_5_00426	B1012M_2_00428	BG2_2_00423	Cg28_6_00423	Cg30_4_00424	Cg19_5_00422	CBS138_2_00423	CST110_2_00420	CST35_2_00415	Cg17_4_00420	Cg21_4_00424	Cg25_4_00422	DSY562_8_00428	DSY565_11_00443	EB0911Sto_2_00420	EF1237Blo1_2_00419	M12_2_00419	M6_2_00423	M7_2_00416	P35-2_2_00429	SAT_BAL01_2_00419
OG0000290	Core	-	CAGL0B04917g	Cg16_5_00425	B1012M_2_00427	BG2_2_00422	Cg28_6_00422	Cg30_4_00423	Cg19_5_00421	CBS138_2_00422	CST110_2_00419	CST35_2_00414	Cg17_4_00419	Cg21_4_00423	Cg25_4_00421	DSY562_8_00427	DSY565_11_00442	EB0911Sto_2_00419	EF1237Blo1_2_00418	M12_2_00418	M6_2_00422	M7_2_00415	P35-2_2_00428	SAT_BAL01_2_00418
OG0000291	Core	-	CAGL0B04895g	Cg16_5_00424	B1012M_2_00426	BG2_2_00421	Cg28_6_00421	Cg30_4_00422	Cg19_5_00420	CBS138_2_00421	CST110_2_00418	CST35_2_00413	Cg17_4_00418	Cg21_4_00422	Cg25_4_00420	DSY562_8_00426	DSY565_11_00441	EB0911Sto_2_00418	EF1237Blo1_2_00417	M12_2_00417	M6_2_00421	M7_2_00414	P35-2_2_00427	SAT_BAL01_2_00417
OG0000292	Core	-	CAGL0B04873g	Cg16_5_00423	B1012M_2_00425	BG2_2_00420	Cg28_6_00420	Cg30_4_00421	Cg19_5_00419	CBS138_2_00420	CST110_2_00417	CST35_2_00412	Cg17_4_00417	Cg21_4_00421	Cg25_4_00419	DSY562_8_00425	DSY565_11_00440	EB0911Sto_2_00417	EF1237Blo1_2_00416	M12_2_00416	M6_2_00420	M7_2_00413	P35-2_2_00426	SAT_BAL01_2_00416
OG0000293	Core	-	CAGL0B04851g	Cg16_5_00422	B1012M_2_00424	BG2_2_00419	Cg28_6_00419	Cg30_4_00420	Cg19_5_00418	CBS138_2_00419	CST110_2_00416	CST35_2_00411	Cg17_4_00416	Cg21_4_00420	Cg25_4_00418	DSY562_8_00424	DSY565_11_00439	EB0911Sto_2_00416	EF1237Blo1_2_00415	M12_2_00415	M6_2_00419	M7_2_00412	P35-2_2_00425	SAT_BAL01_2_00415
OG0000294	Core	-	CAGL0B04829g	Cg16_5_00421	B1012M_2_00423	BG2_2_00418	Cg28_6_00418	Cg30_4_00419	Cg19_5_00417	CBS138_2_00418	CST110_2_00415	CST35_2_00410	Cg17_4_00415	Cg21_4_00419	Cg25_4_00417	DSY562_8_00423	DSY565_11_00438	EB0911Sto_2_00415	EF1237Blo1_2_00414	M12_2_00414	M6_2_00418	M7_2_00411	P35-2_2_00424	SAT_BAL01_2_00414
OG0000295	Core	-	CAGL0B04807g	Cg16_5_00420	B1012M_2_00422	BG2_2_00417	Cg28_6_00417	Cg30_4_00418	Cg19_5_00416	CBS138_2_00417	CST110_2_00414	CST35_2_00409	Cg17_4_00414	Cg21_4_00418	Cg25_4_00416	DSY562_8_00422	DSY565_11_00437	EB0911Sto_2_00414	EF1237Blo1_2_00413	M12_2_00413	M6_2_00417	M7_2_00410	P35-2_2_00423	SAT_BAL01_2_00413
OG0000296	Core	-	CAGL0B04785g	Cg16_5_00419	B1012M_2_00421	BG2_2_00416	Cg28_6_00416	Cg30_4_00417	Cg19_5_00415	CBS138_2_00416	CST110_2_00413	CST35_2_00408	Cg17_4_00413	Cg21_4_00417	Cg25_4_00415	DSY562_8_00421	DSY565_11_00436	EB0911Sto_2_00413	EF1237Blo1_2_00412	M12_2_00412	M6_2_00416	M7_2_00409	P35-2_2_00422	SAT_BAL01_2_00412
OG0000297	Core	-	CAGL0B04763g	Cg16_5_00418	B1012M_2_00420	BG2_2_00415	Cg28_6_00415	Cg30_4_00416	Cg19_5_00414	CBS138_2_00415	CST110_2_00412	CST35_2_00407	Cg17_4_00412	Cg21_4_00416	Cg25_4_00414	DSY562_8_00420	DSY565_11_00435	EB0911Sto_2_00412	EF1237Blo1_2_00411	M12_2_00411	M6_2_00415	M7_2_00408	P35-2_2_00421	SAT_BAL01_2_00411
OG0000298	Core	-	CAGL0B04741g	Cg16_5_00417	B1012M_2_00419	BG2_2_00414	Cg28_6_00414	Cg30_4_00415	Cg19_5_00413	CBS138_2_00414	CST110_2_00411	CST35_2_00406	Cg17_4_00411	Cg21_4_00415	Cg25_4_00413	DSY562_8_00419	DSY565_11_00434	EB0911Sto_2_00411	EF1237Blo1_2_00410	M12_2_00410	M6_2_00414	M7_2_00407	P35-2_2_00420	SAT_BAL01_2_00410
OG0000299	Core	-	CAGL0B04719g	Cg16_5_00416	B1012M_2_00418	BG2_2_00413	Cg28_6_00413	Cg30_4_00414	Cg19_5_00412	CBS138_2_00413	CST110_2_00410	CST35_2_00405	Cg17_4_00410	Cg21_4_00414	Cg25_4_00412	DSY562_8_00418	DSY565_11_00433	EB0911Sto_2_00410	EF1237Blo1_2_00409	M12_2_00409	M6_2_00413	M7_2_00406	P35-2_2_00419	SAT_BAL01_2_00409
OG0000300	Core	-	CAGL0B04697g	Cg16_5_00415	B1012M_2_00417	BG2_2_00412	Cg28_6_00412	Cg30_4_00413	Cg19_5_00411	CBS138_2_00412	CST110_2_00409	CST35_2_00404	Cg17_4_00409	Cg21_4_00413	Cg25_4_00411	DSY562_8_00417	DSY565_11_00432	EB0911Sto_2_00409	EF1237Blo1_2_00408	M12_2_00408	M6_2_00412	M7_2_00405	P35-2_2_00418	SAT_BAL01_2_00408
OG0000301	Core	-	CAGL0B04675g	Cg16_5_00414	B1012M_2_00416	BG2_2_00411	Cg28_6_00411	Cg30_4_00412	Cg19_5_00410	CBS138_2_00411	CST110_2_00408	CST35_2_00403	Cg17_4_00408	Cg21_4_00412	Cg25_4_00410	DSY562_8_00416	DSY565_11_00431	EB0911Sto_2_00408	EF1237Blo1_2_00407	M12_2_00407	M6_2_00411	M7_2_00404	P35-2_2_00417	SAT_BAL01_2_00407
OG0000302	Core	-	CAGL0B04631g	Cg16_5_00413	B1012M_2_00415	BG2_2_00410	Cg28_6_00410	Cg30_4_00411	Cg19_5_00409	CBS138_2_00410	CST110_2_00407	CST35_2_00402	Cg17_4_00407	Cg21_4_00411	Cg25_4_00409	DSY562_8_00415	DSY565_11_00430	EB0911Sto_2_00407	EF1237Blo1_2_00406	M12_2_00406	M6_2_00410	M7_2_00403	P35-2_2_00416	SAT_BAL01_2_00406
OG0000303	Core	-	CAGL0B04609g	Cg16_5_00412	B1012M_2_00414	BG2_2_00409	Cg28_6_00409	Cg30_4_00410	Cg19_5_00408	CBS138_2_00409	CST110_2_00406	CST35_2_00401	Cg17_4_00406	Cg21_4_00410	Cg25_4_00408	DSY562_8_00414	DSY565_11_00429	EB0911Sto_2_00406	EF1237Blo1_2_00405	M12_2_00405	M6_2_00409	M7_2_00402	P35-2_2_00415	SAT_BAL01_2_00405
OG0000304	Core	-	CAGL0B04587g	Cg16_5_00411	B1012M_2_00413	BG2_2_00408	Cg28_6_00408	Cg30_4_00409	Cg19_5_00407	CBS138_2_00408	CST110_2_00405	CST35_2_00400	Cg17_4_00405	Cg21_4_00409	Cg25_4_00407	DSY562_8_00413	DSY565_11_00428	EB0911Sto_2_00405	EF1237Blo1_2_00404	M12_2_00404	M6_2_00408	M7_2_00401	P35-2_2_00414	SAT_BAL01_2_00404
OG0000305	Core	-	CAGL0B04565g	Cg16_5_00410	B1012M_2_00412	BG2_2_00407	Cg28_6_00407	Cg30_4_00408	Cg19_5_00406	CBS138_2_00407	CST110_2_00404	CST35_2_00399	Cg17_4_00404	Cg21_4_00408	Cg25_4_00406	DSY562_8_00412	DSY565_11_00427	EB0911Sto_2_00404	EF1237Blo1_2_00403	M12_2_00403	M6_2_00407	M7_2_00400	P35-2_2_00413	SAT_BAL01_2_00403
OG0000306	Core	-	CAGL0B04543g	Cg16_5_00409	B1012M_2_00411	BG2_2_00406	Cg28_6_00406	Cg30_4_00407	Cg19_5_00405	CBS138_2_00406	CST110_2_00403	CST35_2_00398	Cg17_4_00403	Cg21_4_00407	Cg25_4_00405	DSY562_8_00411	DSY565_11_00426	EB0911Sto_2_00403	EF1237Blo1_2_00402	M12_2_00402	M6_2_00406	M7_2_00399	P35-2_2_00412	SAT_BAL01_2_00402
OG0000307	Core	-	CAGL0B04521g	Cg16_5_00408	B1012M_2_00410	BG2_2_00405	Cg28_6_00405	Cg30_4_00406	Cg19_5_00404	CBS138_2_00405	CST110_2_00402	CST35_2_00397	Cg17_4_00402	Cg21_4_00406	Cg25_4_00404	DSY562_8_00410	DSY565_11_00425	EB0911Sto_2_00402	EF1237Blo1_2_00401	M12_2_00401	M6_2_00405	M7_2_00398	P35-2_2_00411	SAT_BAL01_2_00401
OG0000308	Core	-	CAGL0B04499g	Cg16_5_00407	B1012M_2_00409	BG2_2_00404	Cg28_6_00404	Cg30_4_00405	Cg19_5_00403	CBS138_2_00404	CST110_2_00401	CST35_2_00396	Cg17_4_00401	Cg21_4_00405	Cg25_4_00403	DSY562_8_00409	DSY565_11_00424	EB0911Sto_2_00401	EF1237Blo1_2_00400	M12_2_00400	M6_2_00404	M7_2_00397	P35-2_2_00410	SAT_BAL01_2_00400
OG0000309	Core	-	CAGL0B04477g	Cg16_5_00406	B1012M_2_00408	BG2_2_00403	Cg28_6_00403	Cg30_4_00404	Cg19_5_00402	CBS138_2_00403	CST110_2_00400	CST35_2_00395	Cg17_4_00400	Cg21_4_00404	Cg25_4_00402	DSY562_8_00408	DSY565_11_00423	EB0911Sto_2_00400	EF1237Blo1_2_00399	M12_2_00399	M6_2_00403	M7_2_00396	P35-2_2_00409	SAT_BAL01_2_00399
OG0000310	Core	-	CAGL0B04455g	Cg16_5_00405	B1012M_2_00407	BG2_2_00402	Cg28_6_00402	Cg30_4_00403	Cg19_5_00401	CBS138_2_00402	CST110_2_00399	CST35_2_00394	Cg17_4_00399	Cg21_4_00403	Cg25_4_00401	DSY562_8_00407	DSY565_11_00422	EB0911Sto_2_00399	EF1237Blo1_2_00398	M12_2_00398	M6_2_00402	M7_2_00395	P35-2_2_00408	SAT_BAL01_2_00398
OG0000311	Core	-	CAGL0B04433g	Cg16_5_00404	B1012M_2_00406	BG2_2_00401	Cg28_6_00401	Cg30_4_00402	Cg19_5_00400	CBS138_2_00401	CST110_2_00398	CST35_2_00393	Cg17_4_00398	Cg21_4_00402	Cg25_4_00400	DSY562_8_00406	DSY565_11_00421	EB0911Sto_2_00398	EF1237Blo1_2_00397	M12_2_00397	M6_2_00401	M7_2_00394	P35-2_2_00407	SAT_BAL01_2_00397
OG0000312	Core	-	CAGL0B04411g	Cg16_5_00403	B1012M_2_00405	BG2_2_00400	Cg28_6_00400	Cg30_4_00401	Cg19_5_00399	CBS138_2_00400	CST110_2_00397	CST35_2_00392	Cg17_4_00397	Cg21_4_00401	Cg25_4_00399	DSY562_8_00405	DSY565_11_00420	EB0911Sto_2_00397	EF1237Blo1_2_00396	M12_2_00396	M6_2_00400	M7_2_00393	P35-2_2_00406	SAT_BAL01_2_00396
OG0000313	Core	-	CAGL0B04389g	Cg16_5_00402	B1012M_2_00404	BG2_2_00399	Cg28_6_00399	Cg30_4_00400	Cg19_5_00398	CBS138_2_00399	CST110_2_00396	CST35_2_00391	Cg17_4_00396	Cg21_4_00400	Cg25_4_00398	DSY562_8_00404	DSY565_11_00419	EB0911Sto_2_00396	EF1237Blo1_2_00395	M12_2_00395	M6_2_00399	M7_2_00392	P35-2_2_00405	SAT_BAL01_2_00395
OG0000314	Core	-	CAGL0B04367g	Cg16_5_00401	B1012M_2_00403	BG2_2_00398	Cg28_6_00398	Cg30_4_00399	Cg19_5_00397	CBS138_2_00398	CST110_2_00395	CST35_2_00390	Cg17_4_00395	Cg21_4_00399	Cg25_4_00397	DSY562_8_00403	DSY565_11_00418	EB0911Sto_2_00395	EF1237Blo1_2_00394	M12_2_00394	M6_2_00398	M7_2_00391	P35-2_2_00404	SAT_BAL01_2_00394
OG0000315	Core	-	CAGL0B04345g	Cg16_5_00400	B1012M_2_00402	BG2_2_00397	Cg28_6_00397	Cg30_4_00398	Cg19_5_00396	CBS138_2_00397	CST110_2_00394	CST35_2_00389	Cg17_4_00394	Cg21_4_00398	Cg25_4_00396	DSY562_8_00402	DSY565_11_00417	EB0911Sto_2_00394	EF1237Blo1_2_00393	M12_2_00393	M6_2_00397	M7_2_00390	P35-2_2_00403	SAT_BAL01_2_00393
OG0000316	Core	-	CAGL0B04323g	Cg16_5_00399	B1012M_2_00401	BG2_2_00396	Cg28_6_00396	Cg30_4_00397	Cg19_5_00395	CBS138_2_00396	CST110_2_00393	CST35_2_00388	Cg17_4_00393	Cg21_4_00397	Cg25_4_00395	DSY562_8_00401	DSY565_11_00416	EB0911Sto_2_00393	EF1237Blo1_2_00392	M12_2_00392	M6_2_00396	M7_2_00389	P35-2_2_00402	SAT_BAL01_2_00392
OG0000317	Core	-	CAGL0B04301g	Cg16_5_00398	B1012M_2_00400	BG2_2_00395	Cg28_6_00395	Cg30_4_00396	Cg19_5_00394	CBS138_2_00395	CST110_2_00392	CST35_2_00387	Cg17_4_00392	Cg21_4_00396	Cg25_4_00394	DSY562_8_00400	DSY565_11_00415	EB0911Sto_2_00392	EF1237Blo1_2_00391	M12_2_00391	M6_2_00395	M7_2_00388	P35-2_2_00401	SAT_BAL01_2_00391
OG0000318	Core	-	CAGL0B04279g	Cg16_5_00397	B1012M_2_00399	BG2_2_00394	Cg28_6_00394	Cg30_4_00395	Cg19_5_00393	CBS138_2_00394	CST110_2_00391	CST35_2_00386	Cg17_4_00391	Cg21_4_00395	Cg25_4_00393	DSY562_8_00399	DSY565_11_00414	EB0911Sto_2_00391	EF1237Blo1_2_00390	M12_2_00390	M6_2_00394	M7_2_00387	P35-2_2_00400	SAT_BAL01_2_00390
OG0000319	Core	-	CAGL0B04257g	Cg16_5_00396	B1012M_2_00398	BG2_2_00393	Cg28_6_00393	Cg30_4_00394	Cg19_5_00392	CBS138_2_00393	CST110_2_00390	CST35_2_00385	Cg17_4_00390	Cg21_4_00394	Cg25_4_00392	DSY562_8_00398	DSY565_11_00413	EB0911Sto_2_00390	EF1237Blo1_2_00389	M12_2_00389	M6_2_00393	M7_2_00386	P35-2_2_00399	SAT_BAL01_2_00389
OG0000320	Core	-	CAGL0B04235g	Cg16_5_00395	B1012M_2_00397	BG2_2_00392	Cg28_6_00392	Cg30_4_00393	Cg19_5_00391	CBS138_2_00392	CST110_2_00389	CST35_2_00384	Cg17_4_00389	Cg21_4_00393	Cg25_4_00391	DSY562_8_00397	DSY565_11_00412	EB0911Sto_2_00389	EF1237Blo1_2_00388	M12_2_00388	M6_2_00392	M7_2_00385	P35-2_2_00398	SAT_BAL01_2_00388
OG0000321	Core	-	CAGL0B04213g	Cg16_5_00394	B1012M_2_00396	BG2_2_00391	Cg28_6_00391	Cg30_4_00392	Cg19_5_00390	CBS138_2_00391	CST110_2_00388	CST35_2_00383	Cg17_4_00388	Cg21_4_00392	Cg25_4_00390	DSY562_8_00396	DSY565_11_00411	EB0911Sto_2_00388	EF1237Blo1_2_00387	M12_2_00387	M6_2_00391	M7_2_00384	P35-2_2_00397	SAT_BAL01_2_00387
OG0000322	Core	-	CAGL0B04191g	Cg16_5_00393	B1012M_2_00395	BG2_2_00390	Cg28_6_00390	Cg30_4_00391	Cg19_5_00389	CBS138_2_00390	CST110_2_00387	CST35_2_00382	Cg17_4_00387	Cg21_4_00391	Cg25_4_00389	DSY562_8_00395	DSY565_11_00410	EB0911Sto_2_00387	EF1237Blo1_2_00386	M12_2_00386	M6_2_00390	M7_2_00383	P35-2_2_00396	SAT_BAL01_2_00386
OG0000323	Core	-	CAGL0B04169g	Cg16_5_00392	B1012M_2_00394	BG2_2_00389	Cg28_6_00389	Cg30_4_00390	Cg19_5_00388	CBS138_2_00389	CST110_2_00386	CST35_2_00381	Cg17_4_00386	Cg21_4_00390	Cg25_4_00388	DSY562_8_00394	DSY565_11_00409	EB0911Sto_2_00386	EF1237Blo1_2_00385	M12_2_00385	M6_2_00389	M7_2_00382	P35-2_2_00395	SAT_BAL01_2_00385
OG0000324	Core	-	CAGL0B04147g	Cg16_5_00391	B1012M_2_00393	BG2_2_00388	Cg28_6_00388	Cg30_4_00389	Cg19_5_00387	CBS138_2_00388	CST110_2_00385	CST35_2_00380	Cg17_4_00385	Cg21_4_00389	Cg25_4_00387	DSY562_8_00393	DSY565_11_00408	EB0911Sto_2_00385	EF1237Blo1_2_00384	M12_2_00384	M6_2_00388	M7_2_00381	P35-2_2_00394	SAT_BAL01_2_00384
OG0000325	Core	-	CAGL0B04125g	Cg16_5_00390	B1012M_2_00392	BG2_2_00387	Cg28_6_00387	Cg30_4_00388	Cg19_5_00386	CBS138_2_00387	CST110_2_00384	CST35_2_00379	Cg17_4_00384	Cg21_4_00388	Cg25_4_00386	DSY562_8_00392	DSY565_11_00407	EB0911Sto_2_00384	EF1237Blo1_2_00383	M12_2_00383	M6_2_00387	M7_2_00380	P35-2_2_00393	SAT_BAL01_2_00383
OG0000326	Core	-	CAGL0B04103g	Cg16_5_00389	B1012M_2_00391	BG2_2_00386	Cg28_6_00386	Cg30_4_00387	Cg19_5_00385	CBS138_2_00386	CST110_2_00383	CST35_2_00378	Cg17_4_00383	Cg21_4_00387	Cg25_4_00385	DSY562_8_00391	DSY565_11_00406	EB0911Sto_2_00383	EF1237Blo1_2_00382	M12_2_00382	M6_2_00386	M7_2_00379	P35-2_2_00392	SAT_BAL01_2_00382
OG0000327	Core	-	CAGL0B04059g	Cg16_5_00388	B1012M_2_00390	BG2_2_00385	Cg28_6_00385	Cg30_4_00386	Cg19_5_00384	CBS138_2_00385	CST110_2_00382	CST35_2_00377	Cg17_4_00382	Cg21_4_00386	Cg25_4_00384	DSY562_8_00390	DSY565_11_00405	EB0911Sto_2_00382	EF1237Blo1_2_00381	M12_2_00381	M6_2_00385	M7_2_00378	P35-2_2_00391	SAT_BAL01_2_00381
OG0000328	Core	-	CAGL0B04037g	Cg16_5_00387	B1012M_2_00389	BG2_2_00384	Cg28_6_00384	Cg30_4_00385	Cg19_5_00383	CBS138_2_00384	CST110_2_00381	CST35_2_00376	Cg17_4_00381	Cg21_4_00385	Cg25_4_00383	DSY562_8_00389	DSY565_11_00404	EB0911Sto_2_00381	EF1237Blo1_2_00380	M12_2_00380	M6_2_00384	M7_2_00377	P35-2_2_00390	SAT_BAL01_2_00380
OG0000329	Core	-	CAGL0B04015g	Cg16_5_00386	B1012M_2_00388	BG2_2_00383	Cg28_6_00383	Cg30_4_00384	Cg19_5_00382	CBS138_2_00383	CST110_2_00380	CST35_2_00375	Cg17_4_00380	Cg21_4_00384	Cg25_4_00382	DSY562_8_00388	DSY565_11_00403	EB0911Sto_2_00380	EF1237Blo1_2_00379	M12_2_00379	M6_2_00383	M7_2_00376	P35-2_2_00389	SAT_BAL01_2_00379
OG0000330	Core	-	CAGL0B03993g	Cg16_5_00385	B1012M_2_00387	BG2_2_00382	Cg28_6_00382	Cg30_4_00383	Cg19_5_00381	CBS138_2_00382	CST110_2_00379	CST35_2_00374	Cg17_4_00379	Cg21_4_00383	Cg25_4_00381	DSY562_8_00387	DSY565_11_00402	EB0911Sto_2_00379	EF1237Blo1_2_00378	M12_2_00378	M6_2_00382	M7_2_00375	P35-2_2_00388	SAT_BAL01_2_00378
OG0000331	Core	-	CAGL0B03971g	Cg16_5_00384	B1012M_2_00386	BG2_2_00381	Cg28_6_00381	Cg30_4_00382	Cg19_5_00380	CBS138_2_00381	CST110_2_00378	CST35_2_00373	Cg17_4_00378	Cg21_4_00382	Cg25_4_00380	DSY562_8_00386	DSY565_11_00401	EB0911Sto_2_00378	EF1237Blo1_2_00377	M12_2_00377	M6_2_00381	M7_2_00374	P35-2_2_00387	SAT_BAL01_2_00377
OG0000332	Core	-	CAGL0B03949g	Cg16_5_00383	B1012M_2_00385	BG2_2_00380	Cg28_6_00380	Cg30_4_00381	Cg19_5_00379	CBS138_2_00380	CST110_2_00377	CST35_2_00372	Cg17_4_00377	Cg21_4_00381	Cg25_4_00379	DSY562_8_00385	DSY565_11_00400	EB0911Sto_2_00377	EF1237Blo1_2_00376	M12_2_00376	M6_2_00380	M7_2_00373	P35-2_2_00386	SAT_BAL01_2_00376
OG0000333	Core	-	CAGL0B03927g	Cg16_5_00382	B1012M_2_00384	BG2_2_00379	Cg28_6_00379	Cg30_4_00380	Cg19_5_00378	CBS138_2_00379	CST110_2_00376	CST35_2_00371	Cg17_4_00376	Cg21_4_00380	Cg25_4_00378	DSY562_8_00384	DSY565_11_00399	EB0911Sto_2_00376	EF1237Blo1_2_00375	M12_2_00375	M6_2_00379	M7_2_00372	P35-2_2_00385	SAT_BAL01_2_00375
OG0000334	Core	-	CAGL0B03905g	Cg16_5_00381	B1012M_2_00383	BG2_2_00378	Cg28_6_00378	Cg30_4_00379	Cg19_5_00377	CBS138_2_00378	CST110_2_00375	CST35_2_00370	Cg17_4_00375	Cg21_4_00379	Cg25_4_00377	DSY562_8_00383	DSY565_11_00398	EB0911Sto_2_00375	EF1237Blo1_2_00374	M12_2_00374	M6_2_00378	M7_2_00371	P35-2_2_00384	SAT_BAL01_2_00373
OG0000335	Core	-	CAGL0B03899g	Cg16_5_00380	B1012M_2_00382	BG2_2_00377	Cg28_6_00377	Cg30_4_00378	Cg19_5_00376	CBS138_2_00377	CST110_2_00374	CST35_2_00369	Cg17_4_00374	Cg21_4_00378	Cg25_4_00376	DSY562_8_00382	DSY565_11_00397	EB0911Sto_2_00374	EF1237Blo1_2_00373	M12_2_00373	M6_2_00377	M7_2_00370	P35-2_2_00383	SAT_BAL01_2_00372
OG0000336	Core	-	CAGL0B03883g	Cg16_5_00379	B1012M_2_00381	BG2_2_00376	Cg28_6_00376	Cg30_4_00377	Cg19_5_00375	CBS138_2_00376	CST110_2_00373	CST35_2_00368	Cg17_4_00373	Cg21_4_00377	Cg25_4_00375	DSY562_8_00381	DSY565_11_00396	EB0911Sto_2_00373	EF1237Blo1_2_00372	M12_2_00372	M6_2_00376	M7_2_00369	P35-2_2_00382	SAT_BAL01_2_00371
OG0000337	Core	-	CAGL0B03861g	Cg16_5_00378	B1012M_2_00380	BG2_2_00375	Cg28_6_00375	Cg30_4_00376	Cg19_5_00374	CBS138_2_00375	CST110_2_00372	CST35_2_00367	Cg17_4_00372	Cg21_4_00376	Cg25_4_00374	DSY562_8_00380	DSY565_11_00395	EB0911Sto_2_00372	EF1237Blo1_2_00371	M12_2_00371	M6_2_00375	M7_2_00368	P35-2_2_00381	SAT_BAL01_2_00370
OG0000338	Core	-	CAGL0B03855g	Cg16_5_00377	B1012M_2_00379	BG2_2_00374	Cg28_6_00374	Cg30_4_00375	Cg19_5_00373	CBS138_2_00374	CST110_2_00371	CST35_2_00366	Cg17_4_00371	Cg21_4_00375	Cg25_4_00373	DSY562_8_00379	DSY565_11_00394	EB0911Sto_2_00371	EF1237Blo1_2_00370	M12_2_00370	M6_2_00374	M7_2_00367	P35-2_2_00380	SAT_BAL01_2_00369
OG0000339	Core	-	CAGL0B03839g	Cg16_5_00376	B1012M_2_00378	BG2_2_00373	Cg28_6_00373	Cg30_4_00374	Cg19_5_00372	CBS138_2_00373	CST110_2_00370	CST35_2_00365	Cg17_4_00370	Cg21_4_00374	Cg25_4_00372	DSY562_8_00378	DSY565_11_00393	EB0911Sto_2_00370	EF1237Blo1_2_00369	M12_2_00369	M6_2_00373	M7_2_00366	P35-2_2_00379	SAT_BAL01_2_00368
OG0000340	Core	-	CAGL0B03817g	Cg16_5_00375	B1012M_2_00377	BG2_2_00372	Cg28_6_00372	Cg30_4_00373	Cg19_5_00371	CBS138_2_00372	CST110_2_00369	CST35_2_00364	Cg17_4_00369	Cg21_4_00373	Cg25_4_00371	DSY562_8_00377	DSY565_11_00392	EB0911Sto_2_00369	EF1237Blo1_2_00368	M12_2_00368	M6_2_00372	M7_2_00365	P35-2_2_00378	SAT_BAL01_2_00367
OG0000341	Core	-	CAGL0B03795g	Cg16_5_00374	B1012M_2_00376	BG2_2_00371	Cg28_6_00371	Cg30_4_00372	Cg19_5_00370	CBS138_2_00371	CST110_2_00368	CST35_2_00363	Cg17_4_00368	Cg21_4_00372	Cg25_4_00370	DSY562_8_00376	DSY565_11_00391	EB0911Sto_2_00368	EF1237Blo1_2_00367	M12_2_00367	M6_2_00371	M7_2_00364	P35-2_2_00377	SAT_BAL01_2_00366
OG0000342	Core	-	CAGL0B03773g	Cg16_5_00373	B1012M_2_00375	BG2_2_00370	Cg28_6_00370	Cg30_4_00371	Cg19_5_00369	CBS138_2_00370	CST110_2_00367	CST35_2_00362	Cg17_4_00367	Cg21_4_00371	Cg25_4_00369	DSY562_8_00375	DSY565_11_00390	EB0911Sto_2_00367	EF1237Blo1_2_00366	M12_2_00366	M6_2_00370	M7_2_00363	P35-2_2_00376	SAT_BAL01_2_00365
OG0000343	Core	-	CAGL0B03707g	Cg16_5_00372	B1012M_2_00374	BG2_2_00369	Cg28_6_00369	Cg30_4_00370	Cg19_5_00368	CBS138_2_00369	CST110_2_00366	CST35_2_00361	Cg17_4_00366	Cg21_4_00370	Cg25_4_00368	DSY562_8_00374	DSY565_11_00389	EB0911Sto_2_00366	EF1237Blo1_2_00365	M12_2_00365	M6_2_00369	M7_2_00362	P35-2_2_00375	SAT_BAL01_2_00364
OG0000344	Core	-	CAGL0B03685g	Cg16_5_00371	B1012M_2_00373	BG2_2_00368	Cg28_6_00368	Cg30_4_00369	Cg19_5_00367	CBS138_2_00368	CST110_2_00365	CST35_2_00360	Cg17_4_00365	Cg21_4_00369	Cg25_4_00367	DSY562_8_00373	DSY565_11_00388	EB0911Sto_2_00365	EF1237Blo1_2_00364	M12_2_00364	M6_2_00368	M7_2_00361	P35-2_2_00374	SAT_BAL01_2_00363
OG0000345	Core	-	CAGL0B03663g	Cg16_5_00370	B1012M_2_00372	BG2_2_00367	Cg28_6_00367	Cg30_4_00368	Cg19_5_00366	CBS138_2_00367	CST110_2_00364	CST35_2_00359	Cg17_4_00364	Cg21_4_00368	Cg25_4_00366	DSY562_8_00372	DSY565_11_00387	EB0911Sto_2_00364	EF1237Blo1_2_00363	M12_2_00363	M6_2_00367	M7_2_00360	P35-2_2_00373	SAT_BAL01_2_00362
OG0000346	Core	-	CAGL0B03641g	Cg16_5_00369	B1012M_2_00371	BG2_2_00366	Cg28_6_00366	Cg30_4_00367	Cg19_5_00365	CBS138_2_00366	CST110_2_00363	CST35_2_00358	Cg17_4_00363	Cg21_4_00367	Cg25_4_00365	DSY562_8_00371	DSY565_11_00386	EB0911Sto_2_00363	EF1237Blo1_2_00362	M12_2_00362	M6_2_00366	M7_2_00359	P35-2_2_00372	SAT_BAL01_2_00361
OG0000347	Core	-	CAGL0B03619g	Cg16_5_00368	B1012M_2_00370	BG2_2_00365	Cg28_6_00365	Cg30_4_00366	Cg19_5_00364	CBS138_2_00365	CST110_2_00362	CST35_2_00357	Cg17_4_00362	Cg21_4_00366	Cg25_4_00364	DSY562_8_00370	DSY565_11_00385	EB0911Sto_2_00362	EF1237Blo1_2_00361	M12_2_00361	M6_2_00365	M7_2_00358	P35-2_2_00371	SAT_BAL01_2_00360
OG0000348	Core	-	CAGL0B03608g	Cg16_5_00367	B1012M_2_00369	BG2_2_00364	Cg28_6_00364	Cg30_4_00365	Cg19_5_00363	CBS138_2_00364	CST110_2_00361	CST35_2_00356	Cg17_4_00361	Cg21_4_00365	Cg25_4_00363	DSY562_8_00369	DSY565_11_00384	EB0911Sto_2_00361	EF1237Blo1_2_00360	M12_2_00360	M6_2_00364	M7_2_00357	P35-2_2_00370	SAT_BAL01_2_00359
OG0000349	Core	-	CAGL0B03597g	Cg16_5_00366	B1012M_2_00368	BG2_2_00363	Cg28_6_00363	Cg30_4_00364	Cg19_5_00362	CBS138_2_00363	CST110_2_00360	CST35_2_00355	Cg17_4_00360	Cg21_4_00364	Cg25_4_00362	DSY562_8_00368	DSY565_11_00383	EB0911Sto_2_00360	EF1237Blo1_2_00359	M12_2_00359	M6_2_00363	M7_2_00356	P35-2_2_00369	SAT_BAL01_2_00358
OG0000350	Core	-	CAGL0B03575g	Cg16_5_00365	B1012M_2_00367	BG2_2_00362	Cg28_6_00362	Cg30_4_00363	Cg19_5_00361	CBS138_2_00362	CST110_2_00359	CST35_2_00354	Cg17_4_00359	Cg21_4_00363	Cg25_4_00361	DSY562_8_00367	DSY565_11_00382	EB0911Sto_2_00359	EF1237Blo1_2_00358	M12_2_00358	M6_2_00362	M7_2_00355	P35-2_2_00368	SAT_BAL01_2_00357
OG0000351	Core	-	CAGL0B03553g	Cg16_5_00364	B1012M_2_00366	BG2_2_00361	Cg28_6_00361	Cg30_4_00362	Cg19_5_00360	CBS138_2_00361	CST110_2_00358	CST35_2_00353	Cg17_4_00358	Cg21_4_00362	Cg25_4_00360	DSY562_8_00366	DSY565_11_00381	EB0911Sto_2_00358	EF1237Blo1_2_00357	M12_2_00357	M6_2_00361	M7_2_00354	P35-2_2_00367	SAT_BAL01_2_00356
OG0000352	Core	-	CAGL0B03531g	Cg16_5_00363	B1012M_2_00365	BG2_2_00360	Cg28_6_00360	Cg30_4_00361	Cg19_5_00359	CBS138_2_00360	CST110_2_00357	CST35_2_00352	Cg17_4_00357	Cg21_4_00361	Cg25_4_00359	DSY562_8_00365	DSY565_11_00380	EB0911Sto_2_00357	EF1237Blo1_2_00356	M12_2_00356	M6_2_00360	M7_2_00353	P35-2_2_00366	SAT_BAL01_2_00355
OG0000353	Core	-	CAGL0B03509g	Cg16_5_00362	B1012M_2_00364	BG2_2_00359	Cg28_6_00359	Cg30_4_00360	Cg19_5_00358	CBS138_2_00359	CST110_2_00356	CST35_2_00351	Cg17_4_00356	Cg21_4_00360	Cg25_4_00358	DSY562_8_00364	DSY565_11_00379	EB0911Sto_2_00356	EF1237Blo1_2_00355	M12_2_00355	M6_2_00359	M7_2_00352	P35-2_2_00365	SAT_BAL01_2_00354
OG0000354	Core	-	CAGL0B03487g	Cg16_5_00361	B1012M_2_00363	BG2_2_00358	Cg28_6_00358	Cg30_4_00359	Cg19_5_00357	CBS138_2_00358	CST110_2_00355	CST35_2_00350	Cg17_4_00355	Cg21_4_00359	Cg25_4_00357	DSY562_8_00363	DSY565_11_00378	EB0911Sto_2_00355	EF1237Blo1_2_00354	M12_2_00354	M6_2_00358	M7_2_00351	P35-2_2_00364	SAT_BAL01_2_00353
OG0000355	Core	-	CAGL0B03465g	Cg16_5_00360	B1012M_2_00362	BG2_2_00357	Cg28_6_00357	Cg30_4_00358	Cg19_5_00356	CBS138_2_00357	CST110_2_00354	CST35_2_00349	Cg17_4_00354	Cg21_4_00358	Cg25_4_00356	DSY562_8_00362	DSY565_11_00377	EB0911Sto_2_00354	EF1237Blo1_2_00353	M12_2_00353	M6_2_00357	M7_2_00350	P35-2_2_00363	SAT_BAL01_2_00352
OG0000356	Core	-	CAGL0B03443g	Cg16_5_00359	B1012M_2_00361	BG2_2_00356	Cg28_6_00356	Cg30_4_00357	Cg19_5_00355	CBS138_2_00356	CST110_2_00353	CST35_2_00348	Cg17_4_00353	Cg21_4_00357	Cg25_4_00355	DSY562_8_00361	DSY565_11_00376	EB0911Sto_2_00353	EF1237Blo1_2_00352	M12_2_00352	M6_2_00356	M7_2_00349	P35-2_2_00362	SAT_BAL01_2_00351
OG0000357	Core	-	CAGL0B03421g	Cg16_5_00358	B1012M_2_00360	BG2_2_00355	Cg28_6_00355	Cg30_4_00356	Cg19_5_00354	CBS138_2_00355	CST110_2_00352	CST35_2_00347	Cg17_4_00352	Cg21_4_00356	Cg25_4_00354	DSY562_8_00360	DSY565_11_00375	EB0911Sto_2_00352	EF1237Blo1_2_00351	M12_2_00351	M6_2_00355	M7_2_00348	P35-2_2_00361	SAT_BAL01_2_00350
OG0000358	Core	-	CAGL0B03399g	Cg16_5_00357	B1012M_2_00359	BG2_2_00354	Cg28_6_00354	Cg30_4_00355	Cg19_5_00353	CBS138_2_00354	CST110_2_00351	CST35_2_00346	Cg17_4_00351	Cg21_4_00355	Cg25_4_00353	DSY562_8_00359	DSY565_11_00374	EB0911Sto_2_00351	EF1237Blo1_2_00350	M12_2_00350	M6_2_00354	M7_2_00347	P35-2_2_00360	SAT_BAL01_2_00349
OG0000359	Core	-	CAGL0B03377g	Cg16_5_00356	B1012M_2_00358	BG2_2_00353	Cg28_6_00353	Cg30_4_00354	Cg19_5_00352	CBS138_2_00353	CST110_2_00350	CST35_2_00345	Cg17_4_00350	Cg21_4_00354	Cg25_4_00352	DSY562_8_00358	DSY565_11_00373	EB0911Sto_2_00350	EF1237Blo1_2_00349	M12_2_00349	M6_2_00353	M7_2_00346	P35-2_2_00359	SAT_BAL01_2_00348
OG0000360	Core	-	CAGL0B03355g	Cg16_5_00355	B1012M_2_00357	BG2_2_00352	Cg28_6_00352	Cg30_4_00353	Cg19_5_00351	CBS138_2_00352	CST110_2_00349	CST35_2_00344	Cg17_4_00349	Cg21_4_00353	Cg25_4_00351	DSY562_8_00357	DSY565_11_00372	EB0911Sto_2_00349	EF1237Blo1_2_00348	M12_2_00348	M6_2_00352	M7_2_00345	P35-2_2_00358	SAT_BAL01_2_00347
OG0000361	Core	-	CAGL0B03333g	Cg16_5_00354	B1012M_2_00356	BG2_2_00351	Cg28_6_00351	Cg30_4_00352	Cg19_5_00350	CBS138_2_00351	CST110_2_00348	CST35_2_00343	Cg17_4_00348	Cg21_4_00352	Cg25_4_00350	DSY562_8_00356	DSY565_11_00371	EB0911Sto_2_00348	EF1237Blo1_2_00347	M12_2_00347	M6_2_00351	M7_2_00344	P35-2_2_00357	SAT_BAL01_2_00346
OG0000362	Core	-	CAGL0B03311g	Cg16_5_00353	B1012M_2_00355	BG2_2_00350	Cg28_6_00350	Cg30_4_00351	Cg19_5_00349	CBS138_2_00350	CST110_2_00347	CST35_2_00342	Cg17_4_00347	Cg21_4_00351	Cg25_4_00349	DSY562_8_00355	DSY565_11_00370	EB0911Sto_2_00347	EF1237Blo1_2_00346	M12_2_00346	M6_2_00350	M7_2_00343	P35-2_2_00356	SAT_BAL01_2_00345
OG0000363	Core	-	CAGL0B03289g	Cg16_5_00352	B1012M_2_00354	BG2_2_00349	Cg28_6_00349	Cg30_4_00350	Cg19_5_00348	CBS138_2_00349	CST110_2_00346	CST35_2_00341	Cg17_4_00346	Cg21_4_00350	Cg25_4_00348	DSY562_8_00354	DSY565_11_00369	EB0911Sto_2_00346	EF1237Blo1_2_00345	M12_2_00345	M6_2_00349	M7_2_00342	P35-2_2_00355	SAT_BAL01_2_00344
OG0000364	Core	-	CAGL0B03267g	Cg16_5_00351	B1012M_2_00353	BG2_2_00348	Cg28_6_00348	Cg30_4_00349	Cg19_5_00347	CBS138_2_00348	CST110_2_00345	CST35_2_00340	Cg17_4_00345	Cg21_4_00349	Cg25_4_00347	DSY562_8_00353	DSY565_11_00368	EB0911Sto_2_00345	EF1237Blo1_2_00344	M12_2_00344	M6_2_00348	M7_2_00341	P35-2_2_00354	SAT_BAL01_2_00343
OG0000365	Core	-	CAGL0B03245g	Cg16_5_00350	B1012M_2_00352	BG2_2_00347	Cg28_6_00347	Cg30_4_00348	Cg19_5_00346	CBS138_2_00347	CST110_2_00344	CST35_2_00339	Cg17_4_00344	Cg21_4_00348	Cg25_4_00346	DSY562_8_00352	DSY565_11_00367	EB0911Sto_2_00344	EF1237Blo1_2_00343	M12_2_00343	M6_2_00347	M7_2_00340	P35-2_2_00353	SAT_BAL01_2_00342
OG0000366	Core	-	CAGL0B03223g	Cg16_5_00349	B1012M_2_00351	BG2_2_00346	Cg28_6_00346	Cg30_4_00347	Cg19_5_00345	CBS138_2_00346	CST110_2_00343	CST35_2_00338	Cg17_4_00343	Cg21_4_00347	Cg25_4_00345	DSY562_8_00351	DSY565_11_00366	EB0911Sto_2_00343	EF1237Blo1_2_00342	M12_2_00342	M6_2_00346	M7_2_00339	P35-2_2_00352	SAT_BAL01_2_00341
OG0000367	Core	-	CAGL0B03201g	Cg16_5_00348	B1012M_2_00350	BG2_2_00345	Cg28_6_00345	Cg30_4_00346	Cg19_5_00344	CBS138_2_00345	CST110_2_00342	CST35_2_00337	Cg17_4_00342	Cg21_4_00346	Cg25_4_00344	DSY562_8_00350	DSY565_11_00365	EB0911Sto_2_00342	EF1237Blo1_2_00341	M12_2_00341	M6_2_00345	M7_2_00338	P35-2_2_00351	SAT_BAL01_2_00340
OG0000368	Core	-	CAGL0B03179g	Cg16_5_00347	B1012M_2_00349	BG2_2_00344	Cg28_6_00344	Cg30_4_00345	Cg19_5_00343	CBS138_2_00344	CST110_2_00341	CST35_2_00336	Cg17_4_00341	Cg21_4_00345	Cg25_4_00343	DSY562_8_00349	DSY565_11_00364	EB0911Sto_2_00341	EF1237Blo1_2_00340	M12_2_00340	M6_2_00344	M7_2_00337	P35-2_2_00350	SAT_BAL01_2_00339
OG0000369	Core	-	CAGL0B03113g	Cg16_5_00346	B1012M_2_00348	BG2_2_00343	Cg28_6_00343	Cg30_4_00344	Cg19_5_00342	CBS138_2_00343	CST110_2_00340	CST35_2_00335	Cg17_4_00340	Cg21_4_00344	Cg25_4_00342	DSY562_8_00348	DSY565_11_00363	EB0911Sto_2_00340	EF1237Blo1_2_00339	M12_2_00339	M6_2_00343	M7_2_00336	P35-2_2_00349	SAT_BAL01_2_00338
OG0000370	Core	-	CAGL0B03091g	Cg16_5_00345	B1012M_2_00347	BG2_2_00342	Cg28_6_00342	Cg30_4_00343	Cg19_5_00341	CBS138_2_00342	CST110_2_00339	CST35_2_00334	Cg17_4_00339	Cg21_4_00343	Cg25_4_00341	DSY562_8_00347	DSY565_11_00362	EB0911Sto_2_00339	EF1237Blo1_2_00338	M12_2_00338	M6_2_00342	M7_2_00335	P35-2_2_00348	SAT_BAL01_2_00337
OG0000371	Core	-	CAGL0B03069g	Cg16_5_00344	B1012M_2_00346	BG2_2_00341	Cg28_6_00341	Cg30_4_00342	Cg19_5_00340	CBS138_2_00341	CST110_2_00338	CST35_2_00333	Cg17_4_00338	Cg21_4_00342	Cg25_4_00340	DSY562_8_00346	DSY565_11_00361	EB0911Sto_2_00338	EF1237Blo1_2_00337	M12_2_00337	M6_2_00341	M7_2_00334	P35-2_2_00347	SAT_BAL01_2_00336
OG0000372	Core	-	CAGL0B03047g	Cg16_5_00343	B1012M_2_00345	BG2_2_00340	Cg28_6_00340	Cg30_4_00341	Cg19_5_00339	CBS138_2_00340	CST110_2_00337	CST35_2_00332	Cg17_4_00337	Cg21_4_00341	Cg25_4_00339	DSY562_8_00345	DSY565_11_00360	EB0911Sto_2_00337	EF1237Blo1_2_00336	M12_2_00336	M6_2_00340	M7_2_00333	P35-2_2_00346	SAT_BAL01_2_00335
OG0000373	Core	-	CAGL0B02970g	Cg16_5_00340	B1012M_2_00343	BG2_2_00337	Cg28_6_00337	Cg30_4_00338	Cg19_5_00336	CBS138_2_00337	CST110_2_00334	CST35_2_00329	Cg17_4_00334	Cg21_4_00338	Cg25_4_00336	DSY562_8_00342	DSY565_11_00357	EB0911Sto_2_00334	EF1237Blo1_2_00333	M12_2_00333	M6_2_00337	M7_2_00331	P35-2_2_00343	SAT_BAL01_2_00332
OG0000374	Core	-	CAGL0B02948g	Cg16_5_00339	B1012M_2_00342	BG2_2_00336	Cg28_6_00336	Cg30_4_00337	Cg19_5_00335	CBS138_2_00336	CST110_2_00333	CST35_2_00328	Cg17_4_00333	Cg21_4_00337	Cg25_4_00335	DSY562_8_00341	DSY565_11_00356	EB0911Sto_2_00333	EF1237Blo1_2_00332	M12_2_00332	M6_2_00336	M7_2_00330	P35-2_2_00342	SAT_BAL01_2_00331
OG0000375	Core	-	CAGL0B02926g	Cg16_5_00338	B1012M_2_00341	BG2_2_00335	Cg28_6_00335	Cg30_4_00336	Cg19_5_00334	CBS138_2_00335	CST110_2_00332	CST35_2_00327	Cg17_4_00332	Cg21_4_00336	Cg25_4_00334	DSY562_8_00340	DSY565_11_00355	EB0911Sto_2_00332	EF1237Blo1_2_00331	M12_2_00331	M6_2_00335	M7_2_00329	P35-2_2_00341	SAT_BAL01_2_00330
OG0000376	Core	-	CAGL0B02904g	Cg16_5_00337	B1012M_2_00340	BG2_2_00334	Cg28_6_00334	Cg30_4_00335	Cg19_5_00333	CBS138_2_00334	CST110_2_00331	CST35_2_00326	Cg17_4_00331	Cg21_4_00335	Cg25_4_00333	DSY562_8_00339	DSY565_11_00354	EB0911Sto_2_00331	EF1237Blo1_2_00330	M12_2_00330	M6_2_00334	M7_2_00328	P35-2_2_00340	SAT_BAL01_2_00329
OG0000377	Core	-	CAGL0B02882g	Cg16_5_00336	B1012M_2_00339	BG2_2_00333	Cg28_6_00333	Cg30_4_00333	Cg19_5_00332	CBS138_2_00333	CST110_2_00330	CST35_2_00325	Cg17_4_00330	Cg21_4_00333	Cg25_4_00332	DSY562_8_00338	DSY565_11_00353	EB0911Sto_2_00330	EF1237Blo1_2_00329	M12_2_00329	M6_2_00333	M7_2_00327	P35-2_2_00339	SAT_BAL01_2_00328
OG0000378	Core	-	CAGL0B02860g	Cg16_5_00335	B1012M_2_00338	BG2_2_00332	Cg28_6_00332	Cg30_4_00332	Cg19_5_00331	CBS138_2_00332	CST110_2_00329	CST35_2_00324	Cg17_4_00329	Cg21_4_00332	Cg25_4_00331	DSY562_8_00337	DSY565_11_00352	EB0911Sto_2_00329	EF1237Blo1_2_00328	M12_2_00328	M6_2_00332	M7_2_00326	P35-2_2_00338	SAT_BAL01_2_00327
OG0000379	Core	-	CAGL0B02838g	Cg16_5_00334	B1012M_2_00337	BG2_2_00331	Cg28_6_00331	Cg30_4_00331	Cg19_5_00330	CBS138_2_00331	CST110_2_00328	CST35_2_00323	Cg17_4_00328	Cg21_4_00331	Cg25_4_00330	DSY562_8_00336	DSY565_11_00351	EB0911Sto_2_00328	EF1237Blo1_2_00327	M12_2_00327	M6_2_00331	M7_2_00325	P35-2_2_00337	SAT_BAL01_2_00326
OG0000380	Core	-	CAGL0B02816g	Cg16_5_00333	B1012M_2_00336	BG2_2_00330	Cg28_6_00330	Cg30_4_00330	Cg19_5_00329	CBS138_2_00330	CST110_2_00327	CST35_2_00322	Cg17_4_00327	Cg21_4_00330	Cg25_4_00329	DSY562_8_00335	DSY565_11_00350	EB0911Sto_2_00327	EF1237Blo1_2_00326	M12_2_00326	M6_2_00330	M7_2_00324	P35-2_2_00336	SAT_BAL01_2_00325
OG0000381	Core	-	CAGL0B02794g	Cg16_5_00332	B1012M_2_00335	BG2_2_00329	Cg28_6_00329	Cg30_4_00329	Cg19_5_00328	CBS138_2_00329	CST110_2_00326	CST35_2_00321	Cg17_4_00326	Cg21_4_00329	Cg25_4_00328	DSY562_8_00334	DSY565_11_00349	EB0911Sto_2_00326	EF1237Blo1_2_00325	M12_2_00325	M6_2_00329	M7_2_00323	P35-2_2_00335	SAT_BAL01_2_00324
OG0000382	Core	-	CAGL0B02772g	Cg16_5_00331	B1012M_2_00334	BG2_2_00328	Cg28_6_00328	Cg30_4_00328	Cg19_5_00327	CBS138_2_00328	CST110_2_00325	CST35_2_00320	Cg17_4_00325	Cg21_4_00328	Cg25_4_00327	DSY562_8_00333	DSY565_11_00348	EB0911Sto_2_00325	EF1237Blo1_2_00324	M12_2_00324	M6_2_00328	M7_2_00322	P35-2_2_00334	SAT_BAL01_2_00323
OG0000383	Core	-	CAGL0B02761g	Cg16_5_00330	B1012M_2_00333	BG2_2_00327	Cg28_6_00327	Cg30_4_00327	Cg19_5_00326	CBS138_2_00327	CST110_2_00324	CST35_2_00319	Cg17_4_00324	Cg21_4_00327	Cg25_4_00326	DSY562_8_00332	DSY565_11_00347	EB0911Sto_2_00324	EF1237Blo1_2_00323	M12_2_00323	M6_2_00327	M7_2_00321	P35-2_2_00333	SAT_BAL01_2_00322
OG0000384	Core	-	CAGL0B02755g	Cg16_5_00329	B1012M_2_00332	BG2_2_00326	Cg28_6_00326	Cg30_4_00326	Cg19_5_00325	CBS138_2_00326	CST110_2_00323	CST35_2_00318	Cg17_4_00323	Cg21_4_00326	Cg25_4_00325	DSY562_8_00331	DSY565_11_00346	EB0911Sto_2_00323	EF1237Blo1_2_00322	M12_2_00322	M6_2_00326	M7_2_00320	P35-2_2_00332	SAT_BAL01_2_00321
OG0000385	Core	-	CAGL0B02739g	Cg16_5_00328	B1012M_2_00331	BG2_2_00325	Cg28_6_00325	Cg30_4_00325	Cg19_5_00324	CBS138_2_00325	CST110_2_00322	CST35_2_00317	Cg17_4_00322	Cg21_4_00325	Cg25_4_00324	DSY562_8_00330	DSY565_11_00345	EB0911Sto_2_00322	EF1237Blo1_2_00321	M12_2_00321	M6_2_00325	M7_2_00319	P35-2_2_00331	SAT_BAL01_2_00320
OG0000386	Core	-	CAGL0B02717g	Cg16_5_00327	B1012M_2_00330	BG2_2_00324	Cg28_6_00324	Cg30_4_00324	Cg19_5_00323	CBS138_2_00324	CST110_2_00321	CST35_2_00316	Cg17_4_00321	Cg21_4_00324	Cg25_4_00323	DSY562_8_00329	DSY565_11_00344	EB0911Sto_2_00321	EF1237Blo1_2_00320	M12_2_00320	M6_2_00324	M7_2_00318	P35-2_2_00330	SAT_BAL01_2_00319
OG0000387	Core	-	CAGL0B02695g	Cg16_5_00326	B1012M_2_00329	BG2_2_00323	Cg28_6_00323	Cg30_4_00323	Cg19_5_00322	CBS138_2_00323	CST110_2_00320	CST35_2_00315	Cg17_4_00320	Cg21_4_00323	Cg25_4_00322	DSY562_8_00328	DSY565_11_00343	EB0911Sto_2_00320	EF1237Blo1_2_00319	M12_2_00319	M6_2_00323	M7_2_00317	P35-2_2_00329	SAT_BAL01_2_00318
OG0000388	Core	-	CAGL0B02673g	Cg16_5_00325	B1012M_2_00328	BG2_2_00322	Cg28_6_00322	Cg30_4_00322	Cg19_5_00321	CBS138_2_00322	CST110_2_00319	CST35_2_00314	Cg17_4_00319	Cg21_4_00322	Cg25_4_00321	DSY562_8_00327	DSY565_11_00342	EB0911Sto_2_00319	EF1237Blo1_2_00318	M12_2_00318	M6_2_00322	M7_2_00316	P35-2_2_00328	SAT_BAL01_2_00317
OG0000389	Core	-	CAGL0B02651g	Cg16_5_00324	B1012M_2_00327	BG2_2_00321	Cg28_6_00321	Cg30_4_00321	Cg19_5_00320	CBS138_2_00321	CST110_2_00318	CST35_2_00313	Cg17_4_00318	Cg21_4_00321	Cg25_4_00320	DSY562_8_00326	DSY565_11_00341	EB0911Sto_2_00318	EF1237Blo1_2_00317	M12_2_00317	M6_2_00321	M7_2_00315	P35-2_2_00327	SAT_BAL01_2_00316
OG0000390	Core	-	CAGL0B02629g	Cg16_5_00323	B1012M_2_00326	BG2_2_00320	Cg28_6_00320	Cg30_4_00320	Cg19_5_00319	CBS138_2_00320	CST110_2_00317	CST35_2_00312	Cg17_4_00317	Cg21_4_00320	Cg25_4_00319	DSY562_8_00325	DSY565_11_00340	EB0911Sto_2_00317	EF1237Blo1_2_00316	M12_2_00316	M6_2_00320	M7_2_00314	P35-2_2_00326	SAT_BAL01_2_00315
OG0000391	Core	-	CAGL0B02607g	Cg16_5_00322	B1012M_2_00325	BG2_2_00319	Cg28_6_00319	Cg30_4_00319	Cg19_5_00318	CBS138_2_00319	CST110_2_00316	CST35_2_00311	Cg17_4_00316	Cg21_4_00319	Cg25_4_00318	DSY562_8_00324	DSY565_11_00339	EB0911Sto_2_00316	EF1237Blo1_2_00315	M12_2_00315	M6_2_00319	M7_2_00313	P35-2_2_00325	SAT_BAL01_2_00314
OG0000392	Core	-	CAGL0B02585g	Cg16_5_00321	B1012M_2_00324	BG2_2_00318	Cg28_6_00318	Cg30_4_00318	Cg19_5_00317	CBS138_2_00318	CST110_2_00315	CST35_2_00310	Cg17_4_00315	Cg21_4_00318	Cg25_4_00317	DSY562_8_00323	DSY565_11_00338	EB0911Sto_2_00315	EF1237Blo1_2_00314	M12_2_00314	M6_2_00318	M7_2_00312	P35-2_2_00324	SAT_BAL01_2_00313
OG0000393	Core	-	CAGL0B02563g	Cg16_5_00320	B1012M_2_00323	BG2_2_00317	Cg28_6_00317	Cg30_4_00317	Cg19_5_00316	CBS138_2_00317	CST110_2_00314	CST35_2_00309	Cg17_4_00314	Cg21_4_00317	Cg25_4_00316	DSY562_8_00322	DSY565_11_00337	EB0911Sto_2_00314	EF1237Blo1_2_00313	M12_2_00313	M6_2_00317	M7_2_00311	P35-2_2_00323	SAT_BAL01_2_00312
OG0000394	Core	-	CAGL0B02541g	Cg16_5_00319	B1012M_2_00322	BG2_2_00316	Cg28_6_00316	Cg30_4_00316	Cg19_5_00315	CBS138_2_00316	CST110_2_00313	CST35_2_00308	Cg17_4_00313	Cg21_4_00316	Cg25_4_00315	DSY562_8_00321	DSY565_11_00336	EB0911Sto_2_00313	EF1237Blo1_2_00312	M12_2_00312	M6_2_00316	M7_2_00310	P35-2_2_00322	SAT_BAL01_2_00311
OG0000395	Core	-	CAGL0B02519g	Cg16_5_00318	B1012M_2_00321	BG2_2_00315	Cg28_6_00315	Cg30_4_00315	Cg19_5_00314	CBS138_2_00315	CST110_2_00312	CST35_2_00307	Cg17_4_00312	Cg21_4_00315	Cg25_4_00314	DSY562_8_00320	DSY565_11_00335	EB0911Sto_2_00312	EF1237Blo1_2_00311	M12_2_00311	M6_2_00315	M7_2_00309	P35-2_2_00321	SAT_BAL01_2_00310
OG0000396	Core	-	CAGL0B02497g	Cg16_5_00317	B1012M_2_00320	BG2_2_00314	Cg28_6_00314	Cg30_4_00314	Cg19_5_00313	CBS138_2_00314	CST110_2_00311	CST35_2_00306	Cg17_4_00311	Cg21_4_00314	Cg25_4_00313	DSY562_8_00319	DSY565_11_00334	EB0911Sto_2_00311	EF1237Blo1_2_00310	M12_2_00310	M6_2_00314	M7_2_00308	P35-2_2_00320	SAT_BAL01_2_00309
OG0000397	Core	-	CAGL0B02475g	Cg16_5_00316	B1012M_2_00319	BG2_2_00313	Cg28_6_00313	Cg30_4_00313	Cg19_5_00312	CBS138_2_00313	CST110_2_00310	CST35_2_00305	Cg17_4_00310	Cg21_4_00313	Cg25_4_00312	DSY562_8_00318	DSY565_11_00333	EB0911Sto_2_00310	EF1237Blo1_2_00309	M12_2_00309	M6_2_00313	M7_2_00307	P35-2_2_00319	SAT_BAL01_2_00308
OG0000398	Core	-	CAGL0B02453g	Cg16_5_00315	B1012M_2_00318	BG2_2_00312	Cg28_6_00312	Cg30_4_00312	Cg19_5_00311	CBS138_2_00312	CST110_2_00309	CST35_2_00304	Cg17_4_00309	Cg21_4_00312	Cg25_4_00311	DSY562_8_00317	DSY565_11_00332	EB0911Sto_2_00309	EF1237Blo1_2_00308	M12_2_00308	M6_2_00312	M7_2_00306	P35-2_2_00318	SAT_BAL01_2_00307
OG0000399	Core	-	CAGL0B02431g	Cg16_5_00314	B1012M_2_00317	BG2_2_00311	Cg28_6_00311	Cg30_4_00311	Cg19_5_00310	CBS138_2_00311	CST110_2_00308	CST35_2_00303	Cg17_4_00308	Cg21_4_00311	Cg25_4_00310	DSY562_8_00316	DSY565_11_00331	EB0911Sto_2_00308	EF1237Blo1_2_00307	M12_2_00307	M6_2_00311	M7_2_00305	P35-2_2_00317	SAT_BAL01_2_00306
OG0000400	Core	-	CAGL0B02409g	Cg16_5_00313	B1012M_2_00316	BG2_2_00310	Cg28_6_00310	Cg30_4_00310	Cg19_5_00309	CBS138_2_00310	CST110_2_00307	CST35_2_00302	Cg17_4_00307	Cg21_4_00310	Cg25_4_00309	DSY562_8_00315	DSY565_11_00330	EB0911Sto_2_00307	EF1237Blo1_2_00306	M12_2_00306	M6_2_00310	M7_2_00304	P35-2_2_00316	SAT_BAL01_2_00305
OG0000401	Core	-	CAGL0B02387g	Cg16_5_00312	B1012M_2_00315	BG2_2_00309	Cg28_6_00309	Cg30_4_00309	Cg19_5_00308	CBS138_2_00309	CST110_2_00306	CST35_2_00301	Cg17_4_00306	Cg21_4_00309	Cg25_4_00308	DSY562_8_00314	DSY565_11_00329	EB0911Sto_2_00306	EF1237Blo1_2_00305	M12_2_00305	M6_2_00309	M7_2_00303	P35-2_2_00315	SAT_BAL01_2_00304
OG0000402	Core	-	CAGL0B02365g	Cg16_5_00311	B1012M_2_00314	BG2_2_00308	Cg28_6_00308	Cg30_4_00308	Cg19_5_00307	CBS138_2_00308	CST110_2_00305	CST35_2_00300	Cg17_4_00305	Cg21_4_00308	Cg25_4_00307	DSY562_8_00313	DSY565_11_00328	EB0911Sto_2_00305	EF1237Blo1_2_00304	M12_2_00304	M6_2_00308	M7_2_00302	P35-2_2_00314	SAT_BAL01_2_00303
OG0000403	Core	-	CAGL0B02343g	Cg16_5_00310	B1012M_2_00313	BG2_2_00307	Cg28_6_00307	Cg30_4_00307	Cg19_5_00306	CBS138_2_00307	CST110_2_00304	CST35_2_00299	Cg17_4_00304	Cg21_4_00307	Cg25_4_00306	DSY562_8_00312	DSY565_11_00327	EB0911Sto_2_00304	EF1237Blo1_2_00303	M12_2_00303	M6_2_00307	M7_2_00301	P35-2_2_00313	SAT_BAL01_2_00302
OG0000404	Core	-	CAGL0B02321g	Cg16_5_00309	B1012M_2_00312	BG2_2_00306	Cg28_6_00306	Cg30_4_00306	Cg19_5_00305	CBS138_2_00306	CST110_2_00303	CST35_2_00298	Cg17_4_00303	Cg21_4_00306	Cg25_4_00305	DSY562_8_00311	DSY565_11_00326	EB0911Sto_2_00303	EF1237Blo1_2_00302	M12_2_00302	M6_2_00306	M7_2_00300	P35-2_2_00312	SAT_BAL01_2_00301
OG0000405	Core	-	CAGL0B02299g	Cg16_5_00308	B1012M_2_00311	BG2_2_00305	Cg28_6_00305	Cg30_4_00305	Cg19_5_00304	CBS138_2_00305	CST110_2_00302	CST35_2_00297	Cg17_4_00302	Cg21_4_00305	Cg25_4_00304	DSY562_8_00310	DSY565_11_00325	EB0911Sto_2_00302	EF1237Blo1_2_00301	M12_2_00301	M6_2_00305	M7_2_00299	P35-2_2_00311	SAT_BAL01_2_00300
OG0000406	Core	-	CAGL0B02277g	Cg16_5_00307	B1012M_2_00310	BG2_2_00304	Cg28_6_00304	Cg30_4_00304	Cg19_5_00303	CBS138_2_00304	CST110_2_00301	CST35_2_00296	Cg17_4_00301	Cg21_4_00304	Cg25_4_00303	DSY562_8_00309	DSY565_11_00324	EB0911Sto_2_00301	EF1237Blo1_2_00300	M12_2_00300	M6_2_00304	M7_2_00298	P35-2_2_00310	SAT_BAL01_2_00299
OG0000407	Core	-	CAGL0B02255g	Cg16_5_00306	B1012M_2_00309	BG2_2_00303	Cg28_6_00303	Cg30_4_00303	Cg19_5_00302	CBS138_2_00303	CST110_2_00300	CST35_2_00295	Cg17_4_00300	Cg21_4_00303	Cg25_4_00302	DSY562_8_00308	DSY565_11_00323	EB0911Sto_2_00300	EF1237Blo1_2_00299	M12_2_00299	M6_2_00303	M7_2_00297	P35-2_2_00309	SAT_BAL01_2_00298
OG0000408	Core	-	CAGL0B02233g	Cg16_5_00305	B1012M_2_00308	BG2_2_00302	Cg28_6_00302	Cg30_4_00302	Cg19_5_00301	CBS138_2_00302	CST110_2_00299	CST35_2_00294	Cg17_4_00299	Cg21_4_00302	Cg25_4_00301	DSY562_8_00307	DSY565_11_00322	EB0911Sto_2_00299	EF1237Blo1_2_00298	M12_2_00298	M6_2_00302	M7_2_00296	P35-2_2_00308	SAT_BAL01_2_00297
OG0000409	Core	-	CAGL0B02211g	Cg16_5_00304	B1012M_2_00307	BG2_2_00301	Cg28_6_00301	Cg30_4_00301	Cg19_5_00300	CBS138_2_00301	CST110_2_00298	CST35_2_00293	Cg17_4_00298	Cg21_4_00301	Cg25_4_00300	DSY562_8_00306	DSY565_11_00321	EB0911Sto_2_00298	EF1237Blo1_2_00297	M12_2_00297	M6_2_00301	M7_2_00295	P35-2_2_00307	SAT_BAL01_2_00296
OG0000410	Core	-	CAGL0B02189g	Cg16_5_00303	B1012M_2_00306	BG2_2_00300	Cg28_6_00300	Cg30_4_00300	Cg19_5_00299	CBS138_2_00300	CST110_2_00297	CST35_2_00292	Cg17_4_00297	Cg21_4_00300	Cg25_4_00299	DSY562_8_00305	DSY565_11_00320	EB0911Sto_2_00297	EF1237Blo1_2_00296	M12_2_00296	M6_2_00300	M7_2_00294	P35-2_2_00306	SAT_BAL01_2_00295
OG0000411	Core	-	CAGL0B02167g	Cg16_5_00302	B1012M_2_00305	BG2_2_00299	Cg28_6_00299	Cg30_4_00299	Cg19_5_00298	CBS138_2_00299	CST110_2_00296	CST35_2_00291	Cg17_4_00296	Cg21_4_00299	Cg25_4_00298	DSY562_8_00304	DSY565_11_00319	EB0911Sto_2_00296	EF1237Blo1_2_00295	M12_2_00295	M6_2_00299	M7_2_00293	P35-2_2_00305	SAT_BAL01_2_00294
OG0000412	Core	-	CAGL0B02145g	Cg16_5_00301	B1012M_2_00304	BG2_2_00298	Cg28_6_00298	Cg30_4_00298	Cg19_5_00297	CBS138_2_00298	CST110_2_00295	CST35_2_00290	Cg17_4_00295	Cg21_4_00298	Cg25_4_00297	DSY562_8_00303	DSY565_11_00318	EB0911Sto_2_00295	EF1237Blo1_2_00294	M12_2_00294	M6_2_00298	M7_2_00292	P35-2_2_00304	SAT_BAL01_2_00293
OG0000413	Core	-	CAGL0B02123g	Cg16_5_00300	B1012M_2_00303	BG2_2_00297	Cg28_6_00297	Cg30_4_00297	Cg19_5_00296	CBS138_2_00297	CST110_2_00294	CST35_2_00289	Cg17_4_00294	Cg21_4_00297	Cg25_4_00296	DSY562_8_00302	DSY565_11_00317	EB0911Sto_2_00294	EF1237Blo1_2_00293	M12_2_00293	M6_2_00297	M7_2_00291	P35-2_2_00303	SAT_BAL01_2_00292
OG0000414	Core	-	CAGL0B02101g	Cg16_5_00299	B1012M_2_00302	BG2_2_00296	Cg28_6_00296	Cg30_4_00296	Cg19_5_00295	CBS138_2_00296	CST110_2_00293	CST35_2_00288	Cg17_4_00293	Cg21_4_00296	Cg25_4_00295	DSY562_8_00301	DSY565_11_00316	EB0911Sto_2_00293	EF1237Blo1_2_00292	M12_2_00292	M6_2_00296	M7_2_00290	P35-2_2_00302	SAT_BAL01_2_00291
OG0000415	Core	-	CAGL0B02079g	Cg16_5_00298	B1012M_2_00301	BG2_2_00295	Cg28_6_00295	Cg30_4_00295	Cg19_5_00294	CBS138_2_00295	CST110_2_00292	CST35_2_00287	Cg17_4_00292	Cg21_4_00295	Cg25_4_00294	DSY562_8_00300	DSY565_11_00315	EB0911Sto_2_00292	EF1237Blo1_2_00291	M12_2_00291	M6_2_00295	M7_2_00289	P35-2_2_00301	SAT_BAL01_2_00290
OG0000416	Core	-	CAGL0B02057g	Cg16_5_00297	B1012M_2_00300	BG2_2_00294	Cg28_6_00294	Cg30_4_00294	Cg19_5_00293	CBS138_2_00294	CST110_2_00291	CST35_2_00286	Cg17_4_00291	Cg21_4_00294	Cg25_4_00293	DSY562_8_00299	DSY565_11_00314	EB0911Sto_2_00291	EF1237Blo1_2_00290	M12_2_00290	M6_2_00294	M7_2_00288	P35-2_2_00300	SAT_BAL01_2_00289
OG0000417	Core	-	CAGL0B02035g	Cg16_5_00296	B1012M_2_00299	BG2_2_00293	Cg28_6_00293	Cg30_4_00293	Cg19_5_00292	CBS138_2_00293	CST110_2_00290	CST35_2_00285	Cg17_4_00290	Cg21_4_00293	Cg25_4_00292	DSY562_8_00298	DSY565_11_00313	EB0911Sto_2_00290	EF1237Blo1_2_00289	M12_2_00289	M6_2_00293	M7_2_00287	P35-2_2_00299	SAT_BAL01_2_00288
OG0000418	Core	-	CAGL0B02013g	Cg16_5_00295	B1012M_2_00298	BG2_2_00292	Cg28_6_00292	Cg30_4_00292	Cg19_5_00291	CBS138_2_00292	CST110_2_00289	CST35_2_00284	Cg17_4_00289	Cg21_4_00292	Cg25_4_00291	DSY562_8_00297	DSY565_11_00312	EB0911Sto_2_00289	EF1237Blo1_2_00288	M12_2_00288	M6_2_00292	M7_2_00286	P35-2_2_00298	SAT_BAL01_2_00287
OG0000419	Core	-	CAGL0B01991g	Cg16_5_00294	B1012M_2_00297	BG2_2_00291	Cg28_6_00291	Cg30_4_00291	Cg19_5_00290	CBS138_2_00291	CST110_2_00288	CST35_2_00283	Cg17_4_00288	Cg21_4_00291	Cg25_4_00290	DSY562_8_00296	DSY565_11_00311	EB0911Sto_2_00288	EF1237Blo1_2_00287	M12_2_00287	M6_2_00291	M7_2_00285	P35-2_2_00297	SAT_BAL01_2_00286
OG0000420	Core	-	CAGL0B01969g	Cg16_5_00293	B1012M_2_00296	BG2_2_00290	Cg28_6_00290	Cg30_4_00290	Cg19_5_00289	CBS138_2_00290	CST110_2_00287	CST35_2_00282	Cg17_4_00287	Cg21_4_00290	Cg25_4_00289	DSY562_8_00295	DSY565_11_00310	EB0911Sto_2_00287	EF1237Blo1_2_00286	M12_2_00286	M6_2_00290	M7_2_00284	P35-2_2_00296	SAT_BAL01_2_00285
OG0000421	Core	-	CAGL0B01947g	Cg16_5_00292	B1012M_2_00295	BG2_2_00289	Cg28_6_00289	Cg30_4_00289	Cg19_5_00288	CBS138_2_00289	CST110_2_00286	CST35_2_00281	Cg17_4_00286	Cg21_4_00289	Cg25_4_00288	DSY562_8_00294	DSY565_11_00309	EB0911Sto_2_00286	EF1237Blo1_2_00285	M12_2_00285	M6_2_00289	M7_2_00283	P35-2_2_00295	SAT_BAL01_2_00284
OG0000422	Core	-	CAGL0B01925g	Cg16_5_00291	B1012M_2_00294	BG2_2_00288	Cg28_6_00288	Cg30_4_00288	Cg19_5_00287	CBS138_2_00288	CST110_2_00285	CST35_2_00280	Cg17_4_00285	Cg21_4_00288	Cg25_4_00287	DSY562_8_00293	DSY565_11_00308	EB0911Sto_2_00285	EF1237Blo1_2_00284	M12_2_00284	M6_2_00288	M7_2_00282	P35-2_2_00294	SAT_BAL01_2_00283
OG0000423	Core	-	CAGL0B01903g	Cg16_5_00290	B1012M_2_00293	BG2_2_00287	Cg28_6_00287	Cg30_4_00287	Cg19_5_00286	CBS138_2_00287	CST110_2_00284	CST35_2_00279	Cg17_4_00284	Cg21_4_00287	Cg25_4_00286	DSY562_8_00292	DSY565_11_00307	EB0911Sto_2_00284	EF1237Blo1_2_00283	M12_2_00283	M6_2_00287	M7_2_00281	P35-2_2_00293	SAT_BAL01_2_00282
OG0000424	Core	-	CAGL0B01881g	Cg16_5_00289	B1012M_2_00292	BG2_2_00286	Cg28_6_00286	Cg30_4_00286	Cg19_5_00285	CBS138_2_00286	CST110_2_00283	CST35_2_00278	Cg17_4_00283	Cg21_4_00286	Cg25_4_00285	DSY562_8_00291	DSY565_11_00306	EB0911Sto_2_00283	EF1237Blo1_2_00282	M12_2_00282	M6_2_00286	M7_2_00280	P35-2_2_00292	SAT_BAL01_2_00281
OG0000425	Core	-	CAGL0B01875g	Cg16_5_00288	B1012M_2_00291	BG2_2_00285	Cg28_6_00285	Cg30_4_00285	Cg19_5_00284	CBS138_2_00285	CST110_2_00282	CST35_2_00277	Cg17_4_00282	Cg21_4_00285	Cg25_4_00284	DSY562_8_00290	DSY565_11_00305	EB0911Sto_2_00282	EF1237Blo1_2_00281	M12_2_00281	M6_2_00285	M7_2_00279	P35-2_2_00291	SAT_BAL01_2_00280
OG0000426	Core	-	CAGL0B01859g	Cg16_5_00287	B1012M_2_00290	BG2_2_00284	Cg28_6_00284	Cg30_4_00284	Cg19_5_00283	CBS138_2_00284	CST110_2_00281	CST35_2_00276	Cg17_4_00281	Cg21_4_00284	Cg25_4_00283	DSY562_8_00289	DSY565_11_00304	EB0911Sto_2_00281	EF1237Blo1_2_00280	M12_2_00280	M6_2_00284	M7_2_00278	P35-2_2_00290	SAT_BAL01_2_00279
OG0000427	Core	-	CAGL0B01837g	Cg16_5_00286	B1012M_2_00289	BG2_2_00283	Cg28_6_00283	Cg30_4_00283	Cg19_5_00282	CBS138_2_00283	CST110_2_00280	CST35_2_00275	Cg17_4_00280	Cg21_4_00283	Cg25_4_00282	DSY562_8_00288	DSY565_11_00303	EB0911Sto_2_00280	EF1237Blo1_2_00279	M12_2_00279	M6_2_00283	M7_2_00277	P35-2_2_00289	SAT_BAL01_2_00278
OG0000428	Core	-	CAGL0B01815g	Cg16_5_00285	B1012M_2_00288	BG2_2_00282	Cg28_6_00282	Cg30_4_00282	Cg19_5_00281	CBS138_2_00282	CST110_2_00279	CST35_2_00274	Cg17_4_00279	Cg21_4_00282	Cg25_4_00281	DSY562_8_00287	DSY565_11_00302	EB0911Sto_2_00279	EF1237Blo1_2_00278	M12_2_00278	M6_2_00282	M7_2_00276	P35-2_2_00288	SAT_BAL01_2_00277
OG0000429	Core	-	CAGL0B01793g	Cg16_5_00284	B1012M_2_00287	BG2_2_00281	Cg28_6_00281	Cg30_4_00281	Cg19_5_00280	CBS138_2_00281	CST110_2_00278	CST35_2_00273	Cg17_4_00278	Cg21_4_00281	Cg25_4_00280	DSY562_8_00286	DSY565_11_00301	EB0911Sto_2_00278	EF1237Blo1_2_00277	M12_2_00277	M6_2_00281	M7_2_00275	P35-2_2_00287	SAT_BAL01_2_00276
OG0000430	Core	-	CAGL0B01771g	Cg16_5_00283	B1012M_2_00286	BG2_2_00280	Cg28_6_00280	Cg30_4_00280	Cg19_5_00279	CBS138_2_00280	CST110_2_00277	CST35_2_00272	Cg17_4_00277	Cg21_4_00280	Cg25_4_00279	DSY562_8_00285	DSY565_11_00300	EB0911Sto_2_00277	EF1237Blo1_2_00276	M12_2_00276	M6_2_00280	M7_2_00274	P35-2_2_00286	SAT_BAL01_2_00275
OG0000431	Core	-	CAGL0B01727g	Cg16_5_00281	B1012M_2_00284	BG2_2_00278	Cg28_6_00278	Cg30_4_00277	Cg19_5_00277	CBS138_2_00277	CST110_2_00275	CST35_2_00270	Cg17_4_00275	Cg21_4_00277	Cg25_4_00277	DSY562_8_00283	DSY565_11_00298	EB0911Sto_2_00275	EF1237Blo1_2_00274	M12_2_00274	M6_2_00278	M7_2_00272	P35-2_2_00284	SAT_BAL01_2_00273
OG0000432	Core	-	CAGL0B01705g	Cg16_5_00280	B1012M_2_00283	BG2_2_00277	Cg28_6_00277	Cg30_4_00276	Cg19_5_00276	CBS138_2_00276	CST110_2_00274	CST35_2_00269	Cg17_4_00274	Cg21_4_00276	Cg25_4_00276	DSY562_8_00282	DSY565_11_00297	EB0911Sto_2_00274	EF1237Blo1_2_00273	M12_2_00273	M6_2_00277	M7_2_00271	P35-2_2_00283	SAT_BAL01_2_00272
OG0000433	Core	-	CAGL0B01683g	Cg16_5_00279	B1012M_2_00282	BG2_2_00276	Cg28_6_00276	Cg30_4_00275	Cg19_5_00275	CBS138_2_00275	CST110_2_00273	CST35_2_00268	Cg17_4_00273	Cg21_4_00275	Cg25_4_00275	DSY562_8_00281	DSY565_11_00296	EB0911Sto_2_00273	EF1237Blo1_2_00272	M12_2_00272	M6_2_00276	M7_2_00270	P35-2_2_00282	SAT_BAL01_2_00271
OG0000434	Core	-	CAGL0B01617g	Cg16_5_00277	B1012M_2_00280	BG2_2_00275	Cg28_6_00274	Cg30_4_00273	Cg19_5_00273	CBS138_2_00273	CST110_2_00271	CST35_2_00266	Cg17_4_00271	Cg21_4_00273	Cg25_4_00273	DSY562_8_00279	DSY565_11_00294	EB0911Sto_2_00271	EF1237Blo1_2_00270	M12_2_00270	M6_2_00274	M7_2_00268	P35-2_2_00280	SAT_BAL01_2_00269
OG0000435	Core	-	CAGL0B01595g	Cg16_5_00276	B1012M_2_00279	BG2_2_00274	Cg28_6_00273	Cg30_4_00272	Cg19_5_00272	CBS138_2_00272	CST110_2_00270	CST35_2_00265	Cg17_4_00270	Cg21_4_00272	Cg25_4_00272	DSY562_8_00278	DSY565_11_00293	EB0911Sto_2_00270	EF1237Blo1_2_00269	M12_2_00269	M6_2_00273	M7_2_00267	P35-2_2_00279	SAT_BAL01_2_00268
OG0000436	Core	-	CAGL0B01589g	Cg16_5_00275	B1012M_2_00278	BG2_2_00273	Cg28_6_00272	Cg30_4_00271	Cg19_5_00271	CBS138_2_00271	CST110_2_00269	CST35_2_00264	Cg17_4_00269	Cg21_4_00271	Cg25_4_00271	DSY562_8_00277	DSY565_11_00292	EB0911Sto_2_00269	EF1237Blo1_2_00268	M12_2_00268	M6_2_00272	M7_2_00266	P35-2_2_00278	SAT_BAL01_2_00267
OG0000437	Core	-	CAGL0B01573g	Cg16_5_00274	B1012M_2_00277	BG2_2_00272	Cg28_6_00271	Cg30_4_00270	Cg19_5_00270	CBS138_2_00270	CST110_2_00268	CST35_2_00263	Cg17_4_00268	Cg21_4_00270	Cg25_4_00270	DSY562_8_00276	DSY565_11_00291	EB0911Sto_2_00268	EF1237Blo1_2_00267	M12_2_00267	M6_2_00271	M7_2_00265	P35-2_2_00277	SAT_BAL01_2_00266
OG0000438	Core	-	CAGL0B01551g	Cg16_5_00273	B1012M_2_00276	BG2_2_00271	Cg28_6_00270	Cg30_4_00269	Cg19_5_00269	CBS138_2_00269	CST110_2_00267	CST35_2_00262	Cg17_4_00267	Cg21_4_00269	Cg25_4_00269	DSY562_8_00275	DSY565_11_00290	EB0911Sto_2_00267	EF1237Blo1_2_00266	M12_2_00266	M6_2_00270	M7_2_00264	P35-2_2_00276	SAT_BAL01_2_00265
OG0000439	Core	-	CAGL0B01529g	Cg16_5_00272	B1012M_2_00275	BG2_2_00270	Cg28_6_00269	Cg30_4_00268	Cg19_5_00268	CBS138_2_00268	CST110_2_00266	CST35_2_00261	Cg17_4_00266	Cg21_4_00268	Cg25_4_00268	DSY562_8_00274	DSY565_11_00289	EB0911Sto_2_00266	EF1237Blo1_2_00265	M12_2_00265	M6_2_00269	M7_2_00263	P35-2_2_00275	SAT_BAL01_2_00264
OG0000440	Core	-	CAGL0B01507g	Cg16_5_00271	B1012M_2_00274	BG2_2_00269	Cg28_6_00268	Cg30_4_00267	Cg19_5_00267	CBS138_2_00267	CST110_2_00265	CST35_2_00260	Cg17_4_00265	Cg21_4_00267	Cg25_4_00267	DSY562_8_00273	DSY565_11_00288	EB0911Sto_2_00265	EF1237Blo1_2_00264	M12_2_00264	M6_2_00268	M7_2_00262	P35-2_2_00274	SAT_BAL01_2_00263
OG0000441	Core	-	CAGL0B01485g	Cg16_5_00270	B1012M_2_00273	BG2_2_00268	Cg28_6_00267	Cg30_4_00266	Cg19_5_00266	CBS138_2_00266	CST110_2_00264	CST35_2_00259	Cg17_4_00264	Cg21_4_00266	Cg25_4_00266	DSY562_8_00272	DSY565_11_00287	EB0911Sto_2_00264	EF1237Blo1_2_00263	M12_2_00263	M6_2_00267	M7_2_00261	P35-2_2_00273	SAT_BAL01_2_00262
OG0000442	Core	-	CAGL0B01463g	Cg16_5_00269	B1012M_2_00272	BG2_2_00267	Cg28_6_00266	Cg30_4_00265	Cg19_5_00265	CBS138_2_00265	CST110_2_00263	CST35_2_00258	Cg17_4_00263	Cg21_4_00265	Cg25_4_00265	DSY562_8_00271	DSY565_11_00286	EB0911Sto_2_00263	EF1237Blo1_2_00262	M12_2_00262	M6_2_00266	M7_2_00260	P35-2_2_00272	SAT_BAL01_2_00261
OG0000443	Core	-	CAGL0B01441g	Cg16_5_00268	B1012M_2_00271	BG2_2_00266	Cg28_6_00265	Cg30_4_00264	Cg19_5_00264	CBS138_2_00264	CST110_2_00262	CST35_2_00257	Cg17_4_00262	Cg21_4_00264	Cg25_4_00264	DSY562_8_00270	DSY565_11_00285	EB0911Sto_2_00262	EF1237Blo1_2_00261	M12_2_00261	M6_2_00265	M7_2_00259	P35-2_2_00271	SAT_BAL01_2_00260
OG0000444	Core	-	CAGL0B01419g	Cg16_5_00267	B1012M_2_00270	BG2_2_00265	Cg28_6_00264	Cg30_4_00263	Cg19_5_00263	CBS138_2_00263	CST110_2_00261	CST35_2_00256	Cg17_4_00261	Cg21_4_00263	Cg25_4_00263	DSY562_8_00269	DSY565_11_00284	EB0911Sto_2_00261	EF1237Blo1_2_00260	M12_2_00260	M6_2_00264	M7_2_00258	P35-2_2_00270	SAT_BAL01_2_00259
OG0000445	Core	-	CAGL0B01397g	Cg16_5_00266	B1012M_2_00269	BG2_2_00264	Cg28_6_00263	Cg30_4_00262	Cg19_5_00262	CBS138_2_00262	CST110_2_00260	CST35_2_00255	Cg17_4_00260	Cg21_4_00262	Cg25_4_00262	DSY562_8_00268	DSY565_11_00283	EB0911Sto_2_00260	EF1237Blo1_2_00259	M12_2_00259	M6_2_00263	M7_2_00257	P35-2_2_00269	SAT_BAL01_2_00258
OG0000446	Core	-	CAGL0B01375g	Cg16_5_00265	B1012M_2_00268	BG2_2_00263	Cg28_6_00262	Cg30_4_00261	Cg19_5_00261	CBS138_2_00261	CST110_2_00259	CST35_2_00254	Cg17_4_00259	Cg21_4_00261	Cg25_4_00261	DSY562_8_00267	DSY565_11_00282	EB0911Sto_2_00259	EF1237Blo1_2_00258	M12_2_00258	M6_2_00262	M7_2_00256	P35-2_2_00268	SAT_BAL01_2_00257
OG0000447	Core	-	CAGL0B01353g	Cg16_5_00264	B1012M_2_00267	BG2_2_00262	Cg28_6_00261	Cg30_4_00260	Cg19_5_00260	CBS138_2_00260	CST110_2_00258	CST35_2_00253	Cg17_4_00258	Cg21_4_00260	Cg25_4_00260	DSY562_8_00266	DSY565_11_00281	EB0911Sto_2_00258	EF1237Blo1_2_00257	M12_2_00257	M6_2_00261	M7_2_00255	P35-2_2_00267	SAT_BAL01_2_00256
OG0000448	Core	-	CAGL0B01331g	Cg16_5_00263	B1012M_2_00266	BG2_2_00261	Cg28_6_00260	Cg30_4_00259	Cg19_5_00259	CBS138_2_00259	CST110_2_00257	CST35_2_00252	Cg17_4_00257	Cg21_4_00259	Cg25_4_00259	DSY562_8_00265	DSY565_11_00280	EB0911Sto_2_00257	EF1237Blo1_2_00256	M12_2_00256	M6_2_00260	M7_2_00254	P35-2_2_00266	SAT_BAL01_2_00255
OG0000449	Core	-	CAGL0B01287g	Cg16_5_00262	B1012M_2_00265	BG2_2_00260	Cg28_6_00259	Cg30_4_00258	Cg19_5_00258	CBS138_2_00258	CST110_2_00256	CST35_2_00251	Cg17_4_00256	Cg21_4_00258	Cg25_4_00258	DSY562_8_00264	DSY565_11_00279	EB0911Sto_2_00256	EF1237Blo1_2_00255	M12_2_00255	M6_2_00259	M7_2_00253	P35-2_2_00265	SAT_BAL01_2_00254
OG0000450	Core	-	CAGL0B01232g	Cg16_5_00261	B1012M_2_00262	BG2_2_00259	Cg28_6_00258	Cg30_4_00255	Cg19_5_00257	CBS138_2_00255	CST110_2_00255	CST35_2_00248	Cg17_4_00255	Cg21_4_00255	Cg25_4_00255	DSY562_8_00263	DSY565_11_00278	EB0911Sto_2_00253	EF1237Blo1_2_00254	M12_2_00252	M6_2_00258	M7_2_00250	P35-2_2_00264	SAT_BAL01_2_00251
OG0000451	Core	-	CAGL0B01203g	Cg16_5_00260	B1012M_2_00261	BG2_2_00258	Cg28_6_00257	Cg30_4_00254	Cg19_5_00256	CBS138_2_00254	CST110_2_00254	CST35_2_00247	Cg17_4_00254	Cg21_4_00254	Cg25_4_00254	DSY562_8_00262	DSY565_11_00277	EB0911Sto_2_00252	EF1237Blo1_2_00253	M12_2_00251	M6_2_00257	M7_2_00249	P35-2_2_00263	SAT_BAL01_2_00250
OG0000452	Core	-	CAGL0B01188g	Cg16_5_00259	B1012M_2_00260	BG2_2_00257	Cg28_6_00256	Cg30_4_00253	Cg19_5_00255	CBS138_2_00253	CST110_2_00253	CST35_2_00246	Cg17_4_00253	Cg21_4_00253	Cg25_4_00253	DSY562_8_00261	DSY565_11_00276	EB0911Sto_2_00251	EF1237Blo1_2_00252	M12_2_00250	M6_2_00256	M7_2_00248	P35-2_2_00262	SAT_BAL01_2_00249
OG0000453	Core	-	CAGL0B01166g	Cg16_5_00258	B1012M_2_00259	BG2_2_00256	Cg28_6_00255	Cg30_4_00252	Cg19_5_00254	CBS138_2_00252	CST110_2_00252	CST35_2_00245	Cg17_4_00252	Cg21_4_00252	Cg25_4_00252	DSY562_8_00260	DSY565_11_00275	EB0911Sto_2_00250	EF1237Blo1_2_00251	M12_2_00249	M6_2_00255	M7_2_00247	P35-2_2_00261	SAT_BAL01_2_00248
OG0000454	Core	-	CAGL0B01144g	Cg16_5_00257	B1012M_2_00258	BG2_2_00255	Cg28_6_00254	Cg30_4_00251	Cg19_5_00253	CBS138_2_00251	CST110_2_00251	CST35_2_00244	Cg17_4_00251	Cg21_4_00251	Cg25_4_00251	DSY562_8_00259	DSY565_11_00274	EB0911Sto_2_00249	EF1237Blo1_2_00250	M12_2_00248	M6_2_00254	M7_2_00246	P35-2_2_00260	SAT_BAL01_2_00247
OG0000455	Core	-	CAGL0B01122g	Cg16_5_00256	B1012M_2_00257	BG2_2_00254	Cg28_6_00253	Cg30_4_00250	Cg19_5_00252	CBS138_2_00250	CST110_2_00250	CST35_2_00243	Cg17_4_00250	Cg21_4_00250	Cg25_4_00250	DSY562_8_00258	DSY565_11_00273	EB0911Sto_2_00248	EF1237Blo1_2_00249	M12_2_00247	M6_2_00253	M7_2_00245	P35-2_2_00259	SAT_BAL01_2_00246
OG0000456	Core	-	CAGL0B01100g	Cg16_5_00255	B1012M_2_00256	BG2_2_00253	Cg28_6_00252	Cg30_4_00249	Cg19_5_00251	CBS138_2_00249	CST110_2_00249	CST35_2_00242	Cg17_4_00249	Cg21_4_00249	Cg25_4_00249	DSY562_8_00257	DSY565_11_00272	EB0911Sto_2_00247	EF1237Blo1_2_00248	M12_2_00246	M6_2_00252	M7_2_00244	P35-2_2_00258	SAT_BAL01_2_00245
OG0000457	Core	-	CAGL0B01078g	Cg16_5_00254	B1012M_2_00255	BG2_2_00252	Cg28_6_00251	Cg30_4_00248	Cg19_5_00250	CBS138_2_00248	CST110_2_00248	CST35_2_00241	Cg17_4_00248	Cg21_4_00248	Cg25_4_00248	DSY562_8_00256	DSY565_11_00271	EB0911Sto_2_00246	EF1237Blo1_2_00247	M12_2_00245	M6_2_00251	M7_2_00243	P35-2_2_00257	SAT_BAL01_2_00244
OG0000458	Core	-	CAGL0B01012g	Cg16_5_00253	B1012M_2_00254	BG2_2_00251	Cg28_6_00250	Cg30_4_00247	Cg19_5_00249	CBS138_2_00247	CST110_2_00247	CST35_2_00240	Cg17_4_00247	Cg21_4_00247	Cg25_4_00247	DSY562_8_00255	DSY565_11_00270	EB0911Sto_2_00245	EF1237Blo1_2_00246	M12_2_00244	M6_2_00250	M7_2_00242	P35-2_2_00256	SAT_BAL01_2_00243
OG0000459	Core	-	CAGL0B00990g	Cg16_5_00252	B1012M_2_00253	BG2_2_00250	Cg28_6_00249	Cg30_4_00246	Cg19_5_00248	CBS138_2_00246	CST110_2_00246	CST35_2_00239	Cg17_4_00246	Cg21_4_00246	Cg25_4_00246	DSY562_8_00254	DSY565_11_00269	EB0911Sto_2_00244	EF1237Blo1_2_00245	M12_2_00243	M6_2_00249	M7_2_00241	P35-2_2_00255	SAT_BAL01_2_00242
OG0000460	Core	-	CAGL0B00968g	Cg16_5_00251	B1012M_2_00252	BG2_2_00249	Cg28_6_00248	Cg30_4_00245	Cg19_5_00247	CBS138_2_00245	CST110_2_00245	CST35_2_00238	Cg17_4_00245	Cg21_4_00245	Cg25_4_00245	DSY562_8_00253	DSY565_11_00268	EB0911Sto_2_00243	EF1237Blo1_2_00244	M12_2_00242	M6_2_00248	M7_2_00240	P35-2_2_00254	SAT_BAL01_2_00241
OG0000461	Core	-	CAGL0B00946g	Cg16_5_00250	B1012M_2_00251	BG2_2_00248	Cg28_6_00247	Cg30_4_00244	Cg19_5_00246	CBS138_2_00244	CST110_2_00244	CST35_2_00237	Cg17_4_00244	Cg21_4_00244	Cg25_4_00244	DSY562_8_00252	DSY565_11_00267	EB0911Sto_2_00242	EF1237Blo1_2_00243	M12_2_00241	M6_2_00247	M7_2_00239	P35-2_2_00253	SAT_BAL01_2_00240
OG0000462	Core	-	CAGL0B00924g	Cg16_5_00249	B1012M_2_00250	BG2_2_00247	Cg28_6_00246	Cg30_4_00243	Cg19_5_00245	CBS138_2_00243	CST110_2_00243	CST35_2_00236	Cg17_4_00243	Cg21_4_00243	Cg25_4_00243	DSY562_8_00251	DSY565_11_00266	EB0911Sto_2_00241	EF1237Blo1_2_00242	M12_2_00240	M6_2_00246	M7_2_00238	P35-2_2_00252	SAT_BAL01_2_00239
OG0000463	Core	-	CAGL0B00902g	Cg16_5_00248	B1012M_2_00249	BG2_2_00245	Cg28_6_00245	Cg30_4_00242	Cg19_5_00244	CBS138_2_00242	CST110_2_00242	CST35_2_00235	Cg17_4_00242	Cg21_4_00242	Cg25_4_00242	DSY562_8_00250	DSY565_11_00265	EB0911Sto_2_00240	EF1237Blo1_2_00241	M12_2_00239	M6_2_00245	M7_2_00237	P35-2_2_00251	SAT_BAL01_2_00238
OG0000464	Core	-	CAGL0B00880g	Cg16_5_00247	B1012M_2_00248	BG2_2_00243	Cg28_6_00244	Cg30_4_00241	Cg19_5_00243	CBS138_2_00241	CST110_2_00241	CST35_2_00234	Cg17_4_00241	Cg21_4_00241	Cg25_4_00241	DSY562_8_00249	DSY565_11_00264	EB0911Sto_2_00239	EF1237Blo1_2_00240	M12_2_00238	M6_2_00244	M7_2_00236	P35-2_2_00250	SAT_BAL01_2_00237
OG0000465	Core	-	CAGL0B00858g	Cg16_5_00246	B1012M_2_00247	BG2_2_00242	Cg28_6_00243	Cg30_4_00240	Cg19_5_00242	CBS138_2_00240	CST110_2_00240	CST35_2_00233	Cg17_4_00240	Cg21_4_00240	Cg25_4_00240	DSY562_8_00248	DSY565_11_00263	EB0911Sto_2_00238	EF1237Blo1_2_00239	M12_2_00237	M6_2_00243	M7_2_00235	P35-2_2_00249	SAT_BAL01_2_00236
OG0000466	Core	-	CAGL0B00836g	Cg16_5_00245	B1012M_2_00246	BG2_2_00241	Cg28_6_00242	Cg30_4_00239	Cg19_5_00241	CBS138_2_00239	CST110_2_00239	CST35_2_00232	Cg17_4_00239	Cg21_4_00239	Cg25_4_00239	DSY562_8_00247	DSY565_11_00262	EB0911Sto_2_00237	EF1237Blo1_2_00238	M12_2_00236	M6_2_00242	M7_2_00234	P35-2_2_00248	SAT_BAL01_2_00235
OG0000467	Core	-	CAGL0B00814g	Cg16_5_00244	B1012M_2_00245	BG2_2_00240	Cg28_6_00241	Cg30_4_00238	Cg19_5_00240	CBS138_2_00238	CST110_2_00238	CST35_2_00231	Cg17_4_00238	Cg21_4_00238	Cg25_4_00238	DSY562_8_00246	DSY565_11_00261	EB0911Sto_2_00236	EF1237Blo1_2_00237	M12_2_00235	M6_2_00241	M7_2_00233	P35-2_2_00247	SAT_BAL01_2_00234
OG0000468	Core	-	CAGL0B00792g	Cg16_5_00243	B1012M_2_00244	BG2_2_00239	Cg28_6_00240	Cg30_4_00237	Cg19_5_00239	CBS138_2_00237	CST110_2_00237	CST35_2_00230	Cg17_4_00237	Cg21_4_00237	Cg25_4_00237	DSY562_8_00245	DSY565_11_00260	EB0911Sto_2_00235	EF1237Blo1_2_00236	M12_2_00234	M6_2_00240	M7_2_00232	P35-2_2_00246	SAT_BAL01_2_00233
OG0000469	Core	-	CAGL0B00770g	Cg16_5_00242	B1012M_2_00243	BG2_2_00238	Cg28_6_00239	Cg30_4_00236	Cg19_5_00238	CBS138_2_00236	CST110_2_00236	CST35_2_00229	Cg17_4_00236	Cg21_4_00236	Cg25_4_00236	DSY562_8_00244	DSY565_11_00259	EB0911Sto_2_00234	EF1237Blo1_2_00235	M12_2_00233	M6_2_00239	M7_2_00231	P35-2_2_00245	SAT_BAL01_2_00232
OG0000470	Core	-	CAGL0B00748g	Cg16_5_00241	B1012M_2_00242	BG2_2_00237	Cg28_6_00238	Cg30_4_00235	Cg19_5_00237	CBS138_2_00235	CST110_2_00235	CST35_2_00228	Cg17_4_00235	Cg21_4_00235	Cg25_4_00235	DSY562_8_00243	DSY565_11_00258	EB0911Sto_2_00233	EF1237Blo1_2_00234	M12_2_00232	M6_2_00238	M7_2_00230	P35-2_2_00244	SAT_BAL01_2_00231
OG0000471	Core	-	CAGL0B00726g	Cg16_5_00240	B1012M_2_00241	BG2_2_00236	Cg28_6_00237	Cg30_4_00234	Cg19_5_00236	CBS138_2_00234	CST110_2_00234	CST35_2_00227	Cg17_4_00234	Cg21_4_00234	Cg25_4_00234	DSY562_8_00242	DSY565_11_00257	EB0911Sto_2_00232	EF1237Blo1_2_00233	M12_2_00231	M6_2_00237	M7_2_00229	P35-2_2_00243	SAT_BAL01_2_00230
OG0000472	Core	-	CAGL0B00715g	Cg16_5_00239	B1012M_2_00240	BG2_2_00235	Cg28_6_00236	Cg30_4_00233	Cg19_5_00235	CBS138_2_00233	CST110_2_00233	CST35_2_00226	Cg17_4_00233	Cg21_4_00233	Cg25_4_00233	DSY562_8_00241	DSY565_11_00256	EB0911Sto_2_00231	EF1237Blo1_2_00232	M12_2_00230	M6_2_00236	M7_2_00228	P35-2_2_00242	SAT_BAL01_2_00229
OG0000473	Core	-	CAGL0B00704g	Cg16_5_00238	B1012M_2_00239	BG2_2_00234	Cg28_6_00235	Cg30_4_00232	Cg19_5_00234	CBS138_2_00232	CST110_2_00232	CST35_2_00225	Cg17_4_00232	Cg21_4_00232	Cg25_4_00232	DSY562_8_00240	DSY565_11_00255	EB0911Sto_2_00230	EF1237Blo1_2_00231	M12_2_00229	M6_2_00235	M7_2_00227	P35-2_2_00241	SAT_BAL01_2_00228
OG0000474	Core	-	CAGL0B00682g	Cg16_5_00237	B1012M_2_00238	BG2_2_00233	Cg28_6_00234	Cg30_4_00231	Cg19_5_00233	CBS138_2_00231	CST110_2_00231	CST35_2_00224	Cg17_4_00231	Cg21_4_00231	Cg25_4_00231	DSY562_8_00239	DSY565_11_00254	EB0911Sto_2_00229	EF1237Blo1_2_00230	M12_2_00228	M6_2_00234	M7_2_00226	P35-2_2_00240	SAT_BAL01_2_00227
OG0000475	Core	-	CAGL0B00660g	Cg16_5_00236	B1012M_2_00237	BG2_2_00232	Cg28_6_00233	Cg30_4_00230	Cg19_5_00232	CBS138_2_00230	CST110_2_00230	CST35_2_00223	Cg17_4_00230	Cg21_4_00230	Cg25_4_00230	DSY562_8_00238	DSY565_11_00253	EB0911Sto_2_00228	EF1237Blo1_2_00229	M12_2_00227	M6_2_00233	M7_2_00225	P35-2_2_00239	SAT_BAL01_2_00226
OG0000476	Core	-	CAGL0B00638g	Cg16_5_00235	B1012M_2_00236	BG2_2_00231	Cg28_6_00232	Cg30_4_00229	Cg19_5_00231	CBS138_2_00229	CST110_2_00229	CST35_2_00222	Cg17_4_00229	Cg21_4_00229	Cg25_4_00229	DSY562_8_00237	DSY565_11_00252	EB0911Sto_2_00227	EF1237Blo1_2_00228	M12_2_00226	M6_2_00232	M7_2_00224	P35-2_2_00238	SAT_BAL01_2_00225
OG0000477	Core	-	CAGL0B00616g	Cg16_5_00234	B1012M_2_00235	BG2_2_00230	Cg28_6_00231	Cg30_4_00228	Cg19_5_00230	CBS138_2_00228	CST110_2_00228	CST35_2_00221	Cg17_4_00228	Cg21_4_00228	Cg25_4_00228	DSY562_8_00236	DSY565_11_00251	EB0911Sto_2_00226	EF1237Blo1_2_00227	M12_2_00225	M6_2_00231	M7_2_00223	P35-2_2_00237	SAT_BAL01_2_00224
OG0000478	Core	-	CAGL0B00594g	Cg16_5_00233	B1012M_2_00234	BG2_2_00229	Cg28_6_00230	Cg30_4_00227	Cg19_5_00229	CBS138_2_00227	CST110_2_00227	CST35_2_00220	Cg17_4_00227	Cg21_4_00227	Cg25_4_00227	DSY562_8_00235	DSY565_11_00250	EB0911Sto_2_00225	EF1237Blo1_2_00226	M12_2_00224	M6_2_00230	M7_2_00222	P35-2_2_00236	SAT_BAL01_2_00223
OG0000479	Core	-	CAGL0B00572g	Cg16_5_00231	B1012M_2_00232	BG2_2_00227	Cg28_6_00229	Cg30_4_00226	Cg19_5_00227	CBS138_2_00226	CST110_2_00225	CST35_2_00219	Cg17_4_00225	Cg21_4_00226	Cg25_4_00226	DSY562_8_00234	DSY565_11_00249	EB0911Sto_2_00224	EF1237Blo1_2_00224	M12_2_00223	M6_2_00228	M7_2_00220	P35-2_2_00235	SAT_BAL01_2_00222
OG0000480	Core	-	CAGL0B00550g	Cg16_5_00230	B1012M_2_00231	BG2_2_00226	Cg28_6_00228	Cg30_4_00225	Cg19_5_00226	CBS138_2_00225	CST110_2_00224	CST35_2_00218	Cg17_4_00224	Cg21_4_00225	Cg25_4_00225	DSY562_8_00233	DSY565_11_00248	EB0911Sto_2_00223	EF1237Blo1_2_00223	M12_2_00222	M6_2_00227	M7_2_00219	P35-2_2_00234	SAT_BAL01_2_00221
OG0000481	Core	-	CAGL0B00528g	Cg16_5_00229	B1012M_2_00230	BG2_2_00225	Cg28_6_00227	Cg30_4_00224	Cg19_5_00225	CBS138_2_00224	CST110_2_00223	CST35_2_00217	Cg17_4_00223	Cg21_4_00224	Cg25_4_00224	DSY562_8_00232	DSY565_11_00247	EB0911Sto_2_00222	EF1237Blo1_2_00222	M12_2_00221	M6_2_00226	M7_2_00218	P35-2_2_00233	SAT_BAL01_2_00220
OG0000482	Core	-	CAGL0B00506g	Cg16_5_00228	B1012M_2_00229	BG2_2_00224	Cg28_6_00226	Cg30_4_00223	Cg19_5_00224	CBS138_2_00223	CST110_2_00222	CST35_2_00216	Cg17_4_00222	Cg21_4_00223	Cg25_4_00223	DSY562_8_00231	DSY565_11_00246	EB0911Sto_2_00221	EF1237Blo1_2_00221	M12_2_00220	M6_2_00225	M7_2_00217	P35-2_2_00232	SAT_BAL01_2_00219
OG0000483	Core	-	CAGL0B00484g	Cg16_5_00227	B1012M_2_00228	BG2_2_00223	Cg28_6_00225	Cg30_4_00222	Cg19_5_00223	CBS138_2_00222	CST110_2_00221	CST35_2_00215	Cg17_4_00221	Cg21_4_00222	Cg25_4_00222	DSY562_8_00230	DSY565_11_00245	EB0911Sto_2_00220	EF1237Blo1_2_00220	M12_2_00219	M6_2_00224	M7_2_00216	P35-2_2_00231	SAT_BAL01_2_00218
OG0000484	Core	-	CAGL0B00462g	Cg16_5_00226	B1012M_2_00227	BG2_2_00222	Cg28_6_00224	Cg30_4_00221	Cg19_5_00222	CBS138_2_00221	CST110_2_00220	CST35_2_00214	Cg17_4_00220	Cg21_4_00221	Cg25_4_00221	DSY562_8_00229	DSY565_11_00244	EB0911Sto_2_00219	EF1237Blo1_2_00219	M12_2_00218	M6_2_00223	M7_2_00215	P35-2_2_00230	SAT_BAL01_2_00217
OG0000485	Core	-	CAGL0B00440g	Cg16_5_00225	B1012M_2_00226	BG2_2_00221	Cg28_6_00223	Cg30_4_00220	Cg19_5_00221	CBS138_2_00220	CST110_2_00219	CST35_2_00213	Cg17_4_00219	Cg21_4_00220	Cg25_4_00220	DSY562_8_00228	DSY565_11_00243	EB0911Sto_2_00218	EF1237Blo1_2_00218	M12_2_00217	M6_2_00222	M7_2_00214	P35-2_2_00229	SAT_BAL01_2_00216
OG0000486	Core	-	CAGL0B00418g	Cg16_5_00224	B1012M_2_00225	BG2_2_00220	Cg28_6_00222	Cg30_4_00219	Cg19_5_00220	CBS138_2_00219	CST110_2_00218	CST35_2_00212	Cg17_4_00218	Cg21_4_00219	Cg25_4_00219	DSY562_8_00227	DSY565_11_00242	EB0911Sto_2_00217	EF1237Blo1_2_00217	M12_2_00216	M6_2_00221	M7_2_00213	P35-2_2_00228	SAT_BAL01_2_00215
OG0000487	Core	-	CAGL0B00396g	Cg16_5_00223	B1012M_2_00224	BG2_2_00219	Cg28_6_00221	Cg30_4_00218	Cg19_5_00219	CBS138_2_00218	CST110_2_00217	CST35_2_00211	Cg17_4_00217	Cg21_4_00218	Cg25_4_00218	DSY562_8_00226	DSY565_11_00241	EB0911Sto_2_00216	EF1237Blo1_2_00216	M12_2_00215	M6_2_00220	M7_2_00212	P35-2_2_00227	SAT_BAL01_2_00214
OG0000488	Core	-	CAGL0B00374g	Cg16_5_00222	B1012M_2_00223	BG2_2_00218	Cg28_6_00220	Cg30_4_00217	Cg19_5_00218	CBS138_2_00217	CST110_2_00216	CST35_2_00210	Cg17_4_00216	Cg21_4_00217	Cg25_4_00217	DSY562_8_00225	DSY565_11_00240	EB0911Sto_2_00215	EF1237Blo1_2_00215	M12_2_00214	M6_2_00219	M7_2_00211	P35-2_2_00226	SAT_BAL01_2_00213
OG0000489	Core	-	CAGL0B00352g	Cg16_5_00221	B1012M_2_00222	BG2_2_00217	Cg28_6_00219	Cg30_4_00216	Cg19_5_00217	CBS138_2_00216	CST110_2_00215	CST35_2_00209	Cg17_4_00215	Cg21_4_00216	Cg25_4_00216	DSY562_8_00224	DSY565_11_00239	EB0911Sto_2_00214	EF1237Blo1_2_00214	M12_2_00213	M6_2_00218	M7_2_00210	P35-2_2_00225	SAT_BAL01_2_00212
OG0000490	Core	-	CAGL0B00330g	Cg16_5_00220	B1012M_2_00221	BG2_2_00215	Cg28_6_00218	Cg30_4_00215	Cg19_5_00216	CBS138_2_00215	CST110_2_00214	CST35_2_00208	Cg17_4_00214	Cg21_4_00215	Cg25_4_00215	DSY562_8_00223	DSY565_11_00238	EB0911Sto_2_00213	EF1237Blo1_2_00213	M12_2_00212	M6_2_00217	M7_2_00209	P35-2_2_00224	SAT_BAL01_2_00211
OG0000491	Core	-	CAGL0B00308g	Cg16_5_00219	B1012M_2_00220	BG2_2_00214	Cg28_6_00217	Cg30_4_00214	Cg19_5_00215	CBS138_2_00214	CST110_2_00213	CST35_2_00207	Cg17_4_00213	Cg21_4_00214	Cg25_4_00214	DSY562_8_00222	DSY565_11_00237	EB0911Sto_2_00212	EF1237Blo1_2_00212	M12_2_00211	M6_2_00216	M7_2_00208	P35-2_2_00223	SAT_BAL01_2_00210
OG0000492	Core	-	CAGL0B00286g	Cg16_5_00218	B1012M_2_00219	BG2_2_00213	Cg28_6_00216	Cg30_4_00213	Cg19_5_00214	CBS138_2_00213	CST110_2_00212	CST35_2_00206	Cg17_4_00212	Cg21_4_00213	Cg25_4_00213	DSY562_8_00221	DSY565_11_00236	EB0911Sto_2_00211	EF1237Blo1_2_00211	M12_2_00210	M6_2_00215	M7_2_00207	P35-2_2_00222	SAT_BAL01_2_00209
OG0000493	Core	-	CAGL0B00264g	Cg16_5_00217	B1012M_2_00218	BG2_2_00212	Cg28_6_00215	Cg30_4_00212	Cg19_5_00213	CBS138_2_00212	CST110_2_00211	CST35_2_00205	Cg17_4_00211	Cg21_4_00212	Cg25_4_00212	DSY562_8_00220	DSY565_11_00235	EB0911Sto_2_00210	EF1237Blo1_2_00210	M12_2_00209	M6_2_00214	M7_2_00206	P35-2_2_00221	SAT_BAL01_2_00208
OG0000494	Core	-	CAGL0C05599g	Cg16_6_00661	B1012M_3_00672	BG2_3_00666	Cg28_7_00663	Cg30_5_00663	Cg19_6_00658	CBS138_3_00663	CST110_3_00656	CST35_3_00658	Cg17_5_00660	Cg21_5_00664	Cg25_5_00658	DSY562_9_00674	DSY565_12_00686	EB0911Sto_3_00659	EF1237Blo1_3_00661	M12_3_00653	M6_3_00659	M7_3_00656	P35-2_3_00663	SAT_BAL01_3_00660
OG0000495	Core	-	CAGL0C05577g	Cg16_6_00660	B1012M_3_00671	BG2_3_00665	Cg28_7_00662	Cg30_5_00662	Cg19_6_00657	CBS138_3_00662	CST110_3_00655	CST35_3_00657	Cg17_5_00659	Cg21_5_00663	Cg25_5_00657	DSY562_9_00673	DSY565_12_00685	EB0911Sto_3_00658	EF1237Blo1_3_00660	M12_3_00652	M6_3_00658	M7_3_00655	P35-2_3_00662	SAT_BAL01_3_00659
OG0000496	Core	-	CAGL0C05555g	Cg16_6_00659	B1012M_3_00670	BG2_3_00664	Cg28_7_00661	Cg30_5_00661	Cg19_6_00656	CBS138_3_00661	CST110_3_00654	CST35_3_00656	Cg17_5_00658	Cg21_5_00662	Cg25_5_00656	DSY562_9_00672	DSY565_12_00684	EB0911Sto_3_00657	EF1237Blo1_3_00659	M12_3_00651	M6_3_00657	M7_3_00654	P35-2_3_00661	SAT_BAL01_3_00658
OG0000497	Core	-	CAGL0C05533g	Cg16_6_00658	B1012M_3_00669	BG2_3_00663	Cg28_7_00660	Cg30_5_00660	Cg19_6_00655	CBS138_3_00660	CST110_3_00653	CST35_3_00655	Cg17_5_00657	Cg21_5_00661	Cg25_5_00655	DSY562_9_00671	DSY565_12_00683	EB0911Sto_3_00656	EF1237Blo1_3_00658	M12_3_00650	M6_3_00656	M7_3_00653	P35-2_3_00660	SAT_BAL01_3_00657
OG0000498	Core	-	CAGL0C05511g	Cg16_6_00657	B1012M_3_00668	BG2_3_00662	Cg28_7_00659	Cg30_5_00659	Cg19_6_00654	CBS138_3_00659	CST110_3_00652	CST35_3_00654	Cg17_5_00656	Cg21_5_00660	Cg25_5_00654	DSY562_9_00670	DSY565_12_00682	EB0911Sto_3_00655	EF1237Blo1_3_00657	M12_3_00649	M6_3_00655	M7_3_00652	P35-2_3_00659	SAT_BAL01_3_00656
OG0000499	Core	-	CAGL0C05489g	Cg16_6_00656	B1012M_3_00667	BG2_3_00661	Cg28_7_00658	Cg30_5_00658	Cg19_6_00653	CBS138_3_00658	CST110_3_00651	CST35_3_00653	Cg17_5_00655	Cg21_5_00659	Cg25_5_00653	DSY562_9_00669	DSY565_12_00681	EB0911Sto_3_00654	EF1237Blo1_3_00656	M12_3_00648	M6_3_00654	M7_3_00651	P35-2_3_00658	SAT_BAL01_3_00655
OG0000500	Core	-	CAGL0C05467g	Cg16_6_00655	B1012M_3_00666	BG2_3_00660	Cg28_7_00657	Cg30_5_00657	Cg19_6_00652	CBS138_3_00657	CST110_3_00650	CST35_3_00652	Cg17_5_00654	Cg21_5_00658	Cg25_5_00652	DSY562_9_00668	DSY565_12_00680	EB0911Sto_3_00653	EF1237Blo1_3_00655	M12_3_00647	M6_3_00653	M7_3_00650	P35-2_3_00657	SAT_BAL01_3_00654
OG0000501	Core	-	CAGL0C05461g	Cg16_6_00654	B1012M_3_00665	BG2_3_00659	Cg28_7_00656	Cg30_5_00656	Cg19_6_00651	CBS138_3_00656	CST110_3_00649	CST35_3_00651	Cg17_5_00653	Cg21_5_00657	Cg25_5_00651	DSY562_9_00667	DSY565_12_00679	EB0911Sto_3_00652	EF1237Blo1_3_00654	M12_3_00646	M6_3_00652	M7_3_00649	P35-2_3_00656	SAT_BAL01_3_00653
OG0000502	Core	-	CAGL0C05445g	Cg16_6_00653	B1012M_3_00664	BG2_3_00658	Cg28_7_00655	Cg30_5_00655	Cg19_6_00650	CBS138_3_00655	CST110_3_00648	CST35_3_00650	Cg17_5_00652	Cg21_5_00656	Cg25_5_00650	DSY562_9_00666	DSY565_12_00678	EB0911Sto_3_00651	EF1237Blo1_3_00653	M12_3_00645	M6_3_00651	M7_3_00648	P35-2_3_00655	SAT_BAL01_3_00652
OG0000503	Core	-	CAGL0C05423g	Cg16_6_00652	B1012M_3_00663	BG2_3_00657	Cg28_7_00654	Cg30_5_00654	Cg19_6_00649	CBS138_3_00654	CST110_3_00647	CST35_3_00649	Cg17_5_00651	Cg21_5_00655	Cg25_5_00649	DSY562_9_00665	DSY565_12_00677	EB0911Sto_3_00650	EF1237Blo1_3_00652	M12_3_00644	M6_3_00650	M7_3_00647	P35-2_3_00654	SAT_BAL01_3_00651
OG0000504	Core	-	CAGL0C05357g	Cg16_6_00649	B1012M_3_00660	BG2_3_00654	Cg28_7_00651	Cg30_5_00651	Cg19_6_00646	CBS138_3_00651	CST110_3_00644	CST35_3_00646	Cg17_5_00648	Cg21_5_00652	Cg25_5_00646	DSY562_9_00662	DSY565_12_00674	EB0911Sto_3_00647	EF1237Blo1_3_00649	M12_3_00641	M6_3_00647	M7_3_00644	P35-2_3_00652	SAT_BAL01_3_00648
OG0000505	Core	-	CAGL0C05335g	Cg16_6_00648	B1012M_3_00659	BG2_3_00653	Cg28_7_00650	Cg30_5_00650	Cg19_6_00645	CBS138_3_00650	CST110_3_00643	CST35_3_00645	Cg17_5_00647	Cg21_5_00651	Cg25_5_00645	DSY562_9_00661	DSY565_12_00673	EB0911Sto_3_00646	EF1237Blo1_3_00648	M12_3_00640	M6_3_00646	M7_3_00643	P35-2_3_00651	SAT_BAL01_3_00647
OG0000506	Core	-	CAGL0C05313g	Cg16_6_00647	B1012M_3_00658	BG2_3_00652	Cg28_7_00649	Cg30_5_00649	Cg19_6_00644	CBS138_3_00649	CST110_3_00642	CST35_3_00644	Cg17_5_00646	Cg21_5_00650	Cg25_5_00644	DSY562_9_00660	DSY565_12_00672	EB0911Sto_3_00645	EF1237Blo1_3_00647	M12_3_00639	M6_3_00645	M7_3_00642	P35-2_3_00650	SAT_BAL01_3_00646
OG0000507	Core	-	CAGL0C05291g	Cg16_6_00646	B1012M_3_00657	BG2_3_00651	Cg28_7_00648	Cg30_5_00648	Cg19_6_00643	CBS138_3_00648	CST110_3_00641	CST35_3_00643	Cg17_5_00645	Cg21_5_00649	Cg25_5_00643	DSY562_9_00659	DSY565_12_00671	EB0911Sto_3_00644	EF1237Blo1_3_00646	M12_3_00638	M6_3_00644	M7_3_00641	P35-2_3_00649	SAT_BAL01_3_00645
OG0000508	Core	-	CAGL0C05269g	Cg16_6_00645	B1012M_3_00656	BG2_3_00650	Cg28_7_00647	Cg30_5_00647	Cg19_6_00642	CBS138_3_00647	CST110_3_00640	CST35_3_00642	Cg17_5_00644	Cg21_5_00648	Cg25_5_00642	DSY562_9_00658	DSY565_12_00670	EB0911Sto_3_00643	EF1237Blo1_3_00645	M12_3_00637	M6_3_00643	M7_3_00640	P35-2_3_00648	SAT_BAL01_3_00644
OG0000509	Core	-	CAGL0C05247g	Cg16_6_00644	B1012M_3_00655	BG2_3_00649	Cg28_7_00646	Cg30_5_00646	Cg19_6_00641	CBS138_3_00646	CST110_3_00639	CST35_3_00641	Cg17_5_00643	Cg21_5_00647	Cg25_5_00641	DSY562_9_00657	DSY565_12_00669	EB0911Sto_3_00642	EF1237Blo1_3_00644	M12_3_00636	M6_3_00642	M7_3_00639	P35-2_3_00647	SAT_BAL01_3_00643
OG0000510	Core	-	CAGL0C05225g	Cg16_6_00643	B1012M_3_00654	BG2_3_00648	Cg28_7_00645	Cg30_5_00645	Cg19_6_00640	CBS138_3_00645	CST110_3_00638	CST35_3_00640	Cg17_5_00642	Cg21_5_00646	Cg25_5_00640	DSY562_9_00656	DSY565_12_00668	EB0911Sto_3_00641	EF1237Blo1_3_00643	M12_3_00635	M6_3_00641	M7_3_00638	P35-2_3_00646	SAT_BAL01_3_00642
OG0000511	Core	-	CAGL0C05203g	Cg16_6_00642	B1012M_3_00653	BG2_3_00647	Cg28_7_00644	Cg30_5_00644	Cg19_6_00639	CBS138_3_00644	CST110_3_00637	CST35_3_00639	Cg17_5_00641	Cg21_5_00645	Cg25_5_00639	DSY562_9_00655	DSY565_12_00667	EB0911Sto_3_00640	EF1237Blo1_3_00642	M12_3_00634	M6_3_00640	M7_3_00637	P35-2_3_00645	SAT_BAL01_3_00641
OG0000512	Core	-	CAGL0C05181g	Cg16_6_00641	B1012M_3_00652	BG2_3_00646	Cg28_7_00643	Cg30_5_00643	Cg19_6_00638	CBS138_3_00643	CST110_3_00636	CST35_3_00638	Cg17_5_00640	Cg21_5_00644	Cg25_5_00638	DSY562_9_00654	DSY565_12_00666	EB0911Sto_3_00639	EF1237Blo1_3_00641	M12_3_00633	M6_3_00639	M7_3_00636	P35-2_3_00644	SAT_BAL01_3_00640
OG0000513	Core	-	CAGL0C05159g	Cg16_6_00640	B1012M_3_00651	BG2_3_00645	Cg28_7_00642	Cg30_5_00642	Cg19_6_00637	CBS138_3_00642	CST110_3_00635	CST35_3_00637	Cg17_5_00639	Cg21_5_00643	Cg25_5_00637	DSY562_9_00653	DSY565_12_00665	EB0911Sto_3_00638	EF1237Blo1_3_00640	M12_3_00632	M6_3_00638	M7_3_00635	P35-2_3_00643	SAT_BAL01_3_00639
OG0000514	Core	-	CAGL0C05137g	Cg16_6_00639	B1012M_3_00650	BG2_3_00644	Cg28_7_00641	Cg30_5_00641	Cg19_6_00636	CBS138_3_00641	CST110_3_00634	CST35_3_00636	Cg17_5_00638	Cg21_5_00642	Cg25_5_00636	DSY562_9_00652	DSY565_12_00664	EB0911Sto_3_00637	EF1237Blo1_3_00639	M12_3_00631	M6_3_00637	M7_3_00634	P35-2_3_00642	SAT_BAL01_3_00638
OG0000515	Core	-	CAGL0C05115g	Cg16_6_00638	B1012M_3_00649	BG2_3_00643	Cg28_7_00640	Cg30_5_00640	Cg19_6_00635	CBS138_3_00640	CST110_3_00633	CST35_3_00635	Cg17_5_00637	Cg21_5_00641	Cg25_5_00635	DSY562_9_00651	DSY565_12_00663	EB0911Sto_3_00636	EF1237Blo1_3_00638	M12_3_00630	M6_3_00636	M7_3_00633	P35-2_3_00641	SAT_BAL01_3_00637
OG0000516	Core	-	CAGL0C05093g	Cg16_6_00637	B1012M_3_00648	BG2_3_00642	Cg28_7_00639	Cg30_5_00639	Cg19_6_00634	CBS138_3_00639	CST110_3_00632	CST35_3_00634	Cg17_5_00636	Cg21_5_00640	Cg25_5_00634	DSY562_9_00650	DSY565_12_00662	EB0911Sto_3_00635	EF1237Blo1_3_00637	M12_3_00629	M6_3_00635	M7_3_00632	P35-2_3_00640	SAT_BAL01_3_00636
OG0000517	Core	-	CAGL0C05071g	Cg16_6_00636	B1012M_3_00647	BG2_3_00641	Cg28_7_00638	Cg30_5_00638	Cg19_6_00633	CBS138_3_00638	CST110_3_00631	CST35_3_00633	Cg17_5_00635	Cg21_5_00639	Cg25_5_00633	DSY562_9_00649	DSY565_12_00661	EB0911Sto_3_00634	EF1237Blo1_3_00636	M12_3_00628	M6_3_00634	M7_3_00631	P35-2_3_00639	SAT_BAL01_3_00635
OG0000518	Core	-	CAGL0C05049g	Cg16_6_00635	B1012M_3_00646	BG2_3_00640	Cg28_7_00637	Cg30_5_00637	Cg19_6_00632	CBS138_3_00637	CST110_3_00630	CST35_3_00632	Cg17_5_00634	Cg21_5_00638	Cg25_5_00632	DSY562_9_00648	DSY565_12_00660	EB0911Sto_3_00633	EF1237Blo1_3_00635	M12_3_00627	M6_3_00633	M7_3_00630	P35-2_3_00638	SAT_BAL01_3_00634
OG0000519	Core	-	CAGL0C05027g	Cg16_6_00634	B1012M_3_00645	BG2_3_00639	Cg28_7_00636	Cg30_5_00636	Cg19_6_00631	CBS138_3_00636	CST110_3_00629	CST35_3_00631	Cg17_5_00633	Cg21_5_00637	Cg25_5_00631	DSY562_9_00647	DSY565_12_00659	EB0911Sto_3_00632	EF1237Blo1_3_00634	M12_3_00626	M6_3_00632	M7_3_00629	P35-2_3_00637	SAT_BAL01_3_00633
OG0000520	Core	-	CAGL0C05005g	Cg16_6_00633	B1012M_3_00644	BG2_3_00637	Cg28_7_00635	Cg30_5_00635	Cg19_6_00630	CBS138_3_00635	CST110_3_00628	CST35_3_00630	Cg17_5_00632	Cg21_5_00636	Cg25_5_00630	DSY562_9_00646	DSY565_12_00658	EB0911Sto_3_00631	EF1237Blo1_3_00633	M12_3_00625	M6_3_00631	M7_3_00628	P35-2_3_00636	SAT_BAL01_3_00632
OG0000521	Core	-	CAGL0C04983g	Cg16_6_00632	B1012M_3_00643	BG2_3_00636	Cg28_7_00634	Cg30_5_00634	Cg19_6_00629	CBS138_3_00634	CST110_3_00627	CST35_3_00629	Cg17_5_00631	Cg21_5_00635	Cg25_5_00629	DSY562_9_00645	DSY565_12_00657	EB0911Sto_3_00630	EF1237Blo1_3_00632	M12_3_00624	M6_3_00630	M7_3_00627	P35-2_3_00635	SAT_BAL01_3_00631
OG0000522	Core	-	CAGL0C04961g	Cg16_6_00631	B1012M_3_00642	BG2_3_00635	Cg28_7_00633	Cg30_5_00633	Cg19_6_00628	CBS138_3_00633	CST110_3_00626	CST35_3_00628	Cg17_5_00630	Cg21_5_00634	Cg25_5_00628	DSY562_9_00644	DSY565_12_00656	EB0911Sto_3_00629	EF1237Blo1_3_00631	M12_3_00623	M6_3_00629	M7_3_00626	P35-2_3_00634	SAT_BAL01_3_00630
OG0000523	Core	-	CAGL0C04939g	Cg16_6_00630	B1012M_3_00641	BG2_3_00634	Cg28_7_00632	Cg30_5_00632	Cg19_6_00627	CBS138_3_00632	CST110_3_00625	CST35_3_00627	Cg17_5_00629	Cg21_5_00633	Cg25_5_00627	DSY562_9_00643	DSY565_12_00655	EB0911Sto_3_00628	EF1237Blo1_3_00630	M12_3_00622	M6_3_00628	M7_3_00625	P35-2_3_00633	SAT_BAL01_3_00629
OG0000524	Core	-	CAGL0C04933g	Cg16_6_00629	B1012M_3_00640	BG2_3_00633	Cg28_7_00631	Cg30_5_00631	Cg19_6_00626	CBS138_3_00631	CST110_3_00624	CST35_3_00626	Cg17_5_00628	Cg21_5_00632	Cg25_5_00626	DSY562_9_00642	DSY565_12_00654	EB0911Sto_3_00627	EF1237Blo1_3_00629	M12_3_00621	M6_3_00627	M7_3_00624	P35-2_3_00632	SAT_BAL01_3_00628
OG0000525	Core	-	CAGL0C04917g	Cg16_6_00628	B1012M_3_00639	BG2_3_00632	Cg28_7_00630	Cg30_5_00630	Cg19_6_00625	CBS138_3_00630	CST110_3_00623	CST35_3_00625	Cg17_5_00627	Cg21_5_00631	Cg25_5_00625	DSY562_9_00641	DSY565_12_00653	EB0911Sto_3_00626	EF1237Blo1_3_00628	M12_3_00620	M6_3_00626	M7_3_00623	P35-2_3_00631	SAT_BAL01_3_00627
OG0000526	Core	-	CAGL0C04895g	Cg16_6_00627	B1012M_3_00638	BG2_3_00631	Cg28_7_00629	Cg30_5_00629	Cg19_6_00624	CBS138_3_00629	CST110_3_00622	CST35_3_00624	Cg17_5_00626	Cg21_5_00630	Cg25_5_00624	DSY562_9_00640	DSY565_12_00652	EB0911Sto_3_00625	EF1237Blo1_3_00627	M12_3_00619	M6_3_00625	M7_3_00622	P35-2_3_00630	SAT_BAL01_3_00626
OG0000527	Core	-	CAGL0C04873g	Cg16_6_00626	B1012M_3_00637	BG2_3_00630	Cg28_7_00628	Cg30_5_00628	Cg19_6_00623	CBS138_3_00628	CST110_3_00621	CST35_3_00623	Cg17_5_00625	Cg21_5_00629	Cg25_5_00623	DSY562_9_00639	DSY565_12_00651	EB0911Sto_3_00624	EF1237Blo1_3_00626	M12_3_00618	M6_3_00624	M7_3_00621	P35-2_3_00629	SAT_BAL01_3_00625
OG0000528	Core	-	CAGL0C04851g	Cg16_6_00625	B1012M_3_00636	BG2_3_00629	Cg28_7_00627	Cg30_5_00627	Cg19_6_00622	CBS138_3_00627	CST110_3_00620	CST35_3_00622	Cg17_5_00624	Cg21_5_00628	Cg25_5_00622	DSY562_9_00638	DSY565_12_00650	EB0911Sto_3_00623	EF1237Blo1_3_00625	M12_3_00617	M6_3_00623	M7_3_00620	P35-2_3_00628	SAT_BAL01_3_00624
OG0000529	Core	-	CAGL0C04829g	Cg16_6_00624	B1012M_3_00635	BG2_3_00628	Cg28_7_00626	Cg30_5_00626	Cg19_6_00621	CBS138_3_00626	CST110_3_00619	CST35_3_00621	Cg17_5_00623	Cg21_5_00627	Cg25_5_00621	DSY562_9_00637	DSY565_12_00649	EB0911Sto_3_00622	EF1237Blo1_3_00624	M12_3_00616	M6_3_00622	M7_3_00619	P35-2_3_00627	SAT_BAL01_3_00623
OG0000530	Core	-	CAGL0C04807g	Cg16_6_00623	B1012M_3_00634	BG2_3_00627	Cg28_7_00625	Cg30_5_00625	Cg19_6_00620	CBS138_3_00625	CST110_3_00618	CST35_3_00620	Cg17_5_00622	Cg21_5_00626	Cg25_5_00620	DSY562_9_00636	DSY565_12_00648	EB0911Sto_3_00621	EF1237Blo1_3_00623	M12_3_00615	M6_3_00621	M7_3_00618	P35-2_3_00626	SAT_BAL01_3_00622
OG0000531	Core	-	CAGL0C04785g	Cg16_6_00622	B1012M_3_00633	BG2_3_00626	Cg28_7_00624	Cg30_5_00624	Cg19_6_00619	CBS138_3_00624	CST110_3_00617	CST35_3_00619	Cg17_5_00621	Cg21_5_00625	Cg25_5_00619	DSY562_9_00635	DSY565_12_00647	EB0911Sto_3_00620	EF1237Blo1_3_00622	M12_3_00614	M6_3_00620	M7_3_00617	P35-2_3_00625	SAT_BAL01_3_00621
OG0000532	Core	-	CAGL0C04741g	Cg16_6_00620	B1012M_3_00630	BG2_3_00624	Cg28_7_00622	Cg30_5_00622	Cg19_6_00617	CBS138_3_00622	CST110_3_00615	CST35_3_00617	Cg17_5_00619	Cg21_5_00623	Cg25_5_00617	DSY562_9_00633	DSY565_12_00645	EB0911Sto_3_00618	EF1237Blo1_3_00620	M12_3_00612	M6_3_00618	M7_3_00614	P35-2_3_00623	SAT_BAL01_3_00619
OG0000533	Core	-	CAGL0C04719g	Cg16_6_00619	B1012M_3_00629	BG2_3_00623	Cg28_7_00621	Cg30_5_00621	Cg19_6_00616	CBS138_3_00621	CST110_3_00614	CST35_3_00616	Cg17_5_00618	Cg21_5_00622	Cg25_5_00616	DSY562_9_00632	DSY565_12_00644	EB0911Sto_3_00617	EF1237Blo1_3_00619	M12_3_00611	M6_3_00617	M7_3_00613	P35-2_3_00622	SAT_BAL01_3_00618
OG0000534	Core	-	CAGL0C04697g	Cg16_6_00618	B1012M_3_00628	BG2_3_00622	Cg28_7_00620	Cg30_5_00620	Cg19_6_00615	CBS138_3_00620	CST110_3_00613	CST35_3_00615	Cg17_5_00617	Cg21_5_00621	Cg25_5_00615	DSY562_9_00631	DSY565_12_00643	EB0911Sto_3_00616	EF1237Blo1_3_00618	M12_3_00610	M6_3_00616	M7_3_00612	P35-2_3_00621	SAT_BAL01_3_00617
OG0000535	Core	-	CAGL0C04631g	Cg16_6_00617	B1012M_3_00627	BG2_3_00621	Cg28_7_00619	Cg30_5_00619	Cg19_6_00614	CBS138_3_00619	CST110_3_00612	CST35_3_00614	Cg17_5_00616	Cg21_5_00620	Cg25_5_00614	DSY562_9_00630	DSY565_12_00642	EB0911Sto_3_00615	EF1237Blo1_3_00617	M12_3_00609	M6_3_00615	M7_3_00611	P35-2_3_00620	SAT_BAL01_3_00616
OG0000536	Core	-	CAGL0C04609g	Cg16_6_00616	B1012M_3_00626	BG2_3_00620	Cg28_7_00618	Cg30_5_00618	Cg19_6_00613	CBS138_3_00618	CST110_3_00611	CST35_3_00613	Cg17_5_00615	Cg21_5_00619	Cg25_5_00613	DSY562_9_00629	DSY565_12_00641	EB0911Sto_3_00614	EF1237Blo1_3_00616	M12_3_00608	M6_3_00614	M7_3_00610	P35-2_3_00619	SAT_BAL01_3_00615
OG0000537	Core	-	CAGL0C04587g	Cg16_6_00615	B1012M_3_00625	BG2_3_00619	Cg28_7_00617	Cg30_5_00617	Cg19_6_00612	CBS138_3_00617	CST110_3_00610	CST35_3_00612	Cg17_5_00614	Cg21_5_00618	Cg25_5_00612	DSY562_9_00628	DSY565_12_00640	EB0911Sto_3_00613	EF1237Blo1_3_00615	M12_3_00607	M6_3_00613	M7_3_00609	P35-2_3_00618	SAT_BAL01_3_00614
OG0000538	Core	-	CAGL0C04565g	Cg16_6_00614	B1012M_3_00624	BG2_3_00618	Cg28_7_00616	Cg30_5_00616	Cg19_6_00611	CBS138_3_00616	CST110_3_00609	CST35_3_00611	Cg17_5_00613	Cg21_5_00617	Cg25_5_00611	DSY562_9_00627	DSY565_12_00639	EB0911Sto_3_00612	EF1237Blo1_3_00614	M12_3_00606	M6_3_00612	M7_3_00608	P35-2_3_00617	SAT_BAL01_3_00613
OG0000539	Core	-	CAGL0C04543g	Cg16_6_00613	B1012M_3_00623	BG2_3_00617	Cg28_7_00615	Cg30_5_00615	Cg19_6_00610	CBS138_3_00615	CST110_3_00608	CST35_3_00610	Cg17_5_00612	Cg21_5_00616	Cg25_5_00610	DSY562_9_00626	DSY565_12_00638	EB0911Sto_3_00611	EF1237Blo1_3_00613	M12_3_00605	M6_3_00611	M7_3_00607	P35-2_3_00616	SAT_BAL01_3_00612
OG0000540	Core	-	CAGL0C04499g	Cg16_6_00612	B1012M_3_00622	BG2_3_00616	Cg28_7_00614	Cg30_5_00614	Cg19_6_00609	CBS138_3_00614	CST110_3_00607	CST35_3_00609	Cg17_5_00611	Cg21_5_00615	Cg25_5_00609	DSY562_9_00625	DSY565_12_00637	EB0911Sto_3_00610	EF1237Blo1_3_00612	M12_3_00604	M6_3_00610	M7_3_00606	P35-2_3_00615	SAT_BAL01_3_00611
OG0000541	Core	-	CAGL0C04477g	Cg16_6_00611	B1012M_3_00621	BG2_3_00615	Cg28_7_00613	Cg30_5_00613	Cg19_6_00608	CBS138_3_00613	CST110_3_00606	CST35_3_00608	Cg17_5_00610	Cg21_5_00614	Cg25_5_00608	DSY562_9_00624	DSY565_12_00636	EB0911Sto_3_00609	EF1237Blo1_3_00611	M12_3_00603	M6_3_00609	M7_3_00605	P35-2_3_00614	SAT_BAL01_3_00610
OG0000542	Core	-	CAGL0C04455g	Cg16_6_00610	B1012M_3_00620	BG2_3_00614	Cg28_7_00612	Cg30_5_00612	Cg19_6_00607	CBS138_3_00612	CST110_3_00605	CST35_3_00607	Cg17_5_00609	Cg21_5_00613	Cg25_5_00607	DSY562_9_00623	DSY565_12_00635	EB0911Sto_3_00608	EF1237Blo1_3_00610	M12_3_00602	M6_3_00608	M7_3_00604	P35-2_3_00613	SAT_BAL01_3_00609
OG0000543	Core	-	CAGL0C04433g	Cg16_6_00609	B1012M_3_00619	BG2_3_00613	Cg28_7_00611	Cg30_5_00611	Cg19_6_00606	CBS138_3_00611	CST110_3_00604	CST35_3_00606	Cg17_5_00608	Cg21_5_00612	Cg25_5_00606	DSY562_9_00622	DSY565_12_00634	EB0911Sto_3_00607	EF1237Blo1_3_00609	M12_3_00601	M6_3_00607	M7_3_00603	P35-2_3_00612	SAT_BAL01_3_00608
OG0000544	Core	-	CAGL0C04367g	Cg16_6_00606	B1012M_3_00616	BG2_3_00610	Cg28_7_00608	Cg30_5_00608	Cg19_6_00603	CBS138_3_00608	CST110_3_00601	CST35_3_00603	Cg17_5_00605	Cg21_5_00609	Cg25_5_00603	DSY562_9_00619	DSY565_12_00631	EB0911Sto_3_00604	EF1237Blo1_3_00606	M12_3_00598	M6_3_00604	M7_3_00600	P35-2_3_00609	SAT_BAL01_3_00605
OG0000545	Core	-	CAGL0C04323g	Cg16_6_00605	B1012M_3_00615	BG2_3_00609	Cg28_7_00607	Cg30_5_00607	Cg19_6_00602	CBS138_3_00607	CST110_3_00600	CST35_3_00602	Cg17_5_00604	Cg21_5_00608	Cg25_5_00602	DSY562_9_00618	DSY565_12_00630	EB0911Sto_3_00603	EF1237Blo1_3_00605	M12_3_00597	M6_3_00603	M7_3_00599	P35-2_3_00608	SAT_BAL01_3_00604
OG0000546	Core	-	CAGL0C04301g	Cg16_6_00604	B1012M_3_00614	BG2_3_00608	Cg28_7_00606	Cg30_5_00606	Cg19_6_00601	CBS138_3_00606	CST110_3_00599	CST35_3_00601	Cg17_5_00603	Cg21_5_00607	Cg25_5_00601	DSY562_9_00617	DSY565_12_00629	EB0911Sto_3_00602	EF1237Blo1_3_00604	M12_3_00596	M6_3_00602	M7_3_00598	P35-2_3_00607	SAT_BAL01_3_00603
OG0000547	Core	-	CAGL0C04279g	Cg16_6_00603	B1012M_3_00613	BG2_3_00607	Cg28_7_00605	Cg30_5_00605	Cg19_6_00600	CBS138_3_00605	CST110_3_00598	CST35_3_00600	Cg17_5_00602	Cg21_5_00606	Cg25_5_00600	DSY562_9_00616	DSY565_12_00628	EB0911Sto_3_00601	EF1237Blo1_3_00603	M12_3_00595	M6_3_00601	M7_3_00597	P35-2_3_00606	SAT_BAL01_3_00602
OG0000548	Core	-	CAGL0C04257g	Cg16_6_00602	B1012M_3_00612	BG2_3_00606	Cg28_7_00604	Cg30_5_00604	Cg19_6_00599	CBS138_3_00604	CST110_3_00597	CST35_3_00599	Cg17_5_00601	Cg21_5_00605	Cg25_5_00599	DSY562_9_00615	DSY565_12_00627	EB0911Sto_3_00600	EF1237Blo1_3_00602	M12_3_00594	M6_3_00600	M7_3_00596	P35-2_3_00605	SAT_BAL01_3_00601
OG0000549	Core	-	CAGL0C04235g	Cg16_6_00601	B1012M_3_00611	BG2_3_00605	Cg28_7_00603	Cg30_5_00603	Cg19_6_00598	CBS138_3_00603	CST110_3_00596	CST35_3_00598	Cg17_5_00600	Cg21_5_00604	Cg25_5_00598	DSY562_9_00614	DSY565_12_00626	EB0911Sto_3_00599	EF1237Blo1_3_00601	M12_3_00593	M6_3_00599	M7_3_00595	P35-2_3_00604	SAT_BAL01_3_00600
OG0000550	Core	-	CAGL0C04213g	Cg16_6_00600	B1012M_3_00610	BG2_3_00604	Cg28_7_00602	Cg30_5_00602	Cg19_6_00597	CBS138_3_00602	CST110_3_00595	CST35_3_00597	Cg17_5_00599	Cg21_5_00603	Cg25_5_00597	DSY562_9_00613	DSY565_12_00625	EB0911Sto_3_00598	EF1237Blo1_3_00600	M12_3_00592	M6_3_00598	M7_3_00594	P35-2_3_00603	SAT_BAL01_3_00599
OG0000551	Core	-	CAGL0C04191g	Cg16_6_00599	B1012M_3_00609	BG2_3_00603	Cg28_7_00601	Cg30_5_00601	Cg19_6_00596	CBS138_3_00601	CST110_3_00594	CST35_3_00596	Cg17_5_00598	Cg21_5_00602	Cg25_5_00596	DSY562_9_00612	DSY565_12_00624	EB0911Sto_3_00597	EF1237Blo1_3_00599	M12_3_00591	M6_3_00597	M7_3_00593	P35-2_3_00602	SAT_BAL01_3_00598
OG0000552	Core	-	CAGL0C04169g	Cg16_6_00598	B1012M_3_00608	BG2_3_00602	Cg28_7_00600	Cg30_5_00600	Cg19_6_00595	CBS138_3_00600	CST110_3_00593	CST35_3_00595	Cg17_5_00597	Cg21_5_00601	Cg25_5_00595	DSY562_9_00611	DSY565_12_00623	EB0911Sto_3_00596	EF1237Blo1_3_00598	M12_3_00590	M6_3_00596	M7_3_00592	P35-2_3_00601	SAT_BAL01_3_00597
OG0000553	Core	-	CAGL0C04092g	Cg16_6_00595	B1012M_3_00605	BG2_3_00599	Cg28_7_00597	Cg30_5_00597	Cg19_6_00592	CBS138_3_00597	CST110_3_00590	CST35_3_00592	Cg17_5_00594	Cg21_5_00598	Cg25_5_00592	DSY562_9_00608	DSY565_12_00620	EB0911Sto_3_00593	EF1237Blo1_3_00595	M12_3_00587	M6_3_00593	M7_3_00589	P35-2_3_00598	SAT_BAL01_3_00594
OG0000554	Core	-	CAGL0C04048g	Cg16_6_00594	B1012M_3_00604	BG2_3_00598	Cg28_7_00596	Cg30_5_00596	Cg19_6_00591	CBS138_3_00596	CST110_3_00589	CST35_3_00591	Cg17_5_00593	Cg21_5_00597	Cg25_5_00591	DSY562_9_00607	DSY565_12_00619	EB0911Sto_3_00592	EF1237Blo1_3_00594	M12_3_00586	M6_3_00592	M7_3_00588	P35-2_3_00597	SAT_BAL01_3_00593
OG0000555	Core	-	CAGL0C04026g	Cg16_6_00593	B1012M_3_00603	BG2_3_00597	Cg28_7_00595	Cg30_5_00595	Cg19_6_00590	CBS138_3_00595	CST110_3_00588	CST35_3_00590	Cg17_5_00592	Cg21_5_00596	Cg25_5_00590	DSY562_9_00606	DSY565_12_00618	EB0911Sto_3_00591	EF1237Blo1_3_00593	M12_3_00585	M6_3_00591	M7_3_00587	P35-2_3_00596	SAT_BAL01_3_00592
OG0000556	Core	-	CAGL0C04004g	Cg16_6_00592	B1012M_3_00602	BG2_3_00596	Cg28_7_00594	Cg30_5_00594	Cg19_6_00589	CBS138_3_00594	CST110_3_00587	CST35_3_00589	Cg17_5_00591	Cg21_5_00595	Cg25_5_00589	DSY562_9_00605	DSY565_12_00617	EB0911Sto_3_00590	EF1237Blo1_3_00592	M12_3_00584	M6_3_00590	M7_3_00586	P35-2_3_00595	SAT_BAL01_3_00591
OG0000557	Core	-	CAGL0C03916g	Cg16_6_00588	B1012M_3_00598	BG2_3_00595	Cg28_7_00590	Cg30_5_00590	Cg19_6_00585	CBS138_3_00590	CST110_3_00583	CST35_3_00585	Cg17_5_00587	Cg21_5_00591	Cg25_5_00585	DSY562_9_00601	DSY565_12_00613	EB0911Sto_3_00586	EF1237Blo1_3_00588	M12_3_00580	M6_3_00586	M7_3_00582	P35-2_3_00591	SAT_BAL01_3_00587
OG0000558	Core	-	CAGL0C03894g	Cg16_6_00587	B1012M_3_00597	BG2_3_00594	Cg28_7_00588	Cg30_5_00589	Cg19_6_00584	CBS138_3_00589	CST110_3_00582	CST35_3_00584	Cg17_5_00586	Cg21_5_00590	Cg25_5_00584	DSY562_9_00600	DSY565_12_00612	EB0911Sto_3_00585	EF1237Blo1_3_00587	M12_3_00579	M6_3_00585	M7_3_00581	P35-2_3_00590	SAT_BAL01_3_00586
OG0000559	Core	-	CAGL0C03872g	Cg16_6_00586	B1012M_3_00596	BG2_3_00593	Cg28_7_00587	Cg30_5_00588	Cg19_6_00583	CBS138_3_00588	CST110_3_00581	CST35_3_00583	Cg17_5_00585	Cg21_5_00589	Cg25_5_00583	DSY562_9_00599	DSY565_12_00611	EB0911Sto_3_00584	EF1237Blo1_3_00586	M12_3_00578	M6_3_00584	M7_3_00580	P35-2_3_00589	SAT_BAL01_3_00585
OG0000560	Core	-	CAGL0C03850g	Cg16_6_00585	B1012M_3_00595	BG2_3_00592	Cg28_7_00586	Cg30_5_00587	Cg19_6_00582	CBS138_3_00587	CST110_3_00580	CST35_3_00582	Cg17_5_00584	Cg21_5_00588	Cg25_5_00582	DSY562_9_00598	DSY565_12_00610	EB0911Sto_3_00583	EF1237Blo1_3_00585	M12_3_00577	M6_3_00583	M7_3_00579	P35-2_3_00588	SAT_BAL01_3_00584
OG0000561	Core	-	CAGL0C03784g	Cg16_6_00582	B1012M_3_00592	BG2_3_00589	Cg28_7_00583	Cg30_5_00584	Cg19_6_00579	CBS138_3_00584	CST110_3_00577	CST35_3_00579	Cg17_5_00581	Cg21_5_00585	Cg25_5_00579	DSY562_9_00595	DSY565_12_00607	EB0911Sto_3_00581	EF1237Blo1_3_00582	M12_3_00574	M6_3_00580	M7_3_00576	P35-2_3_00585	SAT_BAL01_3_00581
OG0000562	Core	-	CAGL0C03762g	Cg16_6_00581	B1012M_3_00591	BG2_3_00588	Cg28_7_00582	Cg30_5_00583	Cg19_6_00578	CBS138_3_00583	CST110_3_00576	CST35_3_00578	Cg17_5_00580	Cg21_5_00584	Cg25_5_00578	DSY562_9_00594	DSY565_12_00606	EB0911Sto_3_00580	EF1237Blo1_3_00581	M12_3_00573	M6_3_00579	M7_3_00575	P35-2_3_00584	SAT_BAL01_3_00580
OG0000563	Core	-	CAGL0C03740g	Cg16_6_00580	B1012M_3_00590	BG2_3_00587	Cg28_7_00581	Cg30_5_00582	Cg19_6_00577	CBS138_3_00582	CST110_3_00575	CST35_3_00577	Cg17_5_00579	Cg21_5_00583	Cg25_5_00577	DSY562_9_00593	DSY565_12_00605	EB0911Sto_3_00579	EF1237Blo1_3_00580	M12_3_00572	M6_3_00578	M7_3_00574	P35-2_3_00583	SAT_BAL01_3_00579
OG0000564	Core	-	CAGL0C03696g	Cg16_6_00579	B1012M_3_00589	BG2_3_00586	Cg28_7_00580	Cg30_5_00581	Cg19_6_00576	CBS138_3_00581	CST110_3_00574	CST35_3_00576	Cg17_5_00578	Cg21_5_00582	Cg25_5_00576	DSY562_9_00592	DSY565_12_00604	EB0911Sto_3_00578	EF1237Blo1_3_00579	M12_3_00571	M6_3_00577	M7_3_00573	P35-2_3_00582	SAT_BAL01_3_00578
OG0000565	Core	-	CAGL0C03674g	Cg16_6_00578	B1012M_3_00588	BG2_3_00585	Cg28_7_00579	Cg30_5_00580	Cg19_6_00575	CBS138_3_00580	CST110_3_00573	CST35_3_00575	Cg17_5_00577	Cg21_5_00581	Cg25_5_00575	DSY562_9_00591	DSY565_12_00603	EB0911Sto_3_00577	EF1237Blo1_3_00578	M12_3_00570	M6_3_00576	M7_3_00572	P35-2_3_00581	SAT_BAL01_3_00577
OG0000566	Core	-	CAGL0C03652g	Cg16_6_00577	B1012M_3_00587	BG2_3_00584	Cg28_7_00578	Cg30_5_00579	Cg19_6_00574	CBS138_3_00579	CST110_3_00572	CST35_3_00574	Cg17_5_00576	Cg21_5_00580	Cg25_5_00574	DSY562_9_00590	DSY565_12_00602	EB0911Sto_3_00576	EF1237Blo1_3_00577	M12_3_00569	M6_3_00575	M7_3_00571	P35-2_3_00580	SAT_BAL01_3_00576
OG0000567	Core	-	CAGL0C03630g	Cg16_6_00576	B1012M_3_00586	BG2_3_00583	Cg28_7_00577	Cg30_5_00578	Cg19_6_00573	CBS138_3_00578	CST110_3_00571	CST35_3_00573	Cg17_5_00575	Cg21_5_00579	Cg25_5_00573	DSY562_9_00589	DSY565_12_00601	EB0911Sto_3_00575	EF1237Blo1_3_00576	M12_3_00568	M6_3_00574	M7_3_00570	P35-2_3_00579	SAT_BAL01_3_00575
OG0000568	Core	-	CAGL0C03608g	Cg16_6_00575	B1012M_3_00585	BG2_3_00582	Cg28_7_00576	Cg30_5_00577	Cg19_6_00572	CBS138_3_00577	CST110_3_00570	CST35_3_00572	Cg17_5_00574	Cg21_5_00578	Cg25_5_00572	DSY562_9_00588	DSY565_12_00600	EB0911Sto_3_00574	EF1237Blo1_3_00575	M12_3_00567	M6_3_00573	M7_3_00569	P35-2_3_00578	SAT_BAL01_3_00574
OG0000569	Core	-	CAGL0C03597g	Cg16_6_00574	B1012M_3_00584	BG2_3_00581	Cg28_7_00575	Cg30_5_00576	Cg19_6_00571	CBS138_3_00576	CST110_3_00569	CST35_3_00571	Cg17_5_00573	Cg21_5_00577	Cg25_5_00571	DSY562_9_00587	DSY565_12_00599	EB0911Sto_3_00573	EF1237Blo1_3_00574	M12_3_00566	M6_3_00572	M7_3_00568	P35-2_3_00577	SAT_BAL01_3_00573
OG0000570	Core	-	CAGL0C03575g	Cg16_6_00573	B1012M_3_00583	BG2_3_00580	Cg28_7_00574	Cg30_5_00575	Cg19_6_00570	CBS138_3_00575	CST110_3_00568	CST35_3_00570	Cg17_5_00572	Cg21_5_00576	Cg25_5_00570	DSY562_9_00586	DSY565_12_00598	EB0911Sto_3_00572	EF1237Blo1_3_00573	M12_3_00565	M6_3_00571	M7_3_00567	P35-2_3_00576	SAT_BAL01_3_00572
OG0000571	Core	-	CAGL0C03553g	Cg16_6_00572	B1012M_3_00582	BG2_3_00579	Cg28_7_00573	Cg30_5_00574	Cg19_6_00569	CBS138_3_00574	CST110_3_00567	CST35_3_00569	Cg17_5_00571	Cg21_5_00575	Cg25_5_00569	DSY562_9_00585	DSY565_12_00597	EB0911Sto_3_00571	EF1237Blo1_3_00572	M12_3_00564	M6_3_00570	M7_3_00566	P35-2_3_00575	SAT_BAL01_3_00571
OG0000572	Core	-	CAGL0C03531g	Cg16_6_00571	B1012M_3_00581	BG2_3_00578	Cg28_7_00572	Cg30_5_00573	Cg19_6_00568	CBS138_3_00573	CST110_3_00566	CST35_3_00568	Cg17_5_00570	Cg21_5_00574	Cg25_5_00568	DSY562_9_00584	DSY565_12_00596	EB0911Sto_3_00570	EF1237Blo1_3_00571	M12_3_00563	M6_3_00569	M7_3_00565	P35-2_3_00574	SAT_BAL01_3_00570
OG0000573	Core	-	CAGL0C03509g	Cg16_6_00570	B1012M_3_00580	BG2_3_00577	Cg28_7_00571	Cg30_5_00572	Cg19_6_00567	CBS138_3_00572	CST110_3_00565	CST35_3_00567	Cg17_5_00569	Cg21_5_00573	Cg25_5_00567	DSY562_9_00583	DSY565_12_00595	EB0911Sto_3_00569	EF1237Blo1_3_00570	M12_3_00562	M6_3_00568	M7_3_00564	P35-2_3_00573	SAT_BAL01_3_00569
OG0000574	Core	-	CAGL0C03487g	Cg16_6_00569	B1012M_3_00579	BG2_3_00576	Cg28_7_00570	Cg30_5_00571	Cg19_6_00566	CBS138_3_00571	CST110_3_00564	CST35_3_00566	Cg17_5_00568	Cg21_5_00572	Cg25_5_00566	DSY562_9_00582	DSY565_12_00594	EB0911Sto_3_00568	EF1237Blo1_3_00569	M12_3_00561	M6_3_00567	M7_3_00563	P35-2_3_00572	SAT_BAL01_3_00568
OG0000575	Core	-	CAGL0C03465g	Cg16_6_00568	B1012M_3_00578	BG2_3_00575	Cg28_7_00569	Cg30_5_00570	Cg19_6_00565	CBS138_3_00570	CST110_3_00563	CST35_3_00565	Cg17_5_00567	Cg21_5_00571	Cg25_5_00565	DSY562_9_00581	DSY565_12_00593	EB0911Sto_3_00567	EF1237Blo1_3_00568	M12_3_00560	M6_3_00566	M7_3_00562	P35-2_3_00571	SAT_BAL01_3_00567
OG0000576	Core	-	CAGL0C03443g	Cg16_6_00567	B1012M_3_00577	BG2_3_00574	Cg28_7_00568	Cg30_5_00569	Cg19_6_00564	CBS138_3_00569	CST110_3_00562	CST35_3_00564	Cg17_5_00566	Cg21_5_00570	Cg25_5_00564	DSY562_9_00580	DSY565_12_00592	EB0911Sto_3_00566	EF1237Blo1_3_00567	M12_3_00559	M6_3_00565	M7_3_00561	P35-2_3_00570	SAT_BAL01_3_00566
OG0000577	Core	-	CAGL0C03421g	Cg16_6_00566	B1012M_3_00576	BG2_3_00573	Cg28_7_00567	Cg30_5_00568	Cg19_6_00563	CBS138_3_00568	CST110_3_00561	CST35_3_00563	Cg17_5_00565	Cg21_5_00569	Cg25_5_00563	DSY562_9_00579	DSY565_12_00591	EB0911Sto_3_00565	EF1237Blo1_3_00566	M12_3_00558	M6_3_00564	M7_3_00560	P35-2_3_00569	SAT_BAL01_3_00565
OG0000578	Core	-	CAGL0C03399g	Cg16_6_00565	B1012M_3_00575	BG2_3_00572	Cg28_7_00566	Cg30_5_00567	Cg19_6_00562	CBS138_3_00567	CST110_3_00560	CST35_3_00562	Cg17_5_00564	Cg21_5_00568	Cg25_5_00562	DSY562_9_00578	DSY565_12_00590	EB0911Sto_3_00564	EF1237Blo1_3_00565	M12_3_00557	M6_3_00563	M7_3_00559	P35-2_3_00568	SAT_BAL01_3_00564
OG0000579	Core	-	CAGL0C03369g	Cg16_6_00564	B1012M_3_00574	BG2_3_00571	Cg28_7_00565	Cg30_5_00566	Cg19_6_00561	CBS138_3_00566	CST110_3_00559	CST35_3_00561	Cg17_5_00563	Cg21_5_00567	Cg25_5_00561	DSY562_9_00577	DSY565_12_00589	EB0911Sto_3_00563	EF1237Blo1_3_00563	M12_3_00556	M6_3_00562	M7_3_00558	P35-2_3_00567	SAT_BAL01_3_00563
OG0000580	Core	-	CAGL0C03355g	Cg16_6_00563	B1012M_3_00573	BG2_3_00570	Cg28_7_00564	Cg30_5_00565	Cg19_6_00560	CBS138_3_00565	CST110_3_00558	CST35_3_00560	Cg17_5_00562	Cg21_5_00566	Cg25_5_00560	DSY562_9_00576	DSY565_12_00588	EB0911Sto_3_00562	EF1237Blo1_3_00562	M12_3_00555	M6_3_00561	M7_3_00557	P35-2_3_00566	SAT_BAL01_3_00562
OG0000581	Core	-	CAGL0C03333g	Cg16_6_00562	B1012M_3_00572	BG2_3_00569	Cg28_7_00563	Cg30_5_00564	Cg19_6_00559	CBS138_3_00564	CST110_3_00557	CST35_3_00559	Cg17_5_00561	Cg21_5_00565	Cg25_5_00559	DSY562_9_00575	DSY565_12_00587	EB0911Sto_3_00561	EF1237Blo1_3_00561	M12_3_00554	M6_3_00560	M7_3_00556	P35-2_3_00565	SAT_BAL01_3_00561
OG0000582	Core	-	CAGL0C03311g	Cg16_6_00561	B1012M_3_00571	BG2_3_00568	Cg28_7_00562	Cg30_5_00563	Cg19_6_00558	CBS138_3_00563	CST110_3_00556	CST35_3_00558	Cg17_5_00560	Cg21_5_00564	Cg25_5_00558	DSY562_9_00574	DSY565_12_00586	EB0911Sto_3_00560	EF1237Blo1_3_00560	M12_3_00553	M6_3_00559	M7_3_00555	P35-2_3_00564	SAT_BAL01_3_00560
OG0000583	Core	-	CAGL0C03289g	Cg16_6_00560	B1012M_3_00570	BG2_3_00567	Cg28_7_00561	Cg30_5_00562	Cg19_6_00557	CBS138_3_00562	CST110_3_00555	CST35_3_00557	Cg17_5_00559	Cg21_5_00563	Cg25_5_00557	DSY562_9_00573	DSY565_12_00585	EB0911Sto_3_00559	EF1237Blo1_3_00559	M12_3_00552	M6_3_00558	M7_3_00554	P35-2_3_00563	SAT_BAL01_3_00559
OG0000584	Core	-	CAGL0C03267g	Cg16_6_00559	B1012M_3_00569	BG2_3_00566	Cg28_7_00560	Cg30_5_00561	Cg19_6_00556	CBS138_3_00561	CST110_3_00554	CST35_3_00556	Cg17_5_00558	Cg21_5_00562	Cg25_5_00556	DSY562_9_00572	DSY565_12_00584	EB0911Sto_3_00558	EF1237Blo1_3_00558	M12_3_00551	M6_3_00557	M7_3_00553	P35-2_3_00562	SAT_BAL01_3_00558
OG0000585	Core	-	CAGL0C03245g	Cg16_6_00558	B1012M_3_00568	BG2_3_00565	Cg28_7_00559	Cg30_5_00560	Cg19_6_00555	CBS138_3_00560	CST110_3_00553	CST35_3_00555	Cg17_5_00557	Cg21_5_00561	Cg25_5_00555	DSY562_9_00571	DSY565_12_00583	EB0911Sto_3_00557	EF1237Blo1_3_00557	M12_3_00550	M6_3_00556	M7_3_00552	P35-2_3_00561	SAT_BAL01_3_00557
OG0000586	Core	-	CAGL0C03223g	Cg16_6_00557	B1012M_3_00567	BG2_3_00564	Cg28_7_00558	Cg30_5_00559	Cg19_6_00554	CBS138_3_00559	CST110_3_00552	CST35_3_00554	Cg17_5_00556	Cg21_5_00560	Cg25_5_00554	DSY562_9_00570	DSY565_12_00582	EB0911Sto_3_00556	EF1237Blo1_3_00556	M12_3_00549	M6_3_00555	M7_3_00551	P35-2_3_00560	SAT_BAL01_3_00556
OG0000587	Core	-	CAGL0C03201g	Cg16_6_00556	B1012M_3_00566	BG2_3_00562	Cg28_7_00557	Cg30_5_00558	Cg19_6_00553	CBS138_3_00558	CST110_3_00551	CST35_3_00553	Cg17_5_00555	Cg21_5_00559	Cg25_5_00553	DSY562_9_00569	DSY565_12_00581	EB0911Sto_3_00555	EF1237Blo1_3_00555	M12_3_00548	M6_3_00554	M7_3_00550	P35-2_3_00559	SAT_BAL01_3_00555
OG0000588	Core	-	CAGL0C03179g	Cg16_6_00555	B1012M_3_00565	BG2_3_00561	Cg28_7_00556	Cg30_5_00557	Cg19_6_00552	CBS138_3_00557	CST110_3_00550	CST35_3_00552	Cg17_5_00554	Cg21_5_00558	Cg25_5_00552	DSY562_9_00568	DSY565_12_00580	EB0911Sto_3_00554	EF1237Blo1_3_00554	M12_3_00547	M6_3_00553	M7_3_00549	P35-2_3_00558	SAT_BAL01_3_00554
OG0000589	Core	-	CAGL0C03135g	Cg16_6_00554	B1012M_3_00564	BG2_3_00560	Cg28_7_00555	Cg30_5_00556	Cg19_6_00551	CBS138_3_00556	CST110_3_00549	CST35_3_00551	Cg17_5_00553	Cg21_5_00557	Cg25_5_00551	DSY562_9_00567	DSY565_12_00579	EB0911Sto_3_00553	EF1237Blo1_3_00553	M12_3_00546	M6_3_00552	M7_3_00548	P35-2_3_00557	SAT_BAL01_3_00553
OG0000590	Core	-	CAGL0C03113g	Cg16_6_00553	B1012M_3_00563	BG2_3_00559	Cg28_7_00554	Cg30_5_00555	Cg19_6_00550	CBS138_3_00555	CST110_3_00548	CST35_3_00550	Cg17_5_00552	Cg21_5_00556	Cg25_5_00550	DSY562_9_00566	DSY565_12_00578	EB0911Sto_3_00552	EF1237Blo1_3_00552	M12_3_00545	M6_3_00551	M7_3_00547	P35-2_3_00556	SAT_BAL01_3_00552
OG0000591	Core	-	CAGL0C03069g	Cg16_6_00552	B1012M_3_00562	BG2_3_00558	Cg28_7_00553	Cg30_5_00554	Cg19_6_00549	CBS138_3_00554	CST110_3_00547	CST35_3_00549	Cg17_5_00551	Cg21_5_00555	Cg25_5_00549	DSY562_9_00565	DSY565_12_00577	EB0911Sto_3_00551	EF1237Blo1_3_00551	M12_3_00544	M6_3_00550	M7_3_00546	P35-2_3_00555	SAT_BAL01_3_00551
OG0000592	Core	-	CAGL0C03047g	Cg16_6_00551	B1012M_3_00561	BG2_3_00557	Cg28_7_00552	Cg30_5_00553	Cg19_6_00548	CBS138_3_00553	CST110_3_00546	CST35_3_00548	Cg17_5_00550	Cg21_5_00554	Cg25_5_00548	DSY562_9_00564	DSY565_12_00576	EB0911Sto_3_00550	EF1237Blo1_3_00550	M12_3_00543	M6_3_00549	M7_3_00545	P35-2_3_00554	SAT_BAL01_3_00550
OG0000593	Core	-	CAGL0C03025g	Cg16_6_00550	B1012M_3_00560	BG2_3_00556	Cg28_7_00551	Cg30_5_00552	Cg19_6_00547	CBS138_3_00552	CST110_3_00545	CST35_3_00547	Cg17_5_00549	Cg21_5_00553	Cg25_5_00547	DSY562_9_00563	DSY565_12_00575	EB0911Sto_3_00549	EF1237Blo1_3_00549	M12_3_00542	M6_3_00548	M7_3_00544	P35-2_3_00553	SAT_BAL01_3_00549
OG0000594	Core	-	CAGL0C03003g	Cg16_6_00549	B1012M_3_00559	BG2_3_00555	Cg28_7_00550	Cg30_5_00551	Cg19_6_00546	CBS138_3_00551	CST110_3_00544	CST35_3_00546	Cg17_5_00548	Cg21_5_00552	Cg25_5_00546	DSY562_9_00562	DSY565_12_00574	EB0911Sto_3_00548	EF1237Blo1_3_00548	M12_3_00541	M6_3_00547	M7_3_00543	P35-2_3_00552	SAT_BAL01_3_00548
OG0000595	Core	-	CAGL0C02981g	Cg16_6_00548	B1012M_3_00558	BG2_3_00554	Cg28_7_00549	Cg30_5_00550	Cg19_6_00545	CBS138_3_00550	CST110_3_00543	CST35_3_00545	Cg17_5_00547	Cg21_5_00551	Cg25_5_00545	DSY562_9_00561	DSY565_12_00573	EB0911Sto_3_00547	EF1237Blo1_3_00547	M12_3_00540	M6_3_00546	M7_3_00542	P35-2_3_00551	SAT_BAL01_3_00547
OG0000596	Core	-	CAGL0C02959g	Cg16_6_00547	B1012M_3_00557	BG2_3_00553	Cg28_7_00548	Cg30_5_00549	Cg19_6_00544	CBS138_3_00549	CST110_3_00542	CST35_3_00544	Cg17_5_00546	Cg21_5_00550	Cg25_5_00544	DSY562_9_00560	DSY565_12_00572	EB0911Sto_3_00546	EF1237Blo1_3_00546	M12_3_00539	M6_3_00545	M7_3_00541	P35-2_3_00550	SAT_BAL01_3_00546
OG0000597	Core	-	CAGL0C02937g	Cg16_6_00546	B1012M_3_00556	BG2_3_00552	Cg28_7_00547	Cg30_5_00548	Cg19_6_00543	CBS138_3_00548	CST110_3_00541	CST35_3_00543	Cg17_5_00545	Cg21_5_00549	Cg25_5_00543	DSY562_9_00559	DSY565_12_00571	EB0911Sto_3_00545	EF1237Blo1_3_00545	M12_3_00538	M6_3_00544	M7_3_00540	P35-2_3_00549	SAT_BAL01_3_00545
OG0000598	Core	-	CAGL0C02893g	Cg16_6_00545	B1012M_3_00555	BG2_3_00551	Cg28_7_00546	Cg30_5_00547	Cg19_6_00542	CBS138_3_00547	CST110_3_00540	CST35_3_00542	Cg17_5_00544	Cg21_5_00548	Cg25_5_00542	DSY562_9_00558	DSY565_12_00570	EB0911Sto_3_00544	EF1237Blo1_3_00544	M12_3_00537	M6_3_00543	M7_3_00539	P35-2_3_00548	SAT_BAL01_3_00544
OG0000599	Core	-	CAGL0C02871g	Cg16_6_00544	B1012M_3_00554	BG2_3_00550	Cg28_7_00545	Cg30_5_00546	Cg19_6_00541	CBS138_3_00546	CST110_3_00539	CST35_3_00541	Cg17_5_00543	Cg21_5_00547	Cg25_5_00541	DSY562_9_00557	DSY565_12_00569	EB0911Sto_3_00543	EF1237Blo1_3_00543	M12_3_00536	M6_3_00542	M7_3_00538	P35-2_3_00547	SAT_BAL01_3_00543
OG0000600	Core	-	CAGL0C02849g	Cg16_6_00543	B1012M_3_00553	BG2_3_00549	Cg28_7_00544	Cg30_5_00545	Cg19_6_00540	CBS138_3_00545	CST110_3_00538	CST35_3_00540	Cg17_5_00542	Cg21_5_00546	Cg25_5_00540	DSY562_9_00556	DSY565_12_00568	EB0911Sto_3_00542	EF1237Blo1_3_00542	M12_3_00535	M6_3_00541	M7_3_00537	P35-2_3_00546	SAT_BAL01_3_00542
OG0000601	Core	-	CAGL0C02827g	Cg16_6_00542	B1012M_3_00552	BG2_3_00548	Cg28_7_00543	Cg30_5_00544	Cg19_6_00539	CBS138_3_00544	CST110_3_00537	CST35_3_00539	Cg17_5_00541	Cg21_5_00545	Cg25_5_00539	DSY562_9_00555	DSY565_12_00567	EB0911Sto_3_00541	EF1237Blo1_3_00541	M12_3_00534	M6_3_00540	M7_3_00536	P35-2_3_00545	SAT_BAL01_3_00541
OG0000602	Core	-	CAGL0C02805g	Cg16_6_00541	B1012M_3_00551	BG2_3_00547	Cg28_7_00542	Cg30_5_00543	Cg19_6_00538	CBS138_3_00543	CST110_3_00536	CST35_3_00538	Cg17_5_00540	Cg21_5_00544	Cg25_5_00538	DSY562_9_00554	DSY565_12_00566	EB0911Sto_3_00540	EF1237Blo1_3_00540	M12_3_00533	M6_3_00539	M7_3_00535	P35-2_3_00544	SAT_BAL01_3_00540
OG0000603	Core	-	CAGL0C02783g	Cg16_6_00540	B1012M_3_00550	BG2_3_00546	Cg28_7_00541	Cg30_5_00542	Cg19_6_00537	CBS138_3_00542	CST110_3_00535	CST35_3_00537	Cg17_5_00539	Cg21_5_00543	Cg25_5_00537	DSY562_9_00553	DSY565_12_00565	EB0911Sto_3_00539	EF1237Blo1_3_00539	M12_3_00532	M6_3_00538	M7_3_00534	P35-2_3_00543	SAT_BAL01_3_00539
OG0000604	Core	-	CAGL0C02761g	Cg16_6_00539	B1012M_3_00549	BG2_3_00545	Cg28_7_00540	Cg30_5_00541	Cg19_6_00536	CBS138_3_00541	CST110_3_00534	CST35_3_00536	Cg17_5_00538	Cg21_5_00542	Cg25_5_00536	DSY562_9_00552	DSY565_12_00564	EB0911Sto_3_00538	EF1237Blo1_3_00538	M12_3_00531	M6_3_00537	M7_3_00533	P35-2_3_00542	SAT_BAL01_3_00538
OG0000605	Core	-	CAGL0C02739g	Cg16_6_00538	B1012M_3_00548	BG2_3_00544	Cg28_7_00539	Cg30_5_00540	Cg19_6_00535	CBS138_3_00540	CST110_3_00533	CST35_3_00535	Cg17_5_00537	Cg21_5_00541	Cg25_5_00535	DSY562_9_00551	DSY565_12_00563	EB0911Sto_3_00537	EF1237Blo1_3_00537	M12_3_00530	M6_3_00536	M7_3_00532	P35-2_3_00541	SAT_BAL01_3_00537
OG0000606	Core	-	CAGL0C02717g	Cg16_6_00537	B1012M_3_00547	BG2_3_00543	Cg28_7_00538	Cg30_5_00539	Cg19_6_00534	CBS138_3_00539	CST110_3_00532	CST35_3_00534	Cg17_5_00536	Cg21_5_00540	Cg25_5_00534	DSY562_9_00550	DSY565_12_00562	EB0911Sto_3_00536	EF1237Blo1_3_00536	M12_3_00529	M6_3_00535	M7_3_00531	P35-2_3_00540	SAT_BAL01_3_00536
OG0000607	Core	-	CAGL0C02695g	Cg16_6_00536	B1012M_3_00546	BG2_3_00542	Cg28_7_00537	Cg30_5_00538	Cg19_6_00533	CBS138_3_00538	CST110_3_00531	CST35_3_00533	Cg17_5_00535	Cg21_5_00539	Cg25_5_00533	DSY562_9_00549	DSY565_12_00561	EB0911Sto_3_00535	EF1237Blo1_3_00535	M12_3_00528	M6_3_00534	M7_3_00530	P35-2_3_00539	SAT_BAL01_3_00535
OG0000608	Core	-	CAGL0C02673g	Cg16_6_00535	B1012M_3_00545	BG2_3_00541	Cg28_7_00536	Cg30_5_00537	Cg19_6_00532	CBS138_3_00537	CST110_3_00530	CST35_3_00532	Cg17_5_00534	Cg21_5_00538	Cg25_5_00532	DSY562_9_00548	DSY565_12_00560	EB0911Sto_3_00534	EF1237Blo1_3_00534	M12_3_00527	M6_3_00533	M7_3_00529	P35-2_3_00538	SAT_BAL01_3_00534
OG0000609	Core	-	CAGL0C02651g	Cg16_6_00534	B1012M_3_00544	BG2_3_00540	Cg28_7_00535	Cg30_5_00536	Cg19_6_00531	CBS138_3_00536	CST110_3_00529	CST35_3_00531	Cg17_5_00533	Cg21_5_00537	Cg25_5_00531	DSY562_9_00547	DSY565_12_00559	EB0911Sto_3_00533	EF1237Blo1_3_00533	M12_3_00526	M6_3_00532	M7_3_00528	P35-2_3_00537	SAT_BAL01_3_00533
OG0000610	Core	-	CAGL0C02629g	Cg16_6_00533	B1012M_3_00543	BG2_3_00539	Cg28_7_00534	Cg30_5_00535	Cg19_6_00530	CBS138_3_00535	CST110_3_00528	CST35_3_00530	Cg17_5_00532	Cg21_5_00536	Cg25_5_00530	DSY562_9_00546	DSY565_12_00558	EB0911Sto_3_00532	EF1237Blo1_3_00532	M12_3_00525	M6_3_00531	M7_3_00527	P35-2_3_00536	SAT_BAL01_3_00532
OG0000611	Core	-	CAGL0C02623g	Cg16_6_00532	B1012M_3_00542	BG2_3_00538	Cg28_7_00533	Cg30_5_00534	Cg19_6_00529	CBS138_3_00534	CST110_3_00527	CST35_3_00529	Cg17_5_00531	Cg21_5_00535	Cg25_5_00529	DSY562_9_00545	DSY565_12_00557	EB0911Sto_3_00531	EF1237Blo1_3_00531	M12_3_00524	M6_3_00530	M7_3_00526	P35-2_3_00535	SAT_BAL01_3_00531
OG0000612	Core	-	CAGL0C02607g	Cg16_6_00531	B1012M_3_00541	BG2_3_00537	Cg28_7_00532	Cg30_5_00533	Cg19_6_00528	CBS138_3_00533	CST110_3_00526	CST35_3_00528	Cg17_5_00530	Cg21_5_00534	Cg25_5_00528	DSY562_9_00544	DSY565_12_00556	EB0911Sto_3_00530	EF1237Blo1_3_00530	M12_3_00523	M6_3_00529	M7_3_00525	P35-2_3_00534	SAT_BAL01_3_00530
OG0000613	Core	-	CAGL0C02585g	Cg16_6_00530	B1012M_3_00540	BG2_3_00536	Cg28_7_00531	Cg30_5_00532	Cg19_6_00527	CBS138_3_00532	CST110_3_00525	CST35_3_00527	Cg17_5_00529	Cg21_5_00533	Cg25_5_00527	DSY562_9_00543	DSY565_12_00555	EB0911Sto_3_00529	EF1237Blo1_3_00529	M12_3_00522	M6_3_00528	M7_3_00524	P35-2_3_00533	SAT_BAL01_3_00529
OG0000614	Core	-	CAGL0C02563g	Cg16_6_00529	B1012M_3_00539	BG2_3_00535	Cg28_7_00530	Cg30_5_00531	Cg19_6_00526	CBS138_3_00531	CST110_3_00524	CST35_3_00526	Cg17_5_00528	Cg21_5_00532	Cg25_5_00526	DSY562_9_00542	DSY565_12_00554	EB0911Sto_3_00528	EF1237Blo1_3_00528	M12_3_00521	M6_3_00527	M7_3_00523	P35-2_3_00532	SAT_BAL01_3_00528
OG0000615	Core	-	CAGL0C02541g	Cg16_6_00528	B1012M_3_00538	BG2_3_00534	Cg28_7_00529	Cg30_5_00530	Cg19_6_00525	CBS138_3_00530	CST110_3_00523	CST35_3_00525	Cg17_5_00527	Cg21_5_00531	Cg25_5_00525	DSY562_9_00541	DSY565_12_00553	EB0911Sto_3_00527	EF1237Blo1_3_00527	M12_3_00520	M6_3_00526	M7_3_00522	P35-2_3_00531	SAT_BAL01_3_00527
OG0000616	Core	-	CAGL0C02519g	Cg16_6_00527	B1012M_3_00537	BG2_3_00533	Cg28_7_00528	Cg30_5_00529	Cg19_6_00524	CBS138_3_00529	CST110_3_00522	CST35_3_00524	Cg17_5_00526	Cg21_5_00530	Cg25_5_00524	DSY562_9_00540	DSY565_12_00552	EB0911Sto_3_00526	EF1237Blo1_3_00526	M12_3_00519	M6_3_00525	M7_3_00521	P35-2_3_00530	SAT_BAL01_3_00526
OG0000617	Core	-	CAGL0C02497g	Cg16_6_00526	B1012M_3_00536	BG2_3_00532	Cg28_7_00527	Cg30_5_00528	Cg19_6_00523	CBS138_3_00528	CST110_3_00521	CST35_3_00523	Cg17_5_00525	Cg21_5_00529	Cg25_5_00523	DSY562_9_00539	DSY565_12_00551	EB0911Sto_3_00525	EF1237Blo1_3_00525	M12_3_00518	M6_3_00524	M7_3_00520	P35-2_3_00529	SAT_BAL01_3_00525
OG0000618	Core	-	CAGL0C02475g	Cg16_6_00525	B1012M_3_00535	BG2_3_00531	Cg28_7_00526	Cg30_5_00527	Cg19_6_00522	CBS138_3_00527	CST110_3_00520	CST35_3_00522	Cg17_5_00524	Cg21_5_00528	Cg25_5_00522	DSY562_9_00538	DSY565_12_00550	EB0911Sto_3_00524	EF1237Blo1_3_00524	M12_3_00517	M6_3_00523	M7_3_00519	P35-2_3_00528	SAT_BAL01_3_00524
OG0000619	Core	-	CAGL0C02453g	Cg16_6_00524	B1012M_3_00534	BG2_3_00530	Cg28_7_00525	Cg30_5_00526	Cg19_6_00521	CBS138_3_00526	CST110_3_00519	CST35_3_00521	Cg17_5_00523	Cg21_5_00527	Cg25_5_00521	DSY562_9_00537	DSY565_12_00549	EB0911Sto_3_00523	EF1237Blo1_3_00523	M12_3_00516	M6_3_00522	M7_3_00518	P35-2_3_00527	SAT_BAL01_3_00523
OG0000620	Core	-	CAGL0C02431g	Cg16_6_00523	B1012M_3_00533	BG2_3_00529	Cg28_7_00524	Cg30_5_00525	Cg19_6_00520	CBS138_3_00525	CST110_3_00518	CST35_3_00520	Cg17_5_00522	Cg21_5_00526	Cg25_5_00520	DSY562_9_00536	DSY565_12_00548	EB0911Sto_3_00522	EF1237Blo1_3_00522	M12_3_00515	M6_3_00521	M7_3_00517	P35-2_3_00526	SAT_BAL01_3_00522
OG0000621	Core	-	CAGL0C02409g	Cg16_6_00522	B1012M_3_00532	BG2_3_00528	Cg28_7_00523	Cg30_5_00524	Cg19_6_00519	CBS138_3_00524	CST110_3_00517	CST35_3_00519	Cg17_5_00521	Cg21_5_00525	Cg25_5_00519	DSY562_9_00535	DSY565_12_00547	EB0911Sto_3_00521	EF1237Blo1_3_00521	M12_3_00514	M6_3_00520	M7_3_00516	P35-2_3_00525	SAT_BAL01_3_00521
OG0000622	Core	-	CAGL0C02387g	Cg16_6_00521	B1012M_3_00531	BG2_3_00527	Cg28_7_00522	Cg30_5_00523	Cg19_6_00518	CBS138_3_00523	CST110_3_00516	CST35_3_00518	Cg17_5_00520	Cg21_5_00524	Cg25_5_00518	DSY562_9_00534	DSY565_12_00546	EB0911Sto_3_00520	EF1237Blo1_3_00520	M12_3_00513	M6_3_00519	M7_3_00515	P35-2_3_00524	SAT_BAL01_3_00520
OG0000623	Core	-	CAGL0C02365g	Cg16_6_00520	B1012M_3_00530	BG2_3_00526	Cg28_7_00521	Cg30_5_00522	Cg19_6_00517	CBS138_3_00522	CST110_3_00515	CST35_3_00517	Cg17_5_00519	Cg21_5_00523	Cg25_5_00517	DSY562_9_00533	DSY565_12_00545	EB0911Sto_3_00519	EF1237Blo1_3_00519	M12_3_00512	M6_3_00518	M7_3_00514	P35-2_3_00523	SAT_BAL01_3_00519
OG0000624	Core	-	CAGL0C02343g	Cg16_6_00519	B1012M_3_00529	BG2_3_00525	Cg28_7_00520	Cg30_5_00521	Cg19_6_00516	CBS138_3_00521	CST110_3_00514	CST35_3_00516	Cg17_5_00518	Cg21_5_00522	Cg25_5_00516	DSY562_9_00532	DSY565_12_00544	EB0911Sto_3_00518	EF1237Blo1_3_00518	M12_3_00511	M6_3_00517	M7_3_00513	P35-2_3_00522	SAT_BAL01_3_00518
OG0000625	Core	-	CAGL0C02321g	Cg16_6_00518	B1012M_3_00528	BG2_3_00523	Cg28_7_00519	Cg30_5_00520	Cg19_6_00515	CBS138_3_00519	CST110_3_00512	CST35_3_00515	Cg17_5_00517	Cg21_5_00521	Cg25_5_00515	DSY562_9_00531	DSY565_12_00543	EB0911Sto_3_00517	EF1237Blo1_3_00517	M12_3_00510	M6_3_00516	M7_3_00512	P35-2_3_00521	SAT_BAL01_3_00517
OG0000626	Core	-	CAGL0C02299g	Cg16_6_00517	B1012M_3_00527	BG2_3_00522	Cg28_7_00518	Cg30_5_00519	Cg19_6_00514	CBS138_3_00518	CST110_3_00511	CST35_3_00514	Cg17_5_00516	Cg21_5_00520	Cg25_5_00514	DSY562_9_00530	DSY565_12_00542	EB0911Sto_3_00516	EF1237Blo1_3_00516	M12_3_00509	M6_3_00515	M7_3_00511	P35-2_3_00520	SAT_BAL01_3_00516
OG0000627	Core	-	CAGL0C02277g	Cg16_6_00516	B1012M_3_00526	BG2_3_00521	Cg28_7_00517	Cg30_5_00518	Cg19_6_00513	CBS138_3_00517	CST110_3_00510	CST35_3_00513	Cg17_5_00515	Cg21_5_00519	Cg25_5_00513	DSY562_9_00529	DSY565_12_00541	EB0911Sto_3_00515	EF1237Blo1_3_00515	M12_3_00508	M6_3_00514	M7_3_00510	P35-2_3_00519	SAT_BAL01_3_00515
OG0000628	Core	-	CAGL0C02255g	Cg16_6_00515	B1012M_3_00525	BG2_3_00520	Cg28_7_00516	Cg30_5_00517	Cg19_6_00512	CBS138_3_00516	CST110_3_00509	CST35_3_00512	Cg17_5_00514	Cg21_5_00518	Cg25_5_00512	DSY562_9_00528	DSY565_12_00540	EB0911Sto_3_00514	EF1237Blo1_3_00514	M12_3_00507	M6_3_00513	M7_3_00509	P35-2_3_00518	SAT_BAL01_3_00514
OG0000629	Core	-	CAGL0C02233g	Cg16_6_00514	B1012M_3_00524	BG2_3_00519	Cg28_7_00515	Cg30_5_00516	Cg19_6_00511	CBS138_3_00515	CST110_3_00508	CST35_3_00511	Cg17_5_00513	Cg21_5_00517	Cg25_5_00511	DSY562_9_00527	DSY565_12_00539	EB0911Sto_3_00513	EF1237Blo1_3_00513	M12_3_00506	M6_3_00512	M7_3_00508	P35-2_3_00517	SAT_BAL01_3_00513
OG0000630	Core	-	CAGL0C02211g	Cg16_6_00513	B1012M_3_00523	BG2_3_00518	Cg28_7_00514	Cg30_5_00515	Cg19_6_00510	CBS138_3_00514	CST110_3_00507	CST35_3_00510	Cg17_5_00512	Cg21_5_00516	Cg25_5_00510	DSY562_9_00526	DSY565_12_00538	EB0911Sto_3_00512	EF1237Blo1_3_00512	M12_3_00505	M6_3_00511	M7_3_00507	P35-2_3_00516	SAT_BAL01_3_00512
OG0000631	Core	-	CAGL0C02189g	Cg16_6_00512	B1012M_3_00522	BG2_3_00517	Cg28_7_00513	Cg30_5_00514	Cg19_6_00509	CBS138_3_00513	CST110_3_00506	CST35_3_00509	Cg17_5_00511	Cg21_5_00515	Cg25_5_00509	DSY562_9_00525	DSY565_12_00537	EB0911Sto_3_00511	EF1237Blo1_3_00511	M12_3_00504	M6_3_00510	M7_3_00506	P35-2_3_00515	SAT_BAL01_3_00511
OG0000632	Core	-	CAGL0C02167g	Cg16_6_00511	B1012M_3_00521	BG2_3_00516	Cg28_7_00512	Cg30_5_00513	Cg19_6_00508	CBS138_3_00512	CST110_3_00505	CST35_3_00508	Cg17_5_00510	Cg21_5_00514	Cg25_5_00508	DSY562_9_00524	DSY565_12_00536	EB0911Sto_3_00510	EF1237Blo1_3_00510	M12_3_00503	M6_3_00509	M7_3_00505	P35-2_3_00514	SAT_BAL01_3_00510
OG0000633	Core	-	CAGL0C02145g	Cg16_6_00510	B1012M_3_00520	BG2_3_00515	Cg28_7_00511	Cg30_5_00512	Cg19_6_00507	CBS138_3_00511	CST110_3_00504	CST35_3_00507	Cg17_5_00509	Cg21_5_00513	Cg25_5_00507	DSY562_9_00523	DSY565_12_00535	EB0911Sto_3_00509	EF1237Blo1_3_00509	M12_3_00502	M6_3_00508	M7_3_00504	P35-2_3_00513	SAT_BAL01_3_00509
OG0000634	Core	-	CAGL0C02123g	Cg16_6_00509	B1012M_3_00519	BG2_3_00513	Cg28_7_00510	Cg30_5_00511	Cg19_6_00506	CBS138_3_00510	CST110_3_00503	CST35_3_00506	Cg17_5_00508	Cg21_5_00512	Cg25_5_00506	DSY562_9_00522	DSY565_12_00534	EB0911Sto_3_00508	EF1237Blo1_3_00508	M12_3_00501	M6_3_00507	M7_3_00503	P35-2_3_00512	SAT_BAL01_3_00508
OG0000635	Core	-	CAGL0C02101g	Cg16_6_00508	B1012M_3_00518	BG2_3_00512	Cg28_7_00509	Cg30_5_00510	Cg19_6_00505	CBS138_3_00509	CST110_3_00502	CST35_3_00505	Cg17_5_00507	Cg21_5_00511	Cg25_5_00505	DSY562_9_00521	DSY565_12_00533	EB0911Sto_3_00507	EF1237Blo1_3_00507	M12_3_00500	M6_3_00506	M7_3_00502	P35-2_3_00511	SAT_BAL01_3_00507
OG0000636	Core	-	CAGL0C02079g	Cg16_6_00507	B1012M_3_00517	BG2_3_00511	Cg28_7_00508	Cg30_5_00509	Cg19_6_00504	CBS138_3_00508	CST110_3_00501	CST35_3_00504	Cg17_5_00506	Cg21_5_00510	Cg25_5_00504	DSY562_9_00520	DSY565_12_00532	EB0911Sto_3_00506	EF1237Blo1_3_00506	M12_3_00499	M6_3_00505	M7_3_00501	P35-2_3_00510	SAT_BAL01_3_00506
OG0000637	Core	-	CAGL0C02057g	Cg16_6_00506	B1012M_3_00516	BG2_3_00510	Cg28_7_00507	Cg30_5_00508	Cg19_6_00503	CBS138_3_00507	CST110_3_00500	CST35_3_00503	Cg17_5_00505	Cg21_5_00509	Cg25_5_00503	DSY562_9_00519	DSY565_12_00531	EB0911Sto_3_00505	EF1237Blo1_3_00505	M12_3_00498	M6_3_00504	M7_3_00500	P35-2_3_00509	SAT_BAL01_3_00505
OG0000638	Core	-	CAGL0C02035g	Cg16_6_00505	B1012M_3_00515	BG2_3_00509	Cg28_7_00506	Cg30_5_00507	Cg19_6_00502	CBS138_3_00506	CST110_3_00499	CST35_3_00502	Cg17_5_00504	Cg21_5_00508	Cg25_5_00502	DSY562_9_00518	DSY565_12_00530	EB0911Sto_3_00504	EF1237Blo1_3_00504	M12_3_00497	M6_3_00503	M7_3_00499	P35-2_3_00508	SAT_BAL01_3_00504
OG0000639	Core	-	CAGL0C02013g	Cg16_6_00504	B1012M_3_00514	BG2_3_00508	Cg28_7_00505	Cg30_5_00506	Cg19_6_00501	CBS138_3_00505	CST110_3_00498	CST35_3_00501	Cg17_5_00503	Cg21_5_00507	Cg25_5_00501	DSY562_9_00517	DSY565_12_00529	EB0911Sto_3_00503	EF1237Blo1_3_00503	M12_3_00496	M6_3_00502	M7_3_00498	P35-2_3_00507	SAT_BAL01_3_00503
OG0000640	Core	-	CAGL0C01991g	Cg16_6_00503	B1012M_3_00513	BG2_3_00507	Cg28_7_00504	Cg30_5_00505	Cg19_6_00500	CBS138_3_00504	CST110_3_00497	CST35_3_00500	Cg17_5_00502	Cg21_5_00506	Cg25_5_00500	DSY562_9_00516	DSY565_12_00528	EB0911Sto_3_00502	EF1237Blo1_3_00502	M12_3_00495	M6_3_00501	M7_3_00497	P35-2_3_00506	SAT_BAL01_3_00502
OG0000641	Core	-	CAGL0C01969g	Cg16_6_00502	B1012M_3_00512	BG2_3_00506	Cg28_7_00503	Cg30_5_00504	Cg19_6_00499	CBS138_3_00503	CST110_3_00496	CST35_3_00499	Cg17_5_00501	Cg21_5_00505	Cg25_5_00499	DSY562_9_00515	DSY565_12_00527	EB0911Sto_3_00501	EF1237Blo1_3_00501	M12_3_00494	M6_3_00500	M7_3_00496	P35-2_3_00505	SAT_BAL01_3_00501
OG0000642	Core	-	CAGL0C01947g	Cg16_6_00501	B1012M_3_00511	BG2_3_00505	Cg28_7_00502	Cg30_5_00503	Cg19_6_00498	CBS138_3_00502	CST110_3_00495	CST35_3_00498	Cg17_5_00500	Cg21_5_00504	Cg25_5_00498	DSY562_9_00514	DSY565_12_00526	EB0911Sto_3_00500	EF1237Blo1_3_00500	M12_3_00493	M6_3_00499	M7_3_00495	P35-2_3_00504	SAT_BAL01_3_00500
OG0000643	Core	-	CAGL0C01925g	Cg16_6_00500	B1012M_3_00510	BG2_3_00504	Cg28_7_00501	Cg30_5_00502	Cg19_6_00497	CBS138_3_00501	CST110_3_00494	CST35_3_00497	Cg17_5_00499	Cg21_5_00503	Cg25_5_00497	DSY562_9_00513	DSY565_12_00525	EB0911Sto_3_00499	EF1237Blo1_3_00499	M12_3_00492	M6_3_00498	M7_3_00494	P35-2_3_00503	SAT_BAL01_3_00499
OG0000644	Core	-	CAGL0C01919g	Cg16_6_00499	B1012M_3_00509	BG2_3_00503	Cg28_7_00500	Cg30_5_00501	Cg19_6_00496	CBS138_3_00500	CST110_3_00493	CST35_3_00496	Cg17_5_00498	Cg21_5_00502	Cg25_5_00496	DSY562_9_00512	DSY565_12_00524	EB0911Sto_3_00498	EF1237Blo1_3_00498	M12_3_00491	M6_3_00497	M7_3_00493	P35-2_3_00502	SAT_BAL01_3_00498
OG0000645	Core	-	CAGL0C01903g	Cg16_6_00498	B1012M_3_00508	BG2_3_00502	Cg28_7_00499	Cg30_5_00500	Cg19_6_00495	CBS138_3_00499	CST110_3_00492	CST35_3_00495	Cg17_5_00497	Cg21_5_00501	Cg25_5_00495	DSY562_9_00511	DSY565_12_00523	EB0911Sto_3_00497	EF1237Blo1_3_00497	M12_3_00490	M6_3_00496	M7_3_00492	P35-2_3_00501	SAT_BAL01_3_00497
OG0000646	Core	-	CAGL0C01881g	Cg16_6_00497	B1012M_3_00507	BG2_3_00501	Cg28_7_00498	Cg30_5_00499	Cg19_6_00494	CBS138_3_00498	CST110_3_00491	CST35_3_00494	Cg17_5_00496	Cg21_5_00500	Cg25_5_00494	DSY562_9_00510	DSY565_12_00522	EB0911Sto_3_00496	EF1237Blo1_3_00496	M12_3_00489	M6_3_00495	M7_3_00491	P35-2_3_00500	SAT_BAL01_3_00496
OG0000647	Core	-	CAGL0C01837g	Cg16_6_00495	B1012M_3_00506	BG2_3_00500	Cg28_7_00496	Cg30_5_00497	Cg19_6_00492	CBS138_3_00496	CST110_3_00490	CST35_3_00492	Cg17_5_00494	Cg21_5_00499	Cg25_5_00492	DSY562_9_00509	DSY565_12_00521	EB0911Sto_3_00495	EF1237Blo1_3_00493	M12_3_00488	M6_3_00493	M7_3_00490	P35-2_3_00498	SAT_BAL01_3_00495
OG0000648	Core	-	CAGL0C01815g	Cg16_6_00494	B1012M_3_00505	BG2_3_00499	Cg28_7_00495	Cg30_5_00496	Cg19_6_00491	CBS138_3_00495	CST110_3_00489	CST35_3_00491	Cg17_5_00493	Cg21_5_00498	Cg25_5_00491	DSY562_9_00508	DSY565_12_00520	EB0911Sto_3_00494	EF1237Blo1_3_00492	M12_3_00487	M6_3_00492	M7_3_00489	P35-2_3_00497	SAT_BAL01_3_00494
OG0000649	Core	-	CAGL0C01793g	Cg16_6_00493	B1012M_3_00504	BG2_3_00498	Cg28_7_00494	Cg30_5_00495	Cg19_6_00490	CBS138_3_00494	CST110_3_00488	CST35_3_00490	Cg17_5_00492	Cg21_5_00497	Cg25_5_00490	DSY562_9_00507	DSY565_12_00519	EB0911Sto_3_00493	EF1237Blo1_3_00491	M12_3_00486	M6_3_00491	M7_3_00488	P35-2_3_00496	SAT_BAL01_3_00493
OG0000650	Core	-	CAGL0C01771g	Cg16_6_00492	B1012M_3_00503	BG2_3_00497	Cg28_7_00493	Cg30_5_00494	Cg19_6_00489	CBS138_3_00493	CST110_3_00487	CST35_3_00489	Cg17_5_00491	Cg21_5_00496	Cg25_5_00489	DSY562_9_00506	DSY565_12_00518	EB0911Sto_3_00492	EF1237Blo1_3_00490	M12_3_00485	M6_3_00490	M7_3_00487	P35-2_3_00495	SAT_BAL01_3_00492
OG0000651	Core	-	CAGL0C01749g	Cg16_6_00491	B1012M_3_00502	BG2_3_00496	Cg28_7_00492	Cg30_5_00493	Cg19_6_00488	CBS138_3_00492	CST110_3_00486	CST35_3_00488	Cg17_5_00490	Cg21_5_00495	Cg25_5_00488	DSY562_9_00505	DSY565_12_00517	EB0911Sto_3_00491	EF1237Blo1_3_00489	M12_3_00484	M6_3_00489	M7_3_00486	P35-2_3_00494	SAT_BAL01_3_00491
OG0000652	Core	-	CAGL0C01727g	Cg16_6_00490	B1012M_3_00501	BG2_3_00495	Cg28_7_00491	Cg30_5_00492	Cg19_6_00487	CBS138_3_00491	CST110_3_00485	CST35_3_00487	Cg17_5_00489	Cg21_5_00494	Cg25_5_00487	DSY562_9_00504	DSY565_12_00516	EB0911Sto_3_00490	EF1237Blo1_3_00488	M12_3_00483	M6_3_00488	M7_3_00485	P35-2_3_00493	SAT_BAL01_3_00490
OG0000653	Core	-	CAGL0C01705g	Cg16_6_00489	B1012M_3_00500	BG2_3_00494	Cg28_7_00490	Cg30_5_00491	Cg19_6_00486	CBS138_3_00490	CST110_3_00484	CST35_3_00486	Cg17_5_00488	Cg21_5_00493	Cg25_5_00486	DSY562_9_00503	DSY565_12_00515	EB0911Sto_3_00489	EF1237Blo1_3_00487	M12_3_00482	M6_3_00487	M7_3_00484	P35-2_3_00492	SAT_BAL01_3_00489
OG0000654	Core	-	CAGL0C01683g	Cg16_6_00488	B1012M_3_00499	BG2_3_00493	Cg28_7_00489	Cg30_5_00490	Cg19_6_00485	CBS138_3_00489	CST110_3_00483	CST35_3_00485	Cg17_5_00487	Cg21_5_00492	Cg25_5_00485	DSY562_9_00502	DSY565_12_00514	EB0911Sto_3_00488	EF1237Blo1_3_00486	M12_3_00481	M6_3_00486	M7_3_00483	P35-2_3_00491	SAT_BAL01_3_00488
OG0000655	Core	-	CAGL0C01661g	Cg16_6_00487	B1012M_3_00498	BG2_3_00492	Cg28_7_00488	Cg30_5_00489	Cg19_6_00484	CBS138_3_00488	CST110_3_00482	CST35_3_00484	Cg17_5_00486	Cg21_5_00491	Cg25_5_00484	DSY562_9_00501	DSY565_12_00513	EB0911Sto_3_00487	EF1237Blo1_3_00485	M12_3_00480	M6_3_00485	M7_3_00482	P35-2_3_00490	SAT_BAL01_3_00487
OG0000656	Core	-	CAGL0C01639g	Cg16_6_00486	B1012M_3_00497	BG2_3_00491	Cg28_7_00487	Cg30_5_00488	Cg19_6_00483	CBS138_3_00487	CST110_3_00481	CST35_3_00483	Cg17_5_00485	Cg21_5_00490	Cg25_5_00483	DSY562_9_00500	DSY565_12_00512	EB0911Sto_3_00486	EF1237Blo1_3_00484	M12_3_00479	M6_3_00484	M7_3_00481	P35-2_3_00489	SAT_BAL01_3_00486
OG0000657	Core	-	CAGL0C01617g	Cg16_6_00485	B1012M_3_00496	BG2_3_00490	Cg28_7_00486	Cg30_5_00487	Cg19_6_00482	CBS138_3_00486	CST110_3_00480	CST35_3_00482	Cg17_5_00484	Cg21_5_00489	Cg25_5_00482	DSY562_9_00499	DSY565_12_00511	EB0911Sto_3_00485	EF1237Blo1_3_00483	M12_3_00478	M6_3_00483	M7_3_00480	P35-2_3_00488	SAT_BAL01_3_00485
OG0000658	Core	-	CAGL0C01595g	Cg16_6_00484	B1012M_3_00495	BG2_3_00489	Cg28_7_00485	Cg30_5_00486	Cg19_6_00481	CBS138_3_00485	CST110_3_00479	CST35_3_00481	Cg17_5_00483	Cg21_5_00488	Cg25_5_00481	DSY562_9_00498	DSY565_12_00510	EB0911Sto_3_00484	EF1237Blo1_3_00482	M12_3_00477	M6_3_00482	M7_3_00479	P35-2_3_00487	SAT_BAL01_3_00484
OG0000659	Core	-	CAGL0C01573g	Cg16_6_00483	B1012M_3_00494	BG2_3_00488	Cg28_7_00484	Cg30_5_00485	Cg19_6_00480	CBS138_3_00484	CST110_3_00478	CST35_3_00480	Cg17_5_00482	Cg21_5_00487	Cg25_5_00480	DSY562_9_00497	DSY565_12_00509	EB0911Sto_3_00483	EF1237Blo1_3_00481	M12_3_00476	M6_3_00481	M7_3_00478	P35-2_3_00486	SAT_BAL01_3_00483
OG0000660	Core	-	CAGL0C01551g	Cg16_6_00482	B1012M_3_00493	BG2_3_00487	Cg28_7_00483	Cg30_5_00484	Cg19_6_00479	CBS138_3_00483	CST110_3_00477	CST35_3_00479	Cg17_5_00481	Cg21_5_00486	Cg25_5_00479	DSY562_9_00496	DSY565_12_00508	EB0911Sto_3_00482	EF1237Blo1_3_00480	M12_3_00475	M6_3_00480	M7_3_00477	P35-2_3_00485	SAT_BAL01_3_00482
OG0000661	Core	-	CAGL0C01529g	Cg16_6_00481	B1012M_3_00492	BG2_3_00486	Cg28_7_00482	Cg30_5_00483	Cg19_6_00478	CBS138_3_00482	CST110_3_00476	CST35_3_00478	Cg17_5_00480	Cg21_5_00485	Cg25_5_00478	DSY562_9_00495	DSY565_12_00507	EB0911Sto_3_00481	EF1237Blo1_3_00479	M12_3_00474	M6_3_00479	M7_3_00476	P35-2_3_00484	SAT_BAL01_3_00481
OG0000662	Core	-	CAGL0C01507g	Cg16_6_00480	B1012M_3_00491	BG2_3_00485	Cg28_7_00481	Cg30_5_00482	Cg19_6_00477	CBS138_3_00481	CST110_3_00475	CST35_3_00477	Cg17_5_00479	Cg21_5_00484	Cg25_5_00477	DSY562_9_00494	DSY565_12_00506	EB0911Sto_3_00480	EF1237Blo1_3_00478	M12_3_00473	M6_3_00478	M7_3_00475	P35-2_3_00483	SAT_BAL01_3_00480
OG0000663	Core	-	CAGL0C01485g	Cg16_6_00479	B1012M_3_00490	BG2_3_00484	Cg28_7_00480	Cg30_5_00481	Cg19_6_00476	CBS138_3_00480	CST110_3_00474	CST35_3_00476	Cg17_5_00478	Cg21_5_00483	Cg25_5_00476	DSY562_9_00493	DSY565_12_00505	EB0911Sto_3_00479	EF1237Blo1_3_00477	M12_3_00472	M6_3_00477	M7_3_00474	P35-2_3_00482	SAT_BAL01_3_00479
OG0000664	Core	-	CAGL0C01463g	Cg16_6_00478	B1012M_3_00489	BG2_3_00483	Cg28_7_00479	Cg30_5_00480	Cg19_6_00475	CBS138_3_00479	CST110_3_00473	CST35_3_00475	Cg17_5_00477	Cg21_5_00482	Cg25_5_00475	DSY562_9_00492	DSY565_12_00504	EB0911Sto_3_00478	EF1237Blo1_3_00476	M12_3_00471	M6_3_00476	M7_3_00473	P35-2_3_00481	SAT_BAL01_3_00478
OG0000665	Core	-	CAGL0C01441g	Cg16_6_00477	B1012M_3_00488	BG2_3_00481	Cg28_7_00478	Cg30_5_00479	Cg19_6_00474	CBS138_3_00478	CST110_3_00472	CST35_3_00474	Cg17_5_00476	Cg21_5_00481	Cg25_5_00474	DSY562_9_00491	DSY565_12_00503	EB0911Sto_3_00477	EF1237Blo1_3_00475	M12_3_00470	M6_3_00475	M7_3_00472	P35-2_3_00480	SAT_BAL01_3_00477
OG0000666	Core	-	CAGL0C01435g	Cg16_6_00476	B1012M_3_00487	BG2_3_00480	Cg28_7_00477	Cg30_5_00478	Cg19_6_00473	CBS138_3_00477	CST110_3_00471	CST35_3_00473	Cg17_5_00475	Cg21_5_00480	Cg25_5_00473	DSY562_9_00490	DSY565_12_00502	EB0911Sto_3_00476	EF1237Blo1_3_00474	M12_3_00469	M6_3_00474	M7_3_00471	P35-2_3_00479	SAT_BAL01_3_00476
OG0000667	Core	-	CAGL0C01419g	Cg16_6_00475	B1012M_3_00486	BG2_3_00479	Cg28_7_00476	Cg30_5_00477	Cg19_6_00472	CBS138_3_00476	CST110_3_00470	CST35_3_00472	Cg17_5_00474	Cg21_5_00479	Cg25_5_00472	DSY562_9_00489	DSY565_12_00501	EB0911Sto_3_00475	EF1237Blo1_3_00473	M12_3_00468	M6_3_00473	M7_3_00470	P35-2_3_00478	SAT_BAL01_3_00475
OG0000668	Core	-	CAGL0C01397g	Cg16_6_00474	B1012M_3_00485	BG2_3_00478	Cg28_7_00475	Cg30_5_00476	Cg19_6_00471	CBS138_3_00475	CST110_3_00469	CST35_3_00471	Cg17_5_00473	Cg21_5_00478	Cg25_5_00471	DSY562_9_00488	DSY565_12_00500	EB0911Sto_3_00474	EF1237Blo1_3_00472	M12_3_00467	M6_3_00472	M7_3_00469	P35-2_3_00477	SAT_BAL01_3_00474
OG0000669	Core	-	CAGL0C01375g	Cg16_6_00473	B1012M_3_00484	BG2_3_00477	Cg28_7_00474	Cg30_5_00475	Cg19_6_00470	CBS138_3_00474	CST110_3_00468	CST35_3_00470	Cg17_5_00472	Cg21_5_00477	Cg25_5_00470	DSY562_9_00487	DSY565_12_00499	EB0911Sto_3_00473	EF1237Blo1_3_00471	M12_3_00466	M6_3_00471	M7_3_00468	P35-2_3_00476	SAT_BAL01_3_00473
OG0000670	Core	-	CAGL0C01353g	Cg16_6_00472	B1012M_3_00483	BG2_3_00476	Cg28_7_00473	Cg30_5_00474	Cg19_6_00469	CBS138_3_00473	CST110_3_00467	CST35_3_00469	Cg17_5_00471	Cg21_5_00476	Cg25_5_00469	DSY562_9_00486	DSY565_12_00498	EB0911Sto_3_00472	EF1237Blo1_3_00470	M12_3_00465	M6_3_00470	M7_3_00467	P35-2_3_00475	SAT_BAL01_3_00472
OG0000671	Core	-	CAGL0C01331g	Cg16_6_00471	B1012M_3_00482	BG2_3_00475	Cg28_7_00472	Cg30_5_00473	Cg19_6_00468	CBS138_3_00472	CST110_3_00466	CST35_3_00468	Cg17_5_00470	Cg21_5_00475	Cg25_5_00468	DSY562_9_00485	DSY565_12_00497	EB0911Sto_3_00471	EF1237Blo1_3_00469	M12_3_00464	M6_3_00469	M7_3_00466	P35-2_3_00474	SAT_BAL01_3_00471
OG0000672	Core	-	CAGL0C01325g	Cg16_6_00470	B1012M_3_00481	BG2_3_00474	Cg28_7_00471	Cg30_5_00472	Cg19_6_00467	CBS138_3_00471	CST110_3_00465	CST35_3_00467	Cg17_5_00469	Cg21_5_00474	Cg25_5_00467	DSY562_9_00484	DSY565_12_00496	EB0911Sto_3_00470	EF1237Blo1_3_00468	M12_3_00463	M6_3_00468	M7_3_00465	P35-2_3_00473	SAT_BAL01_3_00470
OG0000673	Core	-	CAGL0C01309g	Cg16_6_00469	B1012M_3_00480	BG2_3_00473	Cg28_7_00470	Cg30_5_00471	Cg19_6_00466	CBS138_3_00470	CST110_3_00464	CST35_3_00466	Cg17_5_00468	Cg21_5_00473	Cg25_5_00466	DSY562_9_00483	DSY565_12_00495	EB0911Sto_3_00469	EF1237Blo1_3_00467	M12_3_00462	M6_3_00467	M7_3_00464	P35-2_3_00472	SAT_BAL01_3_00469
OG0000674	Core	-	CAGL0C01287g	Cg16_6_00468	B1012M_3_00479	BG2_3_00472	Cg28_7_00469	Cg30_5_00470	Cg19_6_00465	CBS138_3_00469	CST110_3_00463	CST35_3_00465	Cg17_5_00467	Cg21_5_00472	Cg25_5_00465	DSY562_9_00482	DSY565_12_00494	EB0911Sto_3_00468	EF1237Blo1_3_00466	M12_3_00461	M6_3_00466	M7_3_00463	P35-2_3_00471	SAT_BAL01_3_00468
OG0000675	Core	-	CAGL0C01265g	Cg16_6_00467	B1012M_3_00478	BG2_3_00471	Cg28_7_00468	Cg30_5_00469	Cg19_6_00464	CBS138_3_00468	CST110_3_00462	CST35_3_00464	Cg17_5_00466	Cg21_5_00471	Cg25_5_00464	DSY562_9_00481	DSY565_12_00493	EB0911Sto_3_00467	EF1237Blo1_3_00465	M12_3_00460	M6_3_00465	M7_3_00462	P35-2_3_00470	SAT_BAL01_3_00467
OG0000676	Core	-	CAGL0C01243g	Cg16_6_00466	B1012M_3_00477	BG2_3_00470	Cg28_7_00467	Cg30_5_00468	Cg19_6_00463	CBS138_3_00467	CST110_3_00461	CST35_3_00463	Cg17_5_00465	Cg21_5_00470	Cg25_5_00463	DSY562_9_00480	DSY565_12_00492	EB0911Sto_3_00466	EF1237Blo1_3_00464	M12_3_00459	M6_3_00464	M7_3_00461	P35-2_3_00469	SAT_BAL01_3_00466
OG0000677	Core	-	CAGL0C01221g	Cg16_6_00465	B1012M_3_00476	BG2_3_00469	Cg28_7_00466	Cg30_5_00467	Cg19_6_00462	CBS138_3_00466	CST110_3_00460	CST35_3_00462	Cg17_5_00464	Cg21_5_00469	Cg25_5_00462	DSY562_9_00479	DSY565_12_00491	EB0911Sto_3_00465	EF1237Blo1_3_00463	M12_3_00458	M6_3_00463	M7_3_00460	P35-2_3_00468	SAT_BAL01_3_00465
OG0000678	Core	-	CAGL0C01199g	Cg16_6_00464	B1012M_3_00475	BG2_3_00468	Cg28_7_00465	Cg30_5_00466	Cg19_6_00461	CBS138_3_00465	CST110_3_00459	CST35_3_00461	Cg17_5_00463	Cg21_5_00468	Cg25_5_00461	DSY562_9_00478	DSY565_12_00490	EB0911Sto_3_00464	EF1237Blo1_3_00462	M12_3_00457	M6_3_00462	M7_3_00459	P35-2_3_00467	SAT_BAL01_3_00464
OG0000679	Core	-	CAGL0C01177g	Cg16_6_00463	B1012M_3_00474	BG2_3_00467	Cg28_7_00464	Cg30_5_00465	Cg19_6_00460	CBS138_3_00464	CST110_3_00458	CST35_3_00460	Cg17_5_00462	Cg21_5_00467	Cg25_5_00460	DSY562_9_00477	DSY565_12_00489	EB0911Sto_3_00463	EF1237Blo1_3_00461	M12_3_00456	M6_3_00461	M7_3_00458	P35-2_3_00466	SAT_BAL01_3_00463
OG0000680	Core	-	CAGL0C01155g	Cg16_6_00462	B1012M_3_00473	BG2_3_00466	Cg28_7_00463	Cg30_5_00464	Cg19_6_00459	CBS138_3_00463	CST110_3_00457	CST35_3_00459	Cg17_5_00461	Cg21_5_00466	Cg25_5_00459	DSY562_9_00476	DSY565_12_00488	EB0911Sto_3_00462	EF1237Blo1_3_00460	M12_3_00455	M6_3_00460	M7_3_00457	P35-2_3_00465	SAT_BAL01_3_00462
OG0000681	Core	-	CAGL0C00946g	Cg16_1_00001	B1012M_3_00466	BG2_3_00461	Cg28_7_00458	Cg30_5_00461	Cg19_6_00456	CBS138_3_00456	CST110_3_00454	CST35_3_00456	Cg17_5_00454	Cg21_5_00459	Cg25_5_00456	DSY562_9_00439	DSY565_12_00450	EB0911Sto_3_00459	EF1237Blo1_3_00453	M12_3_00453	M6_3_00457	M7_3_00449	P35-2_3_00462	SAT_BAL01_3_00459
OG0000682	Core	-	CAGL0C00759g	Cg16_6_00458	B1012M_3_00465	BG2_3_00458	Cg28_7_00456	Cg30_5_00458	Cg19_6_00454	CBS138_3_00454	CST110_3_00451	CST35_3_00447	Cg17_5_00452	Cg21_5_00456	Cg25_5_00452	DSY562_9_00446	DSY565_12_00457	EB0911Sto_3_00453	EF1237Blo1_3_00451	M12_3_00451	M6_3_00454	M7_3_00448	P35-2_3_00460	SAT_BAL01_3_00453
OG0000683	Core	-	CAGL0C00737g	Cg16_6_00457	B1012M_3_00464	BG2_3_00457	Cg28_7_00455	Cg30_5_00457	Cg19_6_00453	CBS138_3_00453	CST110_3_00450	CST35_3_00446	Cg17_5_00451	Cg21_5_00455	Cg25_5_00451	DSY562_9_00447	DSY565_12_00458	EB0911Sto_3_00452	EF1237Blo1_3_00450	M12_3_00450	M6_3_00453	M7_3_00447	P35-2_3_00459	SAT_BAL01_3_00452
OG0000684	Core	-	CAGL0C00715g	Cg16_6_00456	B1012M_3_00463	BG2_3_00456	Cg28_7_00454	Cg30_5_00456	Cg19_6_00452	CBS138_3_00452	CST110_3_00449	CST35_3_00445	Cg17_5_00450	Cg21_5_00454	Cg25_5_00450	DSY562_9_00448	DSY565_12_00459	EB0911Sto_3_00451	EF1237Blo1_3_00449	M12_3_00449	M6_3_00452	M7_3_00446	P35-2_3_00458	SAT_BAL01_3_00451
OG0000685	Core	-	CAGL0C00693g	Cg16_6_00455	B1012M_3_00462	BG2_3_00455	Cg28_7_00453	Cg30_5_00455	Cg19_6_00451	CBS138_3_00451	CST110_3_00448	CST35_3_00444	Cg17_5_00449	Cg21_5_00453	Cg25_5_00449	DSY562_9_00449	DSY565_12_00460	EB0911Sto_3_00450	EF1237Blo1_3_00448	M12_3_00448	M6_3_00451	M7_3_00445	P35-2_3_00457	SAT_BAL01_3_00450
OG0000686	Core	-	CAGL0C00671g	Cg16_6_00454	B1012M_3_00461	BG2_3_00454	Cg28_7_00452	Cg30_5_00454	Cg19_6_00450	CBS138_3_00450	CST110_3_00447	CST35_3_00443	Cg17_5_00448	Cg21_5_00452	Cg25_5_00448	DSY562_9_00450	DSY565_12_00461	EB0911Sto_3_00449	EF1237Blo1_3_00447	M12_3_00447	M6_3_00450	M7_3_00444	P35-2_3_00456	SAT_BAL01_3_00449
OG0000687	Core	-	CAGL0C00649g	Cg16_6_00453	B1012M_3_00460	BG2_3_00453	Cg28_7_00451	Cg30_5_00453	Cg19_6_00449	CBS138_3_00449	CST110_3_00446	CST35_3_00442	Cg17_5_00447	Cg21_5_00451	Cg25_5_00447	DSY562_9_00451	DSY565_12_00462	EB0911Sto_3_00448	EF1237Blo1_3_00446	M12_3_00446	M6_3_00449	M7_3_00443	P35-2_3_00455	SAT_BAL01_3_00448
OG0000688	Core	-	CAGL0C00627g	Cg16_6_00452	B1012M_3_00459	BG2_3_00452	Cg28_7_00450	Cg30_5_00452	Cg19_6_00448	CBS138_3_00448	CST110_3_00445	CST35_3_00441	Cg17_5_00446	Cg21_5_00450	Cg25_5_00446	DSY562_9_00452	DSY565_12_00463	EB0911Sto_3_00447	EF1237Blo1_3_00445	M12_3_00445	M6_3_00448	M7_3_00442	P35-2_3_00454	SAT_BAL01_3_00447
OG0000689	Core	-	CAGL0C00605g	Cg16_6_00451	B1012M_3_00458	BG2_3_00451	Cg28_7_00449	Cg30_5_00451	Cg19_6_00447	CBS138_3_00447	CST110_3_00444	CST35_3_00440	Cg17_5_00445	Cg21_5_00449	Cg25_5_00445	DSY562_9_00453	DSY565_12_00464	EB0911Sto_3_00446	EF1237Blo1_3_00444	M12_3_00444	M6_3_00447	M7_3_00441	P35-2_3_00453	SAT_BAL01_3_00446
OG0000690	Core	-	CAGL0C00583g	Cg16_6_00450	B1012M_3_00457	BG2_3_00450	Cg28_7_00448	Cg30_5_00450	Cg19_6_00446	CBS138_3_00446	CST110_3_00443	CST35_3_00439	Cg17_5_00444	Cg21_5_00448	Cg25_5_00444	DSY562_9_00454	DSY565_12_00465	EB0911Sto_3_00445	EF1237Blo1_3_00443	M12_3_00443	M6_3_00446	M7_3_00440	P35-2_3_00452	SAT_BAL01_3_00445
OG0000691	Core	-	CAGL0C00561g	Cg16_6_00449	B1012M_3_00456	BG2_3_00449	Cg28_7_00447	Cg30_5_00449	Cg19_6_00445	CBS138_3_00445	CST110_3_00442	CST35_3_00438	Cg17_5_00443	Cg21_5_00447	Cg25_5_00443	DSY562_9_00455	DSY565_12_00466	EB0911Sto_3_00444	EF1237Blo1_3_00442	M12_3_00442	M6_3_00445	M7_3_00439	P35-2_3_00451	SAT_BAL01_3_00444
OG0000692	Core	-	CAGL0C00539g	Cg16_6_00448	B1012M_3_00455	BG2_3_00448	Cg28_7_00446	Cg30_5_00448	Cg19_6_00444	CBS138_3_00444	CST110_3_00441	CST35_3_00437	Cg17_5_00442	Cg21_5_00446	Cg25_5_00442	DSY562_9_00456	DSY565_12_00467	EB0911Sto_3_00443	EF1237Blo1_3_00441	M12_3_00441	M6_3_00444	M7_3_00438	P35-2_3_00450	SAT_BAL01_3_00443
OG0000693	Core	-	CAGL0C00517g	Cg16_6_00447	B1012M_3_00454	BG2_3_00447	Cg28_7_00445	Cg30_5_00447	Cg19_6_00443	CBS138_3_00443	CST110_3_00440	CST35_3_00436	Cg17_5_00441	Cg21_5_00445	Cg25_5_00441	DSY562_9_00457	DSY565_12_00468	EB0911Sto_3_00442	EF1237Blo1_3_00440	M12_3_00440	M6_3_00443	M7_3_00437	P35-2_3_00449	SAT_BAL01_3_00442
OG0000694	Core	-	CAGL0C00495g	Cg16_6_00446	B1012M_3_00453	BG2_3_00446	Cg28_7_00444	Cg30_5_00446	Cg19_6_00442	CBS138_3_00442	CST110_3_00439	CST35_3_00435	Cg17_5_00440	Cg21_5_00444	Cg25_5_00440	DSY562_9_00458	DSY565_12_00469	EB0911Sto_3_00441	EF1237Blo1_3_00439	M12_3_00439	M6_3_00442	M7_3_00436	P35-2_3_00448	SAT_BAL01_3_00441
OG0000695	Core	-	CAGL0C00473g	Cg16_6_00445	B1012M_3_00452	BG2_3_00445	Cg28_7_00443	Cg30_5_00445	Cg19_6_00441	CBS138_3_00441	CST110_3_00438	CST35_3_00434	Cg17_5_00439	Cg21_5_00443	Cg25_5_00439	DSY562_9_00459	DSY565_12_00470	EB0911Sto_3_00440	EF1237Blo1_3_00438	M12_3_00438	M6_3_00441	M7_3_00435	P35-2_3_00447	SAT_BAL01_3_00439
OG0000696	Core	-	CAGL0C00451g	Cg16_6_00444	B1012M_3_00451	BG2_3_00444	Cg28_7_00442	Cg30_5_00444	Cg19_6_00440	CBS138_3_00440	CST110_3_00437	CST35_3_00433	Cg17_5_00438	Cg21_5_00442	Cg25_5_00438	DSY562_9_00460	DSY565_12_00471	EB0911Sto_3_00439	EF1237Blo1_3_00437	M12_3_00437	M6_3_00440	M7_3_00434	P35-2_3_00446	SAT_BAL01_3_00438
OG0000697	Core	-	CAGL0C00429g	Cg16_6_00443	B1012M_3_00450	BG2_3_00443	Cg28_7_00441	Cg30_5_00443	Cg19_6_00439	CBS138_3_00439	CST110_3_00436	CST35_3_00432	Cg17_5_00437	Cg21_5_00441	Cg25_5_00437	DSY562_9_00461	DSY565_12_00472	EB0911Sto_3_00438	EF1237Blo1_3_00436	M12_3_00436	M6_3_00439	M7_3_00433	P35-2_3_00445	SAT_BAL01_3_00437
OG0000698	Core	-	CAGL0C00407g	Cg16_6_00442	B1012M_3_00449	BG2_3_00442	Cg28_7_00440	Cg30_5_00442	Cg19_6_00438	CBS138_3_00438	CST110_3_00435	CST35_3_00431	Cg17_5_00436	Cg21_5_00440	Cg25_5_00436	DSY562_9_00462	DSY565_12_00473	EB0911Sto_3_00437	EF1237Blo1_3_00435	M12_3_00435	M6_3_00438	M7_3_00432	P35-2_3_00444	SAT_BAL01_3_00436
OG0000699	Core	-	CAGL0C00385g	Cg16_6_00441	B1012M_3_00448	BG2_3_00441	Cg28_7_00439	Cg30_5_00441	Cg19_6_00437	CBS138_3_00437	CST110_3_00434	CST35_3_00430	Cg17_5_00435	Cg21_5_00439	Cg25_5_00435	DSY562_9_00463	DSY565_12_00474	EB0911Sto_3_00436	EF1237Blo1_3_00434	M12_3_00434	M6_3_00437	M7_3_00431	P35-2_3_00443	SAT_BAL01_3_00435
OG0000700	Core	-	CAGL0C00363g	Cg16_6_00440	B1012M_3_00447	BG2_3_00440	Cg28_7_00438	Cg30_5_00440	Cg19_6_00436	CBS138_3_00436	CST110_3_00433	CST35_3_00429	Cg17_5_00434	Cg21_5_00438	Cg25_5_00434	DSY562_9_00464	DSY565_12_00475	EB0911Sto_3_00435	EF1237Blo1_3_00433	M12_3_00433	M6_3_00436	M7_3_00430	P35-2_3_00442	SAT_BAL01_3_00434
OG0000701	Core	-	CAGL0C00341g	Cg16_6_00439	B1012M_3_00446	BG2_3_00439	Cg28_7_00437	Cg30_5_00439	Cg19_6_00435	CBS138_3_00435	CST110_3_00432	CST35_3_00428	Cg17_5_00433	Cg21_5_00437	Cg25_5_00433	DSY562_9_00465	DSY565_12_00476	EB0911Sto_3_00434	EF1237Blo1_3_00432	M12_3_00432	M6_3_00435	M7_3_00429	P35-2_3_00441	SAT_BAL01_3_00433
OG0000702	Core	-	CAGL0C00319g	Cg16_6_00438	B1012M_3_00445	BG2_3_00438	Cg28_7_00436	Cg30_5_00438	Cg19_6_00434	CBS138_3_00434	CST110_3_00431	CST35_3_00427	Cg17_5_00432	Cg21_5_00436	Cg25_5_00432	DSY562_9_00466	DSY565_12_00477	EB0911Sto_3_00433	EF1237Blo1_3_00431	M12_3_00431	M6_3_00434	M7_3_00428	P35-2_3_00440	SAT_BAL01_3_00432
OG0000703	Core	-	CAGL0C00297g	Cg16_6_00437	B1012M_3_00444	BG2_3_00437	Cg28_7_00435	Cg30_5_00437	Cg19_6_00433	CBS138_3_00433	CST110_3_00430	CST35_3_00426	Cg17_5_00431	Cg21_5_00435	Cg25_5_00431	DSY562_9_00467	DSY565_12_00478	EB0911Sto_3_00432	EF1237Blo1_3_00430	M12_3_00430	M6_3_00433	M7_3_00427	P35-2_3_00439	SAT_BAL01_3_00431
OG0000704	Core	-	CAGL0C00275g	Cg16_6_00436	B1012M_3_00443	BG2_3_00436	Cg28_7_00434	Cg30_5_00436	Cg19_6_00432	CBS138_3_00432	CST110_3_00429	CST35_3_00425	Cg17_5_00430	Cg21_5_00434	Cg25_5_00430	DSY562_9_00468	DSY565_12_00479	EB0911Sto_3_00431	EF1237Blo1_3_00429	M12_3_00429	M6_3_00432	M7_3_00426	P35-2_3_00438	SAT_BAL01_3_00430
OG0000705	Accessory	Sequencing error	CAGL0L00205g	Cg16_7_00666	B1012M_4_00676	BG2_4_00672	Cg28_1_00002	Cg30_14_04081	-	CBS138_12_04091	CST110_4_00660	CST35_4_00662	Cg17_14_04096, Cg17_6_00663	Cg21_14_04088	Cg25_6_00662	DSY562_10_00678	DSY565_13_00690	EB0911Sto_4_00667	EF1237Blo1_4_00665	M12_4_00657	M6_4_00663	M7_4_00660	P35-2_4_00669	SAT_BAL01_4_00664
OG0000706	Core	-	CAGL0D00286g	Cg16_7_00683	B1012M_4_00694	BG2_4_00689	Cg28_8_00682	Cg30_6_00674	Cg19_7_00660	CBS138_4_00674	CST110_4_00677	CST35_4_00679	Cg17_6_00680	Cg21_6_00674	Cg25_6_00679	DSY562_10_00695	DSY565_13_00707	EB0911Sto_4_00684	EF1237Blo1_4_00682	M12_4_00675	M6_4_00680	M7_4_00678	P35-2_4_00686	SAT_BAL01_4_00681
OG0000707	Core	-	CAGL0D00330g	Cg16_7_00684	B1012M_4_00695	BG2_4_00690	Cg28_8_00683	Cg30_6_00675	Cg19_7_00661	CBS138_4_00675	CST110_4_00678	CST35_4_00680	Cg17_6_00681	Cg21_6_00675	Cg25_6_00680	DSY562_10_00696	DSY565_13_00708	EB0911Sto_4_00685	EF1237Blo1_4_00683	M12_4_00676	M6_4_00681	M7_4_00679	P35-2_4_00687	SAT_BAL01_4_00682
OG0000708	Core	-	CAGL0D00352g	Cg16_7_00685	B1012M_4_00696	BG2_4_00691	Cg28_8_00684	Cg30_6_00676	Cg19_7_00662	CBS138_4_00676	CST110_4_00679	CST35_4_00681	Cg17_6_00682	Cg21_6_00676	Cg25_6_00681	DSY562_10_00697	DSY565_13_00709	EB0911Sto_4_00686	EF1237Blo1_4_00684	M12_4_00677	M6_4_00682	M7_4_00680	P35-2_4_00688	SAT_BAL01_4_00683
OG0000709	Core	-	CAGL0D00396g	Cg16_7_00687	B1012M_4_00698	BG2_4_00693	Cg28_8_00686	Cg30_6_00678	Cg19_7_00663	CBS138_4_00678	CST110_4_00681	CST35_4_00683	Cg17_6_00684	Cg21_6_00678	Cg25_6_00683	DSY562_10_00699	DSY565_13_00711	EB0911Sto_4_00687	EF1237Blo1_4_00686	M12_4_00679	M6_4_00684	M7_4_00682	P35-2_4_00690	SAT_BAL01_4_00685
OG0000710	Core	-	CAGL0D00418g	Cg16_7_00688	B1012M_4_00699	BG2_4_00694	Cg28_8_00687	Cg30_6_00679	Cg19_7_00664	CBS138_4_00679	CST110_4_00682	CST35_4_00684	Cg17_6_00685	Cg21_6_00679	Cg25_6_00684	DSY562_10_00700	DSY565_13_00712	EB0911Sto_4_00688	EF1237Blo1_4_00687	M12_4_00680	M6_4_00685	M7_4_00683	P35-2_4_00691	SAT_BAL01_4_00686
OG0000711	Core	-	CAGL0D00440g	Cg16_7_00689	B1012M_4_00700	BG2_4_00695	Cg28_8_00688	Cg30_6_00680	Cg19_7_00665	CBS138_4_00680	CST110_4_00683	CST35_4_00685	Cg17_6_00686	Cg21_6_00680	Cg25_6_00685	DSY562_10_00701	DSY565_13_00713	EB0911Sto_4_00689	EF1237Blo1_4_00688	M12_4_00681	M6_4_00686	M7_4_00684	P35-2_4_00692	SAT_BAL01_4_00687
OG0000712	Core	-	CAGL0D00462g	Cg16_7_00690	B1012M_4_00701	BG2_4_00696	Cg28_8_00689	Cg30_6_00681	Cg19_7_00666	CBS138_4_00681	CST110_4_00684	CST35_4_00686	Cg17_6_00687	Cg21_6_00681	Cg25_6_00686	DSY562_10_00702	DSY565_13_00714	EB0911Sto_4_00690	EF1237Blo1_4_00689	M12_4_00682	M6_4_00687	M7_4_00685	P35-2_4_00693	SAT_BAL01_4_00688
OG0000713	Core	-	CAGL0D00484g	Cg16_7_00691	B1012M_4_00702	BG2_4_00697	Cg28_8_00690	Cg30_6_00682	Cg19_7_00667	CBS138_4_00682	CST110_4_00685	CST35_4_00687	Cg17_6_00688	Cg21_6_00682	Cg25_6_00687	DSY562_10_00703	DSY565_13_00715	EB0911Sto_4_00691	EF1237Blo1_4_00690	M12_4_00683	M6_4_00688	M7_4_00686	P35-2_4_00694	SAT_BAL01_4_00689
OG0000714	Core	-	CAGL0D00506g	Cg16_7_00692	B1012M_4_00703	BG2_4_00698	Cg28_8_00691	Cg30_6_00683	Cg19_7_00668	CBS138_4_00683	CST110_4_00686	CST35_4_00688	Cg17_6_00689	Cg21_6_00683	Cg25_6_00688	DSY562_10_00704	DSY565_13_00716	EB0911Sto_4_00692	EF1237Blo1_4_00691	M12_4_00684	M6_4_00689	M7_4_00687	P35-2_4_00695	SAT_BAL01_4_00690
OG0000715	Core	-	CAGL0D00528g	Cg16_7_00693	B1012M_4_00704	BG2_4_00699	Cg28_8_00692	Cg30_6_00684	Cg19_7_00669	CBS138_4_00684	CST110_4_00687	CST35_4_00689	Cg17_6_00690	Cg21_6_00684	Cg25_6_00689	DSY562_10_00705	DSY565_13_00717	EB0911Sto_4_00693	EF1237Blo1_4_00692	M12_4_00685	M6_4_00690	M7_4_00688	P35-2_4_00696	SAT_BAL01_4_00691
OG0000716	Core	-	CAGL0D00550g	Cg16_7_00694	B1012M_4_00705	BG2_4_00700	Cg28_8_00693	Cg30_6_00685	Cg19_7_00670	CBS138_4_00685	CST110_4_00688	CST35_4_00690	Cg17_6_00691	Cg21_6_00685	Cg25_6_00690	DSY562_10_00706	DSY565_13_00718	EB0911Sto_4_00694	EF1237Blo1_4_00693	M12_4_00686	M6_4_00691	M7_4_00689	P35-2_4_00697	SAT_BAL01_4_00692
OG0000717	Core	-	CAGL0D00572g	Cg16_7_00695	B1012M_4_00706	BG2_4_00701	Cg28_8_00694	Cg30_6_00686	Cg19_7_00671	CBS138_4_00686	CST110_4_00689	CST35_4_00691	Cg17_6_00692	Cg21_6_00686	Cg25_6_00691	DSY562_10_00707	DSY565_13_00719	EB0911Sto_4_00695	EF1237Blo1_4_00694	M12_4_00687	M6_4_00692	M7_4_00690	P35-2_4_00698	SAT_BAL01_4_00693
OG0000718	Core	-	CAGL0D00594g	Cg16_7_00696	B1012M_4_00707	BG2_4_00702	Cg28_8_00695	Cg30_6_00687	Cg19_7_00672	CBS138_4_00687	CST110_4_00690	CST35_4_00692	Cg17_6_00693	Cg21_6_00687	Cg25_6_00692	DSY562_10_00708	DSY565_13_00720	EB0911Sto_4_00696	EF1237Blo1_4_00695	M12_4_00688	M6_4_00693	M7_4_00691	P35-2_4_00699	SAT_BAL01_4_00694
OG0000719	Core	-	CAGL0D00616g	Cg16_7_00697	B1012M_4_00708	BG2_4_00703	Cg28_8_00696	Cg30_6_00688	Cg19_7_00673	CBS138_4_00688	CST110_4_00691	CST35_4_00693	Cg17_6_00694	Cg21_6_00688	Cg25_6_00693	DSY562_10_00709	DSY565_13_00721	EB0911Sto_4_00697	EF1237Blo1_4_00696	M12_4_00689	M6_4_00694	M7_4_00692	P35-2_4_00700	SAT_BAL01_4_00695
OG0000720	Core	-	CAGL0D00638g	Cg16_7_00698	B1012M_4_00709	BG2_4_00704	Cg28_8_00697	Cg30_6_00689	Cg19_7_00674	CBS138_4_00689	CST110_4_00692	CST35_4_00694	Cg17_6_00695	Cg21_6_00689	Cg25_6_00694	DSY562_10_00710	DSY565_13_00722	EB0911Sto_4_00698	EF1237Blo1_4_00697	M12_4_00690	M6_4_00695	M7_4_00693	P35-2_4_00701	SAT_BAL01_4_00696
OG0000721	Core	-	CAGL0D00660g	Cg16_7_00699	B1012M_4_00710	BG2_4_00705	Cg28_8_00698	Cg30_6_00690	Cg19_7_00675	CBS138_4_00690	CST110_4_00693	CST35_4_00695	Cg17_6_00696	Cg21_6_00690	Cg25_6_00695	DSY562_10_00711	DSY565_13_00723	EB0911Sto_4_00699	EF1237Blo1_4_00698	M12_4_00691	M6_4_00696	M7_4_00694	P35-2_4_00702	SAT_BAL01_4_00697
OG0000722	Core	-	CAGL0D00682g	Cg16_7_00700	B1012M_4_00711	BG2_4_00706	Cg28_8_00699	Cg30_6_00691	Cg19_7_00676	CBS138_4_00691	CST110_4_00694	CST35_4_00696	Cg17_6_00697	Cg21_6_00691	Cg25_6_00696	DSY562_10_00712	DSY565_13_00724	EB0911Sto_4_00700	EF1237Blo1_4_00699	M12_4_00692	M6_4_00697	M7_4_00695	P35-2_4_00703	SAT_BAL01_4_00698
OG0000723	Core	-	CAGL0D00704g	Cg16_7_00701	B1012M_4_00712	BG2_4_00707	Cg28_8_00700	Cg30_6_00692	Cg19_7_00677	CBS138_4_00692	CST110_4_00695	CST35_4_00697	Cg17_6_00698	Cg21_6_00692	Cg25_6_00697	DSY562_10_00713	DSY565_13_00725	EB0911Sto_4_00701	EF1237Blo1_4_00700	M12_4_00693	M6_4_00698	M7_4_00696	P35-2_4_00704	SAT_BAL01_4_00699
OG0000724	Core	-	CAGL0D00726g	Cg16_7_00702	B1012M_4_00713	BG2_4_00708	Cg28_8_00701	Cg30_6_00693	Cg19_7_00678	CBS138_4_00693	CST110_4_00696	CST35_4_00698	Cg17_6_00699	Cg21_6_00693	Cg25_6_00698	DSY562_10_00714	DSY565_13_00726	EB0911Sto_4_00702	EF1237Blo1_4_00701	M12_4_00694	M6_4_00699	M7_4_00697	P35-2_4_00705	SAT_BAL01_4_00700
OG0000725	Core	-	CAGL0D00748g	Cg16_7_00703	B1012M_4_00714	BG2_4_00709	Cg28_8_00702	Cg30_6_00694	Cg19_7_00679	CBS138_4_00694	CST110_4_00697	CST35_4_00699	Cg17_6_00700	Cg21_6_00694	Cg25_6_00699	DSY562_10_00715	DSY565_13_00727	EB0911Sto_4_00703	EF1237Blo1_4_00702	M12_4_00695	M6_4_00700	M7_4_00698	P35-2_4_00706	SAT_BAL01_4_00701
OG0000726	Core	-	CAGL0D00770g	Cg16_7_00704	B1012M_4_00715	BG2_4_00710	Cg28_8_00703	Cg30_6_00695	Cg19_7_00680	CBS138_4_00695	CST110_4_00698	CST35_4_00700	Cg17_6_00701	Cg21_6_00695	Cg25_6_00700	DSY562_10_00716	DSY565_13_00728	EB0911Sto_4_00704	EF1237Blo1_4_00703	M12_4_00696	M6_4_00701	M7_4_00699	P35-2_4_00707	SAT_BAL01_4_00702
OG0000727	Core	-	CAGL0D00792g	Cg16_7_00705	B1012M_4_00716	BG2_4_00711	Cg28_8_00704	Cg30_6_00696	Cg19_7_00681	CBS138_4_00696	CST110_4_00699	CST35_4_00701	Cg17_6_00702	Cg21_6_00696	Cg25_6_00701	DSY562_10_00717	DSY565_13_00729	EB0911Sto_4_00705	EF1237Blo1_4_00704	M12_4_00697	M6_4_00702	M7_4_00700	P35-2_4_00708	SAT_BAL01_4_00703
OG0000728	Core	-	CAGL0D00814g	Cg16_7_00706	B1012M_4_00717	BG2_4_00712	Cg28_8_00705	Cg30_6_00697	Cg19_7_00682	CBS138_4_00697	CST110_4_00700	CST35_4_00702	Cg17_6_00703	Cg21_6_00697	Cg25_6_00702	DSY562_10_00718	DSY565_13_00730	EB0911Sto_4_00706	EF1237Blo1_4_00705	M12_4_00698	M6_4_00703	M7_4_00701	P35-2_4_00709	SAT_BAL01_4_00704
OG0000729	Core	-	CAGL0D00836g	Cg16_7_00707	B1012M_4_00718	BG2_4_00713	Cg28_8_00706	Cg30_6_00698	Cg19_7_00683	CBS138_4_00698	CST110_4_00701	CST35_4_00703	Cg17_6_00704	Cg21_6_00698	Cg25_6_00703	DSY562_10_00719	DSY565_13_00731	EB0911Sto_4_00707	EF1237Blo1_4_00706	M12_4_00699	M6_4_00704	M7_4_00702	P35-2_4_00710	SAT_BAL01_4_00705
OG0000730	Core	-	CAGL0D00858g	Cg16_7_00708	B1012M_4_00719	BG2_4_00714	Cg28_8_00707	Cg30_6_00699	Cg19_7_00684	CBS138_4_00699	CST110_4_00702	CST35_4_00704	Cg17_6_00705	Cg21_6_00699	Cg25_6_00704	DSY562_10_00720	DSY565_13_00732	EB0911Sto_4_00708	EF1237Blo1_4_00707	M12_4_00700	M6_4_00705	M7_4_00703	P35-2_4_00711	SAT_BAL01_4_00706
OG0000731	Core	-	CAGL0D00880g	Cg16_7_00709	B1012M_4_00720	BG2_4_00716	Cg28_8_00709	Cg30_6_00701	Cg19_7_00685	CBS138_4_00701	CST110_4_00704	CST35_4_00705	Cg17_6_00706	Cg21_6_00701	Cg25_6_00706	DSY562_10_00721	DSY565_13_00733	EB0911Sto_4_00709	EF1237Blo1_4_00709	M12_4_00701	M6_4_00707	M7_4_00704	P35-2_4_00713	SAT_BAL01_4_00707
OG0000732	Core	-	CAGL0D00902g	Cg16_7_00710	B1012M_4_00721	BG2_4_00717	Cg28_8_00710	Cg30_6_00702	Cg19_7_00686	CBS138_4_00702	CST110_4_00705	CST35_4_00706	Cg17_6_00707	Cg21_6_00702	Cg25_6_00707	DSY562_10_00722	DSY565_13_00734	EB0911Sto_4_00710	EF1237Blo1_4_00710	M12_4_00702	M6_4_00708	M7_4_00705	P35-2_4_00714	SAT_BAL01_4_00708
OG0000733	Core	-	CAGL0D00924g	Cg16_7_00711	B1012M_4_00722	BG2_4_00718	Cg28_8_00711	Cg30_6_00703	Cg19_7_00687	CBS138_4_00703	CST110_4_00706	CST35_4_00707	Cg17_6_00708	Cg21_6_00703	Cg25_6_00708	DSY562_10_00723	DSY565_13_00735	EB0911Sto_4_00711	EF1237Blo1_4_00711	M12_4_00703	M6_4_00709	M7_4_00706	P35-2_4_00715	SAT_BAL01_4_00709
OG0000734	Core	-	CAGL0D00946g	Cg16_7_00712	B1012M_4_00723	BG2_4_00719	Cg28_8_00712	Cg30_6_00704	Cg19_7_00688	CBS138_4_00704	CST110_4_00707	CST35_4_00708	Cg17_6_00709	Cg21_6_00704	Cg25_6_00709	DSY562_10_00724	DSY565_13_00736	EB0911Sto_4_00712	EF1237Blo1_4_00712	M12_4_00704	M6_4_00710	M7_4_00707	P35-2_4_00716	SAT_BAL01_4_00710
OG0000735	Core	-	CAGL0D00990g	Cg16_7_00713	B1012M_4_00724	BG2_4_00720	Cg28_8_00713	Cg30_6_00705	Cg19_7_00689	CBS138_4_00705	CST110_4_00708	CST35_4_00709	Cg17_6_00710	Cg21_6_00705	Cg25_6_00710	DSY562_10_00725	DSY565_13_00737	EB0911Sto_4_00713	EF1237Blo1_4_00713	M12_4_00705	M6_4_00711	M7_4_00708	P35-2_4_00717	SAT_BAL01_4_00711
OG0000736	Core	-	CAGL0D01012g	Cg16_7_00714	B1012M_4_00725	BG2_4_00721	Cg28_8_00714	Cg30_6_00706	Cg19_7_00690	CBS138_4_00706	CST110_4_00709	CST35_4_00710	Cg17_6_00711	Cg21_6_00706	Cg25_6_00711	DSY562_10_00726	DSY565_13_00738	EB0911Sto_4_00714	EF1237Blo1_4_00714	M12_4_00706	M6_4_00712	M7_4_00709	P35-2_4_00718	SAT_BAL01_4_00712
OG0000737	Core	-	CAGL0D01034g	Cg16_7_00715	B1012M_4_00726	BG2_4_00722	Cg28_8_00715	Cg30_6_00707	Cg19_7_00691	CBS138_4_00707	CST110_4_00710	CST35_4_00711	Cg17_6_00712	Cg21_6_00707	Cg25_6_00712	DSY562_10_00727	DSY565_13_00739	EB0911Sto_4_00715	EF1237Blo1_4_00715	M12_4_00707	M6_4_00713	M7_4_00710	P35-2_4_00719	SAT_BAL01_4_00713
OG0000738	Core	-	CAGL0D01056g	Cg16_7_00716	B1012M_4_00727	BG2_4_00723	Cg28_8_00716	Cg30_6_00708	Cg19_7_00692	CBS138_4_00708	CST110_4_00711	CST35_4_00712	Cg17_6_00713	Cg21_6_00708	Cg25_6_00713	DSY562_10_00728	DSY565_13_00740	EB0911Sto_4_00716	EF1237Blo1_4_00716	M12_4_00708	M6_4_00714	M7_4_00711	P35-2_4_00720	SAT_BAL01_4_00714
OG0000739	Core	-	CAGL0D01078g	Cg16_7_00717	B1012M_4_00728	BG2_4_00724	Cg28_8_00717	Cg30_6_00709	Cg19_7_00693	CBS138_4_00709	CST110_4_00712	CST35_4_00713	Cg17_6_00714	Cg21_6_00709	Cg25_6_00714	DSY562_10_00729	DSY565_13_00741	EB0911Sto_4_00717	EF1237Blo1_4_00717	M12_4_00709	M6_4_00715	M7_4_00712	P35-2_4_00721	SAT_BAL01_4_00715
OG0000740	Core	-	CAGL0D01100g	Cg16_7_00718	B1012M_4_00729	BG2_4_00725	Cg28_8_00718	Cg30_6_00710	Cg19_7_00694	CBS138_4_00710	CST110_4_00713	CST35_4_00714	Cg17_6_00715	Cg21_6_00710	Cg25_6_00715	DSY562_10_00730	DSY565_13_00742	EB0911Sto_4_00718	EF1237Blo1_4_00718	M12_4_00710	M6_4_00716	M7_4_00713	P35-2_4_00722	SAT_BAL01_4_00716
OG0000741	Core	-	CAGL0D01122g	Cg16_7_00719	B1012M_4_00730	BG2_4_00726	Cg28_8_00719	Cg30_6_00711	Cg19_7_00695	CBS138_4_00711	CST110_4_00714	CST35_4_00715	Cg17_6_00716	Cg21_6_00711	Cg25_6_00716	DSY562_10_00731	DSY565_13_00743	EB0911Sto_4_00719	EF1237Blo1_4_00719	M12_4_00711	M6_4_00717	M7_4_00714	P35-2_4_00723	SAT_BAL01_4_00717
OG0000742	Core	-	CAGL0D01144g	Cg16_7_00720	B1012M_4_00731	BG2_4_00727	Cg28_8_00720	Cg30_6_00712	Cg19_7_00696	CBS138_4_00712	CST110_4_00715	CST35_4_00716	Cg17_6_00717	Cg21_6_00712	Cg25_6_00717	DSY562_10_00732	DSY565_13_00744	EB0911Sto_4_00720	EF1237Blo1_4_00720	M12_4_00712	M6_4_00718	M7_4_00715	P35-2_4_00724	SAT_BAL01_4_00718
OG0000743	Core	-	CAGL0D01166g	Cg16_7_00721	B1012M_4_00732	BG2_4_00728	Cg28_8_00721	Cg30_6_00713	Cg19_7_00697	CBS138_4_00713	CST110_4_00716	CST35_4_00717	Cg17_6_00718	Cg21_6_00713	Cg25_6_00718	DSY562_10_00733	DSY565_13_00745	EB0911Sto_4_00721	EF1237Blo1_4_00721	M12_4_00713	M6_4_00719	M7_4_00716	P35-2_4_00725	SAT_BAL01_4_00719
OG0000744	Core	-	CAGL0D01210g	Cg16_7_00723	B1012M_4_00734	BG2_4_00730	Cg28_8_00723	Cg30_6_00715	Cg19_7_00699	CBS138_4_00715	CST110_4_00718	CST35_4_00719	Cg17_6_00720	Cg21_6_00715	Cg25_6_00720	DSY562_10_00735	DSY565_13_00747	EB0911Sto_4_00723	EF1237Blo1_4_00723	M12_4_00715	M6_4_00721	M7_4_00718	P35-2_4_00727	SAT_BAL01_4_00721
OG0000745	Core	-	CAGL0D01232g	Cg16_7_00724	B1012M_4_00735	BG2_4_00731	Cg28_8_00724	Cg30_6_00716	Cg19_7_00700	CBS138_4_00716	CST110_4_00719	CST35_4_00720	Cg17_6_00721	Cg21_6_00716	Cg25_6_00721	DSY562_10_00736	DSY565_13_00748	EB0911Sto_4_00724	EF1237Blo1_4_00724	M12_4_00716	M6_4_00722	M7_4_00719	P35-2_4_00728	SAT_BAL01_4_00722
OG0000746	Core	-	CAGL0D01254g	Cg16_7_00725	B1012M_4_00736	BG2_4_00732	Cg28_8_00725	Cg30_6_00717	Cg19_7_00701	CBS138_4_00717	CST110_4_00720	CST35_4_00721	Cg17_6_00722	Cg21_6_00717	Cg25_6_00722	DSY562_10_00737	DSY565_13_00749	EB0911Sto_4_00725	EF1237Blo1_4_00725	M12_4_00717	M6_4_00723	M7_4_00720	P35-2_4_00729	SAT_BAL01_4_00723
OG0000747	Core	-	CAGL0D01265g	Cg16_7_00726	B1012M_4_00737	BG2_4_00733	Cg28_8_00726	Cg30_6_00718	Cg19_7_00702	CBS138_4_00718	CST110_4_00721	CST35_4_00722	Cg17_6_00723	Cg21_6_00718	Cg25_6_00723	DSY562_10_00738	DSY565_13_00750	EB0911Sto_4_00726	EF1237Blo1_4_00726	M12_4_00718	M6_4_00724	M7_4_00721	P35-2_4_00730	SAT_BAL01_4_00724
OG0000748	Core	-	CAGL0D01276g	Cg16_7_00727	B1012M_4_00738	BG2_4_00734	Cg28_8_00727	Cg30_6_00719	Cg19_7_00703	CBS138_4_00719	CST110_4_00722	CST35_4_00723	Cg17_6_00724	Cg21_6_00719	Cg25_6_00724	DSY562_10_00739	DSY565_13_00751	EB0911Sto_4_00727	EF1237Blo1_4_00727	M12_4_00719	M6_4_00725	M7_4_00722	P35-2_4_00731	SAT_BAL01_4_00725
OG0000749	Core	-	CAGL0D01298g	Cg16_7_00728	B1012M_4_00739	BG2_4_00735	Cg28_8_00728	Cg30_6_00720	Cg19_7_00704	CBS138_4_00720	CST110_4_00723	CST35_4_00724	Cg17_6_00725	Cg21_6_00720	Cg25_6_00725	DSY562_10_00740	DSY565_13_00752	EB0911Sto_4_00728	EF1237Blo1_4_00728	M12_4_00720	M6_4_00726	M7_4_00723	P35-2_4_00732	SAT_BAL01_4_00726
OG0000750	Core	-	CAGL0D01320g	Cg16_7_00729	B1012M_4_00740	BG2_4_00736	Cg28_8_00729	Cg30_6_00721	Cg19_7_00705	CBS138_4_00721	CST110_4_00724	CST35_4_00725	Cg17_6_00726	Cg21_6_00721	Cg25_6_00726	DSY562_10_00741	DSY565_13_00753	EB0911Sto_4_00729	EF1237Blo1_4_00729	M12_4_00721	M6_4_00727	M7_4_00724	P35-2_4_00733	SAT_BAL01_4_00727
OG0000751	Core	-	CAGL0D01342g	Cg16_7_00730	B1012M_4_00741	BG2_4_00737	Cg28_8_00730	Cg30_6_00722	Cg19_7_00706	CBS138_4_00722	CST110_4_00725	CST35_4_00726	Cg17_6_00727	Cg21_6_00722	Cg25_6_00727	DSY562_10_00742	DSY565_13_00754	EB0911Sto_4_00730	EF1237Blo1_4_00730	M12_4_00722	M6_4_00728	M7_4_00725	P35-2_4_00734	SAT_BAL01_4_00728
OG0000752	Core	-	CAGL0D01364g	Cg16_7_00731	B1012M_4_00742	BG2_4_00738	Cg28_8_00731	Cg30_6_00723	Cg19_7_00707	CBS138_4_00723	CST110_4_00726	CST35_4_00727	Cg17_6_00728	Cg21_6_00723	Cg25_6_00728	DSY562_10_00743	DSY565_13_00755	EB0911Sto_4_00731	EF1237Blo1_4_00731	M12_4_00723	M6_4_00729	M7_4_00726	P35-2_4_00735	SAT_BAL01_4_00729
OG0000753	Core	-	CAGL0D01386g	Cg16_7_00732	B1012M_4_00743	BG2_4_00739	Cg28_8_00732	Cg30_6_00724	Cg19_7_00708	CBS138_4_00724	CST110_4_00727	CST35_4_00728	Cg17_6_00729	Cg21_6_00724	Cg25_6_00729	DSY562_10_00744	DSY565_13_00756	EB0911Sto_4_00732	EF1237Blo1_4_00732	M12_4_00724	M6_4_00730	M7_4_00727	P35-2_4_00736	SAT_BAL01_4_00730
OG0000754	Core	-	CAGL0D01408g	Cg16_7_00733	B1012M_4_00744	BG2_4_00740	Cg28_8_00733	Cg30_6_00725	Cg19_7_00709	CBS138_4_00725	CST110_4_00728	CST35_4_00729	Cg17_6_00730	Cg21_6_00725	Cg25_6_00730	DSY562_10_00745	DSY565_13_00757	EB0911Sto_4_00733	EF1237Blo1_4_00733	M12_4_00725	M6_4_00731	M7_4_00728	P35-2_4_00737	SAT_BAL01_4_00731
OG0000755	Core	-	CAGL0D01430g	Cg16_7_00734	B1012M_4_00745	BG2_4_00741	Cg28_8_00734	Cg30_6_00726	Cg19_7_00710	CBS138_4_00726	CST110_4_00729	CST35_4_00730	Cg17_6_00731	Cg21_6_00726	Cg25_6_00731	DSY562_10_00746	DSY565_13_00758	EB0911Sto_4_00734	EF1237Blo1_4_00734	M12_4_00726	M6_4_00732	M7_4_00729	P35-2_4_00738	SAT_BAL01_4_00732
OG0000756	Core	-	CAGL0D01452g	Cg16_7_00735	B1012M_4_00746	BG2_4_00742	Cg28_8_00735	Cg30_6_00727	Cg19_7_00711	CBS138_4_00727	CST110_4_00730	CST35_4_00731	Cg17_6_00732	Cg21_6_00727	Cg25_6_00732	DSY562_10_00747	DSY565_13_00759	EB0911Sto_4_00735	EF1237Blo1_4_00735	M12_4_00727	M6_4_00733	M7_4_00730	P35-2_4_00739	SAT_BAL01_4_00733
OG0000757	Core	-	CAGL0D01474g	Cg16_7_00736	B1012M_4_00747	BG2_4_00743	Cg28_8_00736	Cg30_6_00728	Cg19_7_00712	CBS138_4_00728	CST110_4_00731	CST35_4_00732	Cg17_6_00733	Cg21_6_00728	Cg25_6_00733	DSY562_10_00748	DSY565_13_00760	EB0911Sto_4_00736	EF1237Blo1_4_00736	M12_4_00728	M6_4_00734	M7_4_00731	P35-2_4_00740	SAT_BAL01_4_00734
OG0000758	Core	-	CAGL0D01496g	Cg16_7_00737	B1012M_4_00748	BG2_4_00744	Cg28_8_00737	Cg30_6_00729	Cg19_7_00713	CBS138_4_00729	CST110_4_00732	CST35_4_00733	Cg17_6_00734	Cg21_6_00729	Cg25_6_00734	DSY562_10_00749	DSY565_13_00761	EB0911Sto_4_00737	EF1237Blo1_4_00737	M12_4_00729	M6_4_00735	M7_4_00732	P35-2_4_00741	SAT_BAL01_4_00735
OG0000759	Core	-	CAGL0D01518g	Cg16_7_00738	B1012M_4_00749	BG2_4_00745	Cg28_8_00738	Cg30_6_00730	Cg19_7_00714	CBS138_4_00730	CST110_4_00733	CST35_4_00734	Cg17_6_00735	Cg21_6_00730	Cg25_6_00735	DSY562_10_00750	DSY565_13_00762	EB0911Sto_4_00738	EF1237Blo1_4_00738	M12_4_00730	M6_4_00736	M7_4_00733	P35-2_4_00742	SAT_BAL01_4_00736
OG0000760	Core	-	CAGL0D01540g	Cg16_7_00739	B1012M_4_00750	BG2_4_00746	Cg28_8_00739	Cg30_6_00731	Cg19_7_00715	CBS138_4_00731	CST110_4_00734	CST35_4_00735	Cg17_6_00736	Cg21_6_00731	Cg25_6_00736	DSY562_10_00751	DSY565_13_00763	EB0911Sto_4_00739	EF1237Blo1_4_00739	M12_4_00731	M6_4_00737	M7_4_00734	P35-2_4_00743	SAT_BAL01_4_00737
OG0000761	Core	-	CAGL0D01562g	Cg16_7_00740	B1012M_4_00751	BG2_4_00747	Cg28_8_00740	Cg30_6_00732	Cg19_7_00716	CBS138_4_00732	CST110_4_00735	CST35_4_00736	Cg17_6_00737	Cg21_6_00732	Cg25_6_00737	DSY562_10_00752	DSY565_13_00764	EB0911Sto_4_00740	EF1237Blo1_4_00740	M12_4_00732	M6_4_00738	M7_4_00735	P35-2_4_00744	SAT_BAL01_4_00738
OG0000762	Core	-	CAGL0D01584g	Cg16_7_00741	B1012M_4_00752	BG2_4_00748	Cg28_8_00741	Cg30_6_00733	Cg19_7_00717	CBS138_4_00733	CST110_4_00736	CST35_4_00737	Cg17_6_00738	Cg21_6_00733	Cg25_6_00738	DSY562_10_00753	DSY565_13_00765	EB0911Sto_4_00741	EF1237Blo1_4_00741	M12_4_00733	M6_4_00739	M7_4_00736	P35-2_4_00745	SAT_BAL01_4_00739
OG0000763	Core	-	CAGL0D01606g	Cg16_7_00742	B1012M_4_00753	BG2_4_00749	Cg28_8_00742	Cg30_6_00734	Cg19_7_00718	CBS138_4_00734	CST110_4_00737	CST35_4_00738	Cg17_6_00739	Cg21_6_00734	Cg25_6_00739	DSY562_10_00754	DSY565_13_00766	EB0911Sto_4_00742	EF1237Blo1_4_00742	M12_4_00734	M6_4_00740	M7_4_00737	P35-2_4_00746	SAT_BAL01_4_00740
OG0000764	Core	-	CAGL0D01628g	Cg16_7_00743	B1012M_4_00754	BG2_4_00750	Cg28_8_00743	Cg30_6_00735	Cg19_7_00719	CBS138_4_00735	CST110_4_00738	CST35_4_00739	Cg17_6_00740	Cg21_6_00735	Cg25_6_00740	DSY562_10_00755	DSY565_13_00767	EB0911Sto_4_00743	EF1237Blo1_4_00743	M12_4_00735	M6_4_00741	M7_4_00738	P35-2_4_00747	SAT_BAL01_4_00741
OG0000765	Core	-	CAGL0D01650g	Cg16_7_00744	B1012M_4_00755	BG2_4_00751	Cg28_8_00744	Cg30_6_00736	Cg19_7_00720	CBS138_4_00736	CST110_4_00739	CST35_4_00740	Cg17_6_00741	Cg21_6_00736	Cg25_6_00741	DSY562_10_00756	DSY565_13_00768	EB0911Sto_4_00744	EF1237Blo1_4_00744	M12_4_00736	M6_4_00742	M7_4_00739	P35-2_4_00748	SAT_BAL01_4_00742
OG0000766	Core	-	CAGL0D01672g	Cg16_7_00745	B1012M_4_00756	BG2_4_00752	Cg28_8_00745	Cg30_6_00737	Cg19_7_00721	CBS138_4_00737	CST110_4_00740	CST35_4_00741	Cg17_6_00742	Cg21_6_00737	Cg25_6_00742	DSY562_10_00757	DSY565_13_00769	EB0911Sto_4_00745	EF1237Blo1_4_00745	M12_4_00737	M6_4_00743	M7_4_00740	P35-2_4_00749	SAT_BAL01_4_00743
OG0000767	Core	-	CAGL0D01694g	Cg16_7_00746	B1012M_4_00757	BG2_4_00753	Cg28_8_00746	Cg30_6_00738	Cg19_7_00722	CBS138_4_00738	CST110_4_00741	CST35_4_00742	Cg17_6_00743	Cg21_6_00738	Cg25_6_00743	DSY562_10_00758	DSY565_13_00770	EB0911Sto_4_00746	EF1237Blo1_4_00746	M12_4_00738	M6_4_00744	M7_4_00741	P35-2_4_00750	SAT_BAL01_4_00744
OG0000768	Core	-	CAGL0D01716g	Cg16_7_00747	B1012M_4_00758	BG2_4_00754	Cg28_8_00747	Cg30_6_00739	Cg19_7_00723	CBS138_4_00739	CST110_4_00742	CST35_4_00743	Cg17_6_00744	Cg21_6_00739	Cg25_6_00744	DSY562_10_00759	DSY565_13_00771	EB0911Sto_4_00747	EF1237Blo1_4_00747	M12_4_00739	M6_4_00745	M7_4_00742	P35-2_4_00751	SAT_BAL01_4_00745
OG0000769	Core	-	CAGL0D01738g	Cg16_7_00748	B1012M_4_00759	BG2_4_00755	Cg28_8_00748	Cg30_6_00740	Cg19_7_00724	CBS138_4_00740	CST110_4_00743	CST35_4_00744	Cg17_6_00745	Cg21_6_00740	Cg25_6_00745	DSY562_10_00760	DSY565_13_00772	EB0911Sto_4_00748	EF1237Blo1_4_00748	M12_4_00740	M6_4_00746	M7_4_00743	P35-2_4_00752	SAT_BAL01_4_00746
OG0000770	Core	-	CAGL0D01760g	Cg16_7_00749	B1012M_4_00760	BG2_4_00756	Cg28_8_00749	Cg30_6_00741	Cg19_7_00725	CBS138_4_00741	CST110_4_00744	CST35_4_00745	Cg17_6_00746	Cg21_6_00741	Cg25_6_00746	DSY562_10_00761	DSY565_13_00773	EB0911Sto_4_00749	EF1237Blo1_4_00749	M12_4_00741	M6_4_00747	M7_4_00744	P35-2_4_00753	SAT_BAL01_4_00747
OG0000771	Core	-	CAGL0D01782g	Cg16_7_00750	B1012M_4_00761	BG2_4_00757	Cg28_8_00750	Cg30_6_00742	Cg19_7_00726	CBS138_4_00742	CST110_4_00745	CST35_4_00746	Cg17_6_00747	Cg21_6_00742	Cg25_6_00747	DSY562_10_00762	DSY565_13_00774	EB0911Sto_4_00750	EF1237Blo1_4_00750	M12_4_00742	M6_4_00748	M7_4_00745	P35-2_4_00754	SAT_BAL01_4_00748
OG0000772	Core	-	CAGL0D01804g	Cg16_7_00751	B1012M_4_00762	BG2_4_00758	Cg28_8_00751	Cg30_6_00743	Cg19_7_00727	CBS138_4_00743	CST110_4_00746	CST35_4_00747	Cg17_6_00748	Cg21_6_00743	Cg25_6_00748	DSY562_10_00763	DSY565_13_00775	EB0911Sto_4_00751	EF1237Blo1_4_00751	M12_4_00743	M6_4_00749	M7_4_00746	P35-2_4_00755	SAT_BAL01_4_00749
OG0000773	Core	-	CAGL0D01826g	Cg16_7_00752	B1012M_4_00763	BG2_4_00759	Cg28_8_00752	Cg30_6_00744	Cg19_7_00728	CBS138_4_00744	CST110_4_00747	CST35_4_00748	Cg17_6_00749	Cg21_6_00744	Cg25_6_00749	DSY562_10_00764	DSY565_13_00776	EB0911Sto_4_00752	EF1237Blo1_4_00752	M12_4_00744	M6_4_00750	M7_4_00747	P35-2_4_00756	SAT_BAL01_4_00750
OG0000774	Core	-	CAGL0D01837g	Cg16_7_00753	B1012M_4_00764	BG2_4_00760	Cg28_8_00753	Cg30_6_00745	Cg19_7_00729	CBS138_4_00745	CST110_4_00748	CST35_4_00749	Cg17_6_00750	Cg21_6_00745	Cg25_6_00750	DSY562_10_00765	DSY565_13_00777	EB0911Sto_4_00753	EF1237Blo1_4_00753	M12_4_00745	M6_4_00751	M7_4_00748	P35-2_4_00757	SAT_BAL01_4_00751
OG0000775	Core	-	CAGL0D01892g	Cg16_7_00754	B1012M_4_00765	BG2_4_00761	Cg28_8_00754	Cg30_6_00747	Cg19_7_00730	CBS138_4_00746	CST110_4_00749	CST35_4_00750	Cg17_6_00751	Cg21_6_00746	Cg25_6_00751	DSY562_10_00766	DSY565_13_00778	EB0911Sto_4_00754	EF1237Blo1_4_00754	M12_4_00746	M6_4_00752	M7_4_00749	P35-2_4_00758	SAT_BAL01_4_00752
OG0000776	Core	-	CAGL0D01914g	Cg16_7_00755	B1012M_4_00766	BG2_4_00762	Cg28_8_00755	Cg30_6_00748	Cg19_7_00731	CBS138_4_00747	CST110_4_00750	CST35_4_00751	Cg17_6_00752	Cg21_6_00747	Cg25_6_00752	DSY562_10_00767	DSY565_13_00779	EB0911Sto_4_00755	EF1237Blo1_4_00755	M12_4_00747	M6_4_00753	M7_4_00750	P35-2_4_00759	SAT_BAL01_4_00753
OG0000777	Core	-	CAGL0D01936g	Cg16_7_00756	B1012M_4_00767	BG2_4_00763	Cg28_8_00756	Cg30_6_00749	Cg19_7_00732	CBS138_4_00748	CST110_4_00751	CST35_4_00752	Cg17_6_00753	Cg21_6_00748	Cg25_6_00753	DSY562_10_00768	DSY565_13_00780	EB0911Sto_4_00756	EF1237Blo1_4_00756	M12_4_00748	M6_4_00754	M7_4_00751	P35-2_4_00760	SAT_BAL01_4_00754
OG0000778	Core	-	CAGL0D01958g	Cg16_7_00757	B1012M_4_00768	BG2_4_00764	Cg28_8_00757	Cg30_6_00750	Cg19_7_00733	CBS138_4_00749	CST110_4_00752	CST35_4_00753	Cg17_6_00754	Cg21_6_00749	Cg25_6_00754	DSY562_10_00769	DSY565_13_00781	EB0911Sto_4_00757	EF1237Blo1_4_00757	M12_4_00749	M6_4_00755	M7_4_00752	P35-2_4_00761	SAT_BAL01_4_00755
OG0000779	Core	-	CAGL0D01980g	Cg16_7_00758	B1012M_4_00769	BG2_4_00765	Cg28_8_00758	Cg30_6_00751	Cg19_7_00734	CBS138_4_00750	CST110_4_00753	CST35_4_00754	Cg17_6_00755	Cg21_6_00750	Cg25_6_00755	DSY562_10_00770	DSY565_13_00782	EB0911Sto_4_00758	EF1237Blo1_4_00758	M12_4_00750	M6_4_00756	M7_4_00753	P35-2_4_00762	SAT_BAL01_4_00756
OG0000780	Core	-	CAGL0D02002g	Cg16_7_00759	B1012M_4_00770	BG2_4_00766	Cg28_8_00759	Cg30_6_00752	Cg19_7_00735	CBS138_4_00751	CST110_4_00754	CST35_4_00755	Cg17_6_00756	Cg21_6_00751	Cg25_6_00756	DSY562_10_00771	DSY565_13_00783	EB0911Sto_4_00759	EF1237Blo1_4_00759	M12_4_00751	M6_4_00757	M7_4_00754	P35-2_4_00763	SAT_BAL01_4_00757
OG0000781	Core	-	CAGL0D02018g	Cg16_7_00760	B1012M_4_00771	BG2_4_00767	Cg28_8_00760	Cg30_6_00753	Cg19_7_00736	CBS138_4_00752	CST110_4_00755	CST35_4_00756	Cg17_6_00757	Cg21_6_00752	Cg25_6_00757	DSY562_10_00772	DSY565_13_00784	EB0911Sto_4_00760	EF1237Blo1_4_00760	M12_4_00752	M6_4_00758	M7_4_00755	P35-2_4_00764	SAT_BAL01_4_00758
OG0000782	Core	-	CAGL0D02024g	Cg16_7_00761	B1012M_4_00772	BG2_4_00768	Cg28_8_00761	Cg30_6_00754	Cg19_7_00737	CBS138_4_00753	CST110_4_00756	CST35_4_00757	Cg17_6_00758	Cg21_6_00753	Cg25_6_00758	DSY562_10_00773	DSY565_13_00785	EB0911Sto_4_00761	EF1237Blo1_4_00761	M12_4_00753	M6_4_00759	M7_4_00756	P35-2_4_00765	SAT_BAL01_4_00759
OG0000783	Core	-	CAGL0D02046g	Cg16_7_00762	B1012M_4_00773	BG2_4_00769	Cg28_8_00762	Cg30_6_00755	Cg19_7_00738	CBS138_4_00754	CST110_4_00757	CST35_4_00758	Cg17_6_00759	Cg21_6_00754	Cg25_6_00759	DSY562_10_00774	DSY565_13_00786	EB0911Sto_4_00762	EF1237Blo1_4_00762	M12_4_00754	M6_4_00760	M7_4_00757	P35-2_4_00766	SAT_BAL01_4_00760
OG0000784	Core	-	CAGL0D02068g	Cg16_7_00763	B1012M_4_00774	BG2_4_00770	Cg28_8_00763	Cg30_6_00756	Cg19_7_00739	CBS138_4_00755	CST110_4_00758	CST35_4_00759	Cg17_6_00760	Cg21_6_00755	Cg25_6_00760	DSY562_10_00775	DSY565_13_00787	EB0911Sto_4_00763	EF1237Blo1_4_00763	M12_4_00755	M6_4_00761	M7_4_00758	P35-2_4_00767	SAT_BAL01_4_00761
OG0000785	Core	-	CAGL0D02090g	Cg16_7_00764	B1012M_4_00775	BG2_4_00771	Cg28_8_00764	Cg30_6_00757	Cg19_7_00740	CBS138_4_00756	CST110_4_00759	CST35_4_00760	Cg17_6_00761	Cg21_6_00756	Cg25_6_00761	DSY562_10_00776	DSY565_13_00788	EB0911Sto_4_00764	EF1237Blo1_4_00764	M12_4_00756	M6_4_00762	M7_4_00759	P35-2_4_00768	SAT_BAL01_4_00762
OG0000786	Core	-	CAGL0D02112g	Cg16_7_00765	B1012M_4_00776	BG2_4_00772	Cg28_8_00765	Cg30_6_00758	Cg19_7_00741	CBS138_4_00757	CST110_4_00760	CST35_4_00761	Cg17_6_00762	Cg21_6_00757	Cg25_6_00762	DSY562_10_00777	DSY565_13_00789	EB0911Sto_4_00765	EF1237Blo1_4_00765	M12_4_00757	M6_4_00763	M7_4_00760	P35-2_4_00769	SAT_BAL01_4_00763
OG0000787	Core	-	CAGL0D02134g	Cg16_7_00766	B1012M_4_00777	BG2_4_00773	Cg28_8_00766	Cg30_6_00759	Cg19_7_00742	CBS138_4_00758	CST110_4_00761	CST35_4_00762	Cg17_6_00763	Cg21_6_00758	Cg25_6_00763	DSY562_10_00778	DSY565_13_00790	EB0911Sto_4_00766	EF1237Blo1_4_00766	M12_4_00758	M6_4_00764	M7_4_00761	P35-2_4_00770	SAT_BAL01_4_00764
OG0000788	Core	-	CAGL0D02150g	Cg16_7_00767	B1012M_4_00778	BG2_4_00774	Cg28_8_00767	Cg30_6_00760	Cg19_7_00743	CBS138_4_00759	CST110_4_00762	CST35_4_00763	Cg17_6_00764	Cg21_6_00759	Cg25_6_00764	DSY562_10_00779	DSY565_13_00791	EB0911Sto_4_00767	EF1237Blo1_4_00767	M12_4_00759	M6_4_00765	M7_4_00762	P35-2_4_00771	SAT_BAL01_4_00765
OG0000789	Core	-	CAGL0D02156g	Cg16_7_00768	B1012M_4_00779	BG2_4_00775	Cg28_8_00768	Cg30_6_00761	Cg19_7_00744	CBS138_4_00760	CST110_4_00763	CST35_4_00764	Cg17_6_00765	Cg21_6_00760	Cg25_6_00765	DSY562_10_00780	DSY565_13_00792	EB0911Sto_4_00768	EF1237Blo1_4_00768	M12_4_00760	M6_4_00766	M7_4_00763	P35-2_4_00772	SAT_BAL01_4_00766
OG0000790	Core	-	CAGL0D02178g	Cg16_7_00769	B1012M_4_00780	BG2_4_00776	Cg28_8_00769	Cg30_6_00762	Cg19_7_00745	CBS138_4_00761	CST110_4_00764	CST35_4_00765	Cg17_6_00766	Cg21_6_00761	Cg25_6_00766	DSY562_10_00781	DSY565_13_00793	EB0911Sto_4_00769	EF1237Blo1_4_00769	M12_4_00761	M6_4_00767	M7_4_00764	P35-2_4_00773	SAT_BAL01_4_00767
OG0000791	Core	-	CAGL0D02200g	Cg16_7_00770	B1012M_4_00781	BG2_4_00777	Cg28_8_00770	Cg30_6_00763	Cg19_7_00746	CBS138_4_00762	CST110_4_00765	CST35_4_00766	Cg17_6_00767	Cg21_6_00762	Cg25_6_00767	DSY562_10_00782	DSY565_13_00794	EB0911Sto_4_00770	EF1237Blo1_4_00770	M12_4_00762	M6_4_00768	M7_4_00765	P35-2_4_00774	SAT_BAL01_4_00768
OG0000792	Core	-	CAGL0D02222g	Cg16_7_00771	B1012M_4_00783	BG2_4_00778	Cg28_8_00771	Cg30_6_00764	Cg19_7_00747	CBS138_4_00763	CST110_4_00766	CST35_4_00767	Cg17_6_00768	Cg21_6_00763	Cg25_6_00768	DSY562_10_00783	DSY565_13_00795	EB0911Sto_4_00771	EF1237Blo1_4_00771	M12_4_00763	M6_4_00769	M7_4_00766	P35-2_4_00775	SAT_BAL01_4_00769
OG0000793	Core	-	CAGL0D02244g	Cg16_7_00772	B1012M_4_00784	BG2_4_00779	Cg28_8_00772	Cg30_6_00765	Cg19_7_00748	CBS138_4_00764	CST110_4_00767	CST35_4_00768	Cg17_6_00769	Cg21_6_00764	Cg25_6_00769	DSY562_10_00784	DSY565_13_00796	EB0911Sto_4_00772	EF1237Blo1_4_00772	M12_4_00764	M6_4_00770	M7_4_00767	P35-2_4_00776	SAT_BAL01_4_00770
OG0000794	Core	-	CAGL0D02266g	Cg16_7_00773	B1012M_4_00785	BG2_4_00780	Cg28_8_00773	Cg30_6_00766	Cg19_7_00749	CBS138_4_00765	CST110_4_00768	CST35_4_00769	Cg17_6_00770	Cg21_6_00765	Cg25_6_00770	DSY562_10_00785	DSY565_13_00797	EB0911Sto_4_00773	EF1237Blo1_4_00773	M12_4_00765	M6_4_00771	M7_4_00768	P35-2_4_00777	SAT_BAL01_4_00771
OG0000795	Core	-	CAGL0D02288g	Cg16_7_00774	B1012M_4_00786	BG2_4_00781	Cg28_8_00774	Cg30_6_00767	Cg19_7_00750	CBS138_4_00766	CST110_4_00769	CST35_4_00770	Cg17_6_00771	Cg21_6_00766	Cg25_6_00771	DSY562_10_00786	DSY565_13_00798	EB0911Sto_4_00774	EF1237Blo1_4_00774	M12_4_00766	M6_4_00772	M7_4_00769	P35-2_4_00778	SAT_BAL01_4_00772
OG0000796	Core	-	CAGL0D02310g	Cg16_7_00775	B1012M_4_00787	BG2_4_00782	Cg28_8_00775	Cg30_6_00768	Cg19_7_00751	CBS138_4_00767	CST110_4_00770	CST35_4_00771	Cg17_6_00772	Cg21_6_00767	Cg25_6_00772	DSY562_10_00787	DSY565_13_00799	EB0911Sto_4_00775	EF1237Blo1_4_00775	M12_4_00767	M6_4_00773	M7_4_00770	P35-2_4_00779	SAT_BAL01_4_00773
OG0000797	Core	-	CAGL0D02332g	Cg16_7_00776	B1012M_4_00788	BG2_4_00783	Cg28_8_00776	Cg30_6_00769	Cg19_7_00752	CBS138_4_00768	CST110_4_00771	CST35_4_00772	Cg17_6_00773	Cg21_6_00768	Cg25_6_00773	DSY562_10_00788	DSY565_13_00800	EB0911Sto_4_00776	EF1237Blo1_4_00776	M12_4_00768	M6_4_00774	M7_4_00771	P35-2_4_00780	SAT_BAL01_4_00774
OG0000798	Core	-	CAGL0D02354g	Cg16_7_00777	B1012M_4_00789	BG2_4_00784	Cg28_8_00777	Cg30_6_00770	Cg19_7_00753	CBS138_4_00769	CST110_4_00772	CST35_4_00773	Cg17_6_00774	Cg21_6_00769	Cg25_6_00774	DSY562_10_00789	DSY565_13_00801	EB0911Sto_4_00777	EF1237Blo1_4_00777	M12_4_00769	M6_4_00775	M7_4_00772	P35-2_4_00781	SAT_BAL01_4_00775
OG0000799	Core	-	CAGL0D02376g	Cg16_7_00778	B1012M_4_00790	BG2_4_00785	Cg28_8_00778	Cg30_6_00771	Cg19_7_00754	CBS138_4_00770	CST110_4_00773	CST35_4_00774	Cg17_6_00775	Cg21_6_00770	Cg25_6_00775	DSY562_10_00790	DSY565_13_00802	EB0911Sto_4_00778	EF1237Blo1_4_00778	M12_4_00770	M6_4_00776	M7_4_00773	P35-2_4_00782	SAT_BAL01_4_00776
OG0000800	Core	-	CAGL0D02398g	Cg16_7_00779	B1012M_4_00791	BG2_4_00786	Cg28_8_00779	Cg30_6_00772	Cg19_7_00755	CBS138_4_00771	CST110_4_00774	CST35_4_00775	Cg17_6_00776	Cg21_6_00771	Cg25_6_00776	DSY562_10_00791	DSY565_13_00803	EB0911Sto_4_00779	EF1237Blo1_4_00779	M12_4_00771	M6_4_00777	M7_4_00774	P35-2_4_00783	SAT_BAL01_4_00777
OG0000801	Core	-	CAGL0D02420g	Cg16_7_00780	B1012M_4_00792	BG2_4_00787	Cg28_8_00780	Cg30_6_00773	Cg19_7_00756	CBS138_4_00772	CST110_4_00775	CST35_4_00776	Cg17_6_00777	Cg21_6_00772	Cg25_6_00777	DSY562_10_00792	DSY565_13_00804	EB0911Sto_4_00780	EF1237Blo1_4_00780	M12_4_00772	M6_4_00778	M7_4_00775	P35-2_4_00784	SAT_BAL01_4_00778
OG0000802	Core	-	CAGL0D02442g	Cg16_7_00781	B1012M_4_00793	BG2_4_00788	Cg28_8_00781	Cg30_6_00774	Cg19_7_00757	CBS138_4_00773	CST110_4_00776	CST35_4_00777	Cg17_6_00778	Cg21_6_00773	Cg25_6_00778	DSY562_10_00793	DSY565_13_00805	EB0911Sto_4_00781	EF1237Blo1_4_00781	M12_4_00773	M6_4_00779	M7_4_00776	P35-2_4_00785	SAT_BAL01_4_00779
OG0000803	Core	-	CAGL0D02464g	Cg16_7_00782	B1012M_4_00794	BG2_4_00789	Cg28_8_00782	Cg30_6_00775	Cg19_7_00758	CBS138_4_00774	CST110_4_00777	CST35_4_00778	Cg17_6_00779	Cg21_6_00774	Cg25_6_00779	DSY562_10_00794	DSY565_13_00806	EB0911Sto_4_00782	EF1237Blo1_4_00782	M12_4_00774	M6_4_00780	M7_4_00777	P35-2_4_00786	SAT_BAL01_4_00780
OG0000804	Core	-	CAGL0D02486g	Cg16_7_00783	B1012M_4_00795	BG2_4_00790	Cg28_8_00783	Cg30_6_00776	Cg19_7_00759	CBS138_4_00775	CST110_4_00778	CST35_4_00779	Cg17_6_00780	Cg21_6_00775	Cg25_6_00780	DSY562_10_00795	DSY565_13_00807	EB0911Sto_4_00783	EF1237Blo1_4_00783	M12_4_00775	M6_4_00781	M7_4_00778	P35-2_4_00787	SAT_BAL01_4_00781
OG0000805	Core	-	CAGL0D02508g	Cg16_7_00784	B1012M_4_00796	BG2_4_00791	Cg28_8_00784	Cg30_6_00777	Cg19_7_00760	CBS138_4_00776	CST110_4_00779	CST35_4_00780	Cg17_6_00781	Cg21_6_00776	Cg25_6_00781	DSY562_10_00796	DSY565_13_00808	EB0911Sto_4_00784	EF1237Blo1_4_00784	M12_4_00776	M6_4_00782	M7_4_00779	P35-2_4_00788	SAT_BAL01_4_00782
OG0000806	Core	-	CAGL0D02530g	Cg16_7_00785	B1012M_4_00797	BG2_4_00792	Cg28_8_00785	Cg30_6_00778	Cg19_7_00761	CBS138_4_00777	CST110_4_00780	CST35_4_00781	Cg17_6_00782	Cg21_6_00777	Cg25_6_00782	DSY562_10_00797	DSY565_13_00809	EB0911Sto_4_00785	EF1237Blo1_4_00785	M12_4_00777	M6_4_00783	M7_4_00780	P35-2_4_00789	SAT_BAL01_4_00783
OG0000807	Core	-	CAGL0D02552g	Cg16_7_00786	B1012M_4_00798	BG2_4_00793	Cg28_8_00786	Cg30_6_00779	Cg19_7_00762	CBS138_4_00778	CST110_4_00781	CST35_4_00782	Cg17_6_00783	Cg21_6_00778	Cg25_6_00783	DSY562_10_00798	DSY565_13_00810	EB0911Sto_4_00786	EF1237Blo1_4_00786	M12_4_00778	M6_4_00784	M7_4_00781	P35-2_4_00790	SAT_BAL01_4_00784
OG0000808	Core	-	CAGL0D02574g	Cg16_7_00787	B1012M_4_00799	BG2_4_00794	Cg28_8_00787	Cg30_6_00780	Cg19_7_00763	CBS138_4_00779	CST110_4_00782	CST35_4_00783	Cg17_6_00784	Cg21_6_00779	Cg25_6_00784	DSY562_10_00799	DSY565_13_00811	EB0911Sto_4_00787	EF1237Blo1_4_00787	M12_4_00779	M6_4_00785	M7_4_00782	P35-2_4_00791	SAT_BAL01_4_00785
OG0000809	Core	-	CAGL0D02596g	Cg16_7_00788	B1012M_4_00800	BG2_4_00795	Cg28_8_00788	Cg30_6_00781	Cg19_7_00764	CBS138_4_00780	CST110_4_00783	CST35_4_00784	Cg17_6_00785	Cg21_6_00780	Cg25_6_00785	DSY562_10_00800	DSY565_13_00812	EB0911Sto_4_00788	EF1237Blo1_4_00788	M12_4_00780	M6_4_00786	M7_4_00783	P35-2_4_00792	SAT_BAL01_4_00786
OG0000810	Core	-	CAGL0D02618g	Cg16_7_00789	B1012M_4_00801	BG2_4_00796	Cg28_8_00789	Cg30_6_00782	Cg19_7_00765	CBS138_4_00781	CST110_4_00784	CST35_4_00785	Cg17_6_00786	Cg21_6_00781	Cg25_6_00786	DSY562_10_00801	DSY565_13_00813	EB0911Sto_4_00789	EF1237Blo1_4_00789	M12_4_00781	M6_4_00787	M7_4_00784	P35-2_4_00793	SAT_BAL01_4_00787
OG0000811	Core	-	CAGL0D02684g	Cg16_7_00792	B1012M_4_00804	BG2_4_00799	Cg28_8_00792	Cg30_6_00785	Cg19_7_00768	CBS138_4_00784	CST110_4_00787	CST35_4_00789	Cg17_6_00789	Cg21_6_00784	Cg25_6_00789	DSY562_10_00804	DSY565_13_00816	EB0911Sto_4_00792	EF1237Blo1_4_00792	M12_4_00784	M6_4_00790	M7_4_00787	P35-2_4_00796	SAT_BAL01_4_00790
OG0000812	Core	-	CAGL0D02706g	Cg16_7_00793	B1012M_4_00805	BG2_4_00800	Cg28_8_00793	Cg30_6_00786	Cg19_7_00769	CBS138_4_00785	CST110_4_00788	CST35_4_00790	Cg17_6_00790	Cg21_6_00785	Cg25_6_00790	DSY562_10_00805	DSY565_13_00817	EB0911Sto_4_00793	EF1237Blo1_4_00793	M12_4_00785	M6_4_00791	M7_4_00788	P35-2_4_00797	SAT_BAL01_4_00791
OG0000813	Core	-	CAGL0D02728g	Cg16_7_00794	B1012M_4_00806	BG2_4_00801	Cg28_8_00794	Cg30_6_00787	Cg19_7_00770	CBS138_4_00786	CST110_4_00789	CST35_4_00791	Cg17_6_00791	Cg21_6_00786	Cg25_6_00791	DSY562_10_00806	DSY565_13_00818	EB0911Sto_4_00794	EF1237Blo1_4_00794	M12_4_00786	M6_4_00792	M7_4_00789	P35-2_4_00798	SAT_BAL01_4_00792
OG0000814	Core	-	CAGL0D02761g	Cg16_7_00795	B1012M_4_00807	BG2_4_00802	Cg28_8_00795	Cg30_6_00788	Cg19_7_00771	CBS138_4_00787	CST110_4_00790	CST35_4_00792	Cg17_6_00792	Cg21_6_00787	Cg25_6_00792	DSY562_10_00807	DSY565_13_00819	EB0911Sto_4_00795	EF1237Blo1_4_00795	M12_4_00787	M6_4_00793	M7_4_00790	P35-2_4_00799	SAT_BAL01_4_00793
OG0000815	Core	-	CAGL0D02772g	Cg16_7_00796	B1012M_4_00808	BG2_4_00803	Cg28_8_00796	Cg30_6_00789	Cg19_7_00772	CBS138_4_00788	CST110_4_00791	CST35_4_00793	Cg17_6_00793	Cg21_6_00788	Cg25_6_00793	DSY562_10_00808	DSY565_13_00820	EB0911Sto_4_00796	EF1237Blo1_4_00796	M12_4_00788	M6_4_00794	M7_4_00791	P35-2_4_00800	SAT_BAL01_4_00794
OG0000816	Core	-	CAGL0D02794g	Cg16_7_00797	B1012M_4_00809	BG2_4_00804	Cg28_8_00797	Cg30_6_00790	Cg19_7_00773	CBS138_4_00789	CST110_4_00792	CST35_4_00794	Cg17_6_00794	Cg21_6_00789	Cg25_6_00794	DSY562_10_00809	DSY565_13_00821	EB0911Sto_4_00797	EF1237Blo1_4_00797	M12_4_00789	M6_4_00795	M7_4_00792	P35-2_4_00801	SAT_BAL01_4_00795
OG0000817	Core	-	CAGL0D02816g	Cg16_7_00798	B1012M_4_00810	BG2_4_00805	Cg28_8_00798	Cg30_6_00791	Cg19_7_00774	CBS138_4_00790	CST110_4_00793	CST35_4_00795	Cg17_6_00795	Cg21_6_00790	Cg25_6_00795	DSY562_10_00810	DSY565_13_00822	EB0911Sto_4_00798	EF1237Blo1_4_00798	M12_4_00790	M6_4_00796	M7_4_00793	P35-2_4_00802	SAT_BAL01_4_00796
OG0000818	Core	-	CAGL0D02838g	Cg16_7_00799	B1012M_4_00811	BG2_4_00806	Cg28_8_00799	Cg30_6_00792	Cg19_7_00775	CBS138_4_00791	CST110_4_00794	CST35_4_00796	Cg17_6_00796	Cg21_6_00791	Cg25_6_00796	DSY562_10_00811	DSY565_13_00823	EB0911Sto_4_00799	EF1237Blo1_4_00799	M12_4_00791	M6_4_00797	M7_4_00794	P35-2_4_00803	SAT_BAL01_4_00797
OG0000819	Core	-	CAGL0D02860g	Cg16_7_00800	B1012M_4_00812	BG2_4_00807	Cg28_8_00800	Cg30_6_00793	Cg19_7_00776	CBS138_4_00792	CST110_4_00795	CST35_4_00797	Cg17_6_00797	Cg21_6_00792	Cg25_6_00797	DSY562_10_00812	DSY565_13_00824	EB0911Sto_4_00800	EF1237Blo1_4_00800	M12_4_00792	M6_4_00798	M7_4_00795	P35-2_4_00804	SAT_BAL01_4_00798
OG0000820	Core	-	CAGL0D02882g	Cg16_7_00801	B1012M_4_00813	BG2_4_00808	Cg28_8_00801	Cg30_6_00794	Cg19_7_00777	CBS138_4_00793	CST110_4_00796	CST35_4_00798	Cg17_6_00798	Cg21_6_00793	Cg25_6_00798	DSY562_10_00813	DSY565_13_00825	EB0911Sto_4_00801	EF1237Blo1_4_00801	M12_4_00793	M6_4_00799	M7_4_00796	P35-2_4_00805	SAT_BAL01_4_00799
OG0000821	Core	-	CAGL0D02904g	Cg16_7_00802	B1012M_4_00814	BG2_4_00809	Cg28_8_00802	Cg30_6_00795	Cg19_7_00778	CBS138_4_00794	CST110_4_00797	CST35_4_00799	Cg17_6_00799	Cg21_6_00794	Cg25_6_00799	DSY562_10_00814	DSY565_13_00826	EB0911Sto_4_00802	EF1237Blo1_4_00802	M12_4_00794	M6_4_00800	M7_4_00797	P35-2_4_00806	SAT_BAL01_4_00800
OG0000822	Core	-	CAGL0D02926g	Cg16_7_00803	B1012M_4_00815	BG2_4_00810	Cg28_8_00803	Cg30_6_00796	Cg19_7_00779	CBS138_4_00795	CST110_4_00798	CST35_4_00800	Cg17_6_00800	Cg21_6_00795	Cg25_6_00800	DSY562_10_00815	DSY565_13_00827	EB0911Sto_4_00803	EF1237Blo1_4_00803	M12_4_00795	M6_4_00801	M7_4_00798	P35-2_4_00807	SAT_BAL01_4_00801
OG0000823	Core	-	CAGL0D02948g	Cg16_7_00804	B1012M_4_00816	BG2_4_00811	Cg28_8_00804	Cg30_6_00797	Cg19_7_00780	CBS138_4_00796	CST110_4_00799	CST35_4_00801	Cg17_6_00801	Cg21_6_00796	Cg25_6_00801	DSY562_10_00816	DSY565_13_00828	EB0911Sto_4_00804	EF1237Blo1_4_00804	M12_4_00796	M6_4_00802	M7_4_00799	P35-2_4_00808	SAT_BAL01_4_00802
OG0000824	Core	-	CAGL0D02970g	Cg16_7_00805	B1012M_4_00817	BG2_4_00812	Cg28_8_00805	Cg30_6_00798	Cg19_7_00781	CBS138_4_00797	CST110_4_00800	CST35_4_00802	Cg17_6_00802	Cg21_6_00797	Cg25_6_00802	DSY562_10_00817	DSY565_13_00829	EB0911Sto_4_00805	EF1237Blo1_4_00805	M12_4_00797	M6_4_00803	M7_4_00800	P35-2_4_00809	SAT_BAL01_4_00803
OG0000825	Core	-	CAGL0D02992g	Cg16_7_00806	B1012M_4_00818	BG2_4_00813	Cg28_8_00806	Cg30_6_00799	Cg19_7_00782	CBS138_4_00798	CST110_4_00801	CST35_4_00803	Cg17_6_00803	Cg21_6_00798	Cg25_6_00803	DSY562_10_00818	DSY565_13_00830	EB0911Sto_4_00806	EF1237Blo1_4_00806	M12_4_00798	M6_4_00804	M7_4_00801	P35-2_4_00810	SAT_BAL01_4_00804
OG0000826	Core	-	CAGL0D03014g	Cg16_7_00807	B1012M_4_00819	BG2_4_00814	Cg28_8_00807	Cg30_6_00800	Cg19_7_00783	CBS138_4_00799	CST110_4_00802	CST35_4_00804	Cg17_6_00804	Cg21_6_00799	Cg25_6_00804	DSY562_10_00819	DSY565_13_00831	EB0911Sto_4_00807	EF1237Blo1_4_00807	M12_4_00799	M6_4_00805	M7_4_00802	P35-2_4_00811	SAT_BAL01_4_00805
OG0000827	Core	-	CAGL0D03036g	Cg16_7_00808	B1012M_4_00820	BG2_4_00815	Cg28_8_00808	Cg30_6_00801	Cg19_7_00784	CBS138_4_00800	CST110_4_00803	CST35_4_00805	Cg17_6_00805	Cg21_6_00800	Cg25_6_00805	DSY562_10_00820	DSY565_13_00832	EB0911Sto_4_00808	EF1237Blo1_4_00808	M12_4_00800	M6_4_00806	M7_4_00803	P35-2_4_00812	SAT_BAL01_4_00806
OG0000828	Core	-	CAGL0D03058g	Cg16_7_00809	B1012M_4_00821	BG2_4_00816	Cg28_8_00809	Cg30_6_00802	Cg19_7_00785	CBS138_4_00801	CST110_4_00804	CST35_4_00806	Cg17_6_00806	Cg21_6_00801	Cg25_6_00806	DSY562_10_00821	DSY565_13_00833	EB0911Sto_4_00809	EF1237Blo1_4_00809	M12_4_00801	M6_4_00807	M7_4_00804	P35-2_4_00813	SAT_BAL01_4_00807
OG0000829	Core	-	CAGL0D03080g	Cg16_7_00810	B1012M_4_00822	BG2_4_00817	Cg28_8_00810	Cg30_6_00803	Cg19_7_00786	CBS138_4_00802	CST110_4_00805	CST35_4_00807	Cg17_6_00807	Cg21_6_00802	Cg25_6_00807	DSY562_10_00822	DSY565_13_00834	EB0911Sto_4_00810	EF1237Blo1_4_00810	M12_4_00802	M6_4_00808	M7_4_00805	P35-2_4_00814	SAT_BAL01_4_00808
OG0000830	Core	-	CAGL0D03102g	Cg16_7_00811	B1012M_4_00823	BG2_4_00818	Cg28_8_00811	Cg30_6_00804	Cg19_7_00787	CBS138_4_00803	CST110_4_00806	CST35_4_00808	Cg17_6_00808	Cg21_6_00803	Cg25_6_00808	DSY562_10_00823	DSY565_13_00835	EB0911Sto_4_00811	EF1237Blo1_4_00811	M12_4_00803	M6_4_00809	M7_4_00806	P35-2_4_00815	SAT_BAL01_4_00809
OG0000831	Core	-	CAGL0D03124g	Cg16_7_00812	B1012M_4_00824	BG2_4_00819	Cg28_8_00812	Cg30_6_00805	Cg19_7_00788	CBS138_4_00804	CST110_4_00807	CST35_4_00809	Cg17_6_00809	Cg21_6_00804	Cg25_6_00809	DSY562_10_00824	DSY565_13_00836	EB0911Sto_4_00812	EF1237Blo1_4_00812	M12_4_00804	M6_4_00810	M7_4_00807	P35-2_4_00816	SAT_BAL01_4_00810
OG0000832	Core	-	CAGL0D03146g	Cg16_7_00813	B1012M_4_00825	BG2_4_00820	Cg28_8_00813	Cg30_6_00806	Cg19_7_00789	CBS138_4_00805	CST110_4_00808	CST35_4_00810	Cg17_6_00810	Cg21_6_00805	Cg25_6_00810	DSY562_10_00825	DSY565_13_00837	EB0911Sto_4_00813	EF1237Blo1_4_00813	M12_4_00805	M6_4_00811	M7_4_00808	P35-2_4_00817	SAT_BAL01_4_00811
OG0000833	Core	-	CAGL0D03168g	Cg16_7_00814	B1012M_4_00826	BG2_4_00821	Cg28_8_00814	Cg30_6_00807	Cg19_7_00790	CBS138_4_00806	CST110_4_00809	CST35_4_00811	Cg17_6_00811	Cg21_6_00806	Cg25_6_00811	DSY562_10_00826	DSY565_13_00838	EB0911Sto_4_00814	EF1237Blo1_4_00814	M12_4_00806	M6_4_00812	M7_4_00809	P35-2_4_00818	SAT_BAL01_4_00812
OG0000834	Core	-	CAGL0D03190g	Cg16_7_00815	B1012M_4_00827	BG2_4_00822	Cg28_8_00815	Cg30_6_00808	Cg19_7_00791	CBS138_4_00807	CST110_4_00810	CST35_4_00812	Cg17_6_00812	Cg21_6_00807	Cg25_6_00812	DSY562_10_00827	DSY565_13_00839	EB0911Sto_4_00815	EF1237Blo1_4_00815	M12_4_00807	M6_4_00813	M7_4_00810	P35-2_4_00819	SAT_BAL01_4_00813
OG0000835	Core	-	CAGL0D03212g	Cg16_7_00816	B1012M_4_00828	BG2_4_00823	Cg28_8_00816	Cg30_6_00809	Cg19_7_00792	CBS138_4_00808	CST110_4_00811	CST35_4_00813	Cg17_6_00813	Cg21_6_00808	Cg25_6_00813	DSY562_10_00828	DSY565_13_00840	EB0911Sto_4_00816	EF1237Blo1_4_00816	M12_4_00808	M6_4_00814	M7_4_00811	P35-2_4_00820	SAT_BAL01_4_00814
OG0000836	Core	-	CAGL0D03234g	Cg16_7_00817	B1012M_4_00829	BG2_4_00824	Cg28_8_00817	Cg30_6_00810	Cg19_7_00793	CBS138_4_00809	CST110_4_00812	CST35_4_00814	Cg17_6_00814	Cg21_6_00809	Cg25_6_00814	DSY562_10_00829	DSY565_13_00841	EB0911Sto_4_00817	EF1237Blo1_4_00817	M12_4_00809	M6_4_00815	M7_4_00812	P35-2_4_00821	SAT_BAL01_4_00815
OG0000837	Core	-	CAGL0D03256g	Cg16_7_00818	B1012M_4_00830	BG2_4_00825	Cg28_8_00818	Cg30_6_00811	Cg19_7_00794	CBS138_4_00810	CST110_4_00813	CST35_4_00815	Cg17_6_00815	Cg21_6_00810	Cg25_6_00815	DSY562_10_00830	DSY565_13_00842	EB0911Sto_4_00818	EF1237Blo1_4_00818	M12_4_00810	M6_4_00816	M7_4_00813	P35-2_4_00822	SAT_BAL01_4_00816
OG0000838	Core	-	CAGL0D03278g	Cg16_7_00819	B1012M_4_00831	BG2_4_00826	Cg28_8_00819	Cg30_6_00812	Cg19_7_00795	CBS138_4_00811	CST110_4_00814	CST35_4_00816	Cg17_6_00816	Cg21_6_00811	Cg25_6_00816	DSY562_10_00831	DSY565_13_00843	EB0911Sto_4_00819	EF1237Blo1_4_00819	M12_4_00811	M6_4_00817	M7_4_00814	P35-2_4_00823	SAT_BAL01_4_00817
OG0000839	Core	-	CAGL0D03300g	Cg16_7_00820	B1012M_4_00832	BG2_4_00827	Cg28_8_00820	Cg30_6_00813	Cg19_7_00796	CBS138_4_00812	CST110_4_00815	CST35_4_00817	Cg17_6_00817	Cg21_6_00812	Cg25_6_00817	DSY562_10_00832	DSY565_13_00844	EB0911Sto_4_00820	EF1237Blo1_4_00820	M12_4_00812	M6_4_00818	M7_4_00815	P35-2_4_00824	SAT_BAL01_4_00818
OG0000840	Core	-	CAGL0D03322g	Cg16_7_00821	B1012M_4_00833	BG2_4_00828	Cg28_8_00821	Cg30_6_00814	Cg19_7_00797	CBS138_4_00813	CST110_4_00816	CST35_4_00818	Cg17_6_00818	Cg21_6_00813	Cg25_6_00818	DSY562_10_00833	DSY565_13_00845	EB0911Sto_4_00821	EF1237Blo1_4_00821	M12_4_00813	M6_4_00819	M7_4_00816	P35-2_4_00825	SAT_BAL01_4_00819
OG0000841	Core	-	CAGL0D03344g	Cg16_7_00822	B1012M_4_00834	BG2_4_00829	Cg28_8_00822	Cg30_6_00815	Cg19_7_00798	CBS138_4_00814	CST110_4_00817	CST35_4_00819	Cg17_6_00819	Cg21_6_00814	Cg25_6_00819	DSY562_10_00834	DSY565_13_00846	EB0911Sto_4_00822	EF1237Blo1_4_00822	M12_4_00814	M6_4_00820	M7_4_00817	P35-2_4_00826	SAT_BAL01_4_00820
OG0000842	Core	-	CAGL0D03388g	Cg16_7_00823	B1012M_4_00835	BG2_4_00830	Cg28_8_00823	Cg30_6_00816	Cg19_7_00799	CBS138_4_00815	CST110_4_00818	CST35_4_00820	Cg17_6_00820	Cg21_6_00815	Cg25_6_00820	DSY562_10_00835	DSY565_13_00847	EB0911Sto_4_00823	EF1237Blo1_4_00823	M12_4_00815	M6_4_00821	M7_4_00818	P35-2_4_00827	SAT_BAL01_4_00821
OG0000843	Core	-	CAGL0D03410g	Cg16_7_00824	B1012M_4_00836	BG2_4_00831	Cg28_8_00824	Cg30_6_00817	Cg19_7_00800	CBS138_4_00816	CST110_4_00819	CST35_4_00821	Cg17_6_00821	Cg21_6_00816	Cg25_6_00821	DSY562_10_00836	DSY565_13_00848	EB0911Sto_4_00824	EF1237Blo1_4_00824	M12_4_00816	M6_4_00822	M7_4_00819	P35-2_4_00828	SAT_BAL01_4_00822
OG0000844	Core	-	CAGL0D03432g	Cg16_7_00825	B1012M_4_00837	BG2_4_00832	Cg28_8_00825	Cg30_6_00818	Cg19_7_00801	CBS138_4_00817	CST110_4_00820	CST35_4_00822	Cg17_6_00822	Cg21_6_00817	Cg25_6_00822	DSY562_10_00837	DSY565_13_00849	EB0911Sto_4_00825	EF1237Blo1_4_00825	M12_4_00817	M6_4_00823	M7_4_00820	P35-2_4_00829	SAT_BAL01_4_00823
OG0000845	Core	-	CAGL0D03454g	Cg16_7_00826	B1012M_4_00838	BG2_4_00833	Cg28_8_00826	Cg30_6_00819	Cg19_7_00802	CBS138_4_00818	CST110_4_00821	CST35_4_00823	Cg17_6_00823	Cg21_6_00818	Cg25_6_00823	DSY562_10_00838	DSY565_13_00850	EB0911Sto_4_00826	EF1237Blo1_4_00826	M12_4_00818	M6_4_00824	M7_4_00821	P35-2_4_00830	SAT_BAL01_4_00824
OG0000846	Core	-	CAGL0D03498g	Cg16_7_00827	B1012M_4_00839	BG2_4_00834	Cg28_8_00827	Cg30_6_00820	Cg19_7_00803	CBS138_4_00819	CST110_4_00822	CST35_4_00824	Cg17_6_00824	Cg21_6_00819	Cg25_6_00824	DSY562_10_00839	DSY565_13_00851	EB0911Sto_4_00827	EF1237Blo1_4_00827	M12_4_00819	M6_4_00825	M7_4_00822	P35-2_4_00831	SAT_BAL01_4_00825
OG0000847	Core	-	CAGL0D03520g	Cg16_7_00828	B1012M_4_00840	BG2_4_00835	Cg28_8_00828	Cg30_6_00821	Cg19_7_00804	CBS138_4_00820	CST110_4_00823	CST35_4_00825	Cg17_6_00825	Cg21_6_00820	Cg25_6_00825	DSY562_10_00840	DSY565_13_00852	EB0911Sto_4_00828	EF1237Blo1_4_00828	M12_4_00820	M6_4_00826	M7_4_00823	P35-2_4_00832	SAT_BAL01_4_00826
OG0000848	Core	-	CAGL0D03542g	Cg16_7_00829	B1012M_4_00841	BG2_4_00836	Cg28_8_00829	Cg30_6_00822	Cg19_7_00805	CBS138_4_00821	CST110_4_00824	CST35_4_00826	Cg17_6_00826	Cg21_6_00821	Cg25_6_00826	DSY562_10_00841	DSY565_13_00853	EB0911Sto_4_00829	EF1237Blo1_4_00829	M12_4_00821	M6_4_00827	M7_4_00824	P35-2_4_00833	SAT_BAL01_4_00827
OG0000849	Core	-	CAGL0D03564g	Cg16_7_00830	B1012M_4_00842	BG2_4_00837	Cg28_8_00830	Cg30_6_00823	Cg19_7_00806	CBS138_4_00822	CST110_4_00825	CST35_4_00827	Cg17_6_00827	Cg21_6_00822	Cg25_6_00827	DSY562_10_00842	DSY565_13_00854	EB0911Sto_4_00830	EF1237Blo1_4_00830	M12_4_00822	M6_4_00828	M7_4_00825	P35-2_4_00834	SAT_BAL01_4_00828
OG0000850	Core	-	CAGL0D03586g	Cg16_7_00831	B1012M_4_00843	BG2_4_00838	Cg28_8_00831	Cg30_6_00824	Cg19_7_00807	CBS138_4_00823	CST110_4_00826	CST35_4_00828	Cg17_6_00828	Cg21_6_00823	Cg25_6_00828	DSY562_10_00843	DSY565_13_00855	EB0911Sto_4_00831	EF1237Blo1_4_00831	M12_4_00823	M6_4_00829	M7_4_00826	P35-2_4_00835	SAT_BAL01_4_00829
OG0000851	Core	-	CAGL0D03608g	Cg16_7_00832	B1012M_4_00844	BG2_4_00839	Cg28_8_00832	Cg30_6_00825	Cg19_7_00808	CBS138_4_00824	CST110_4_00827	CST35_4_00829	Cg17_6_00829	Cg21_6_00824	Cg25_6_00829	DSY562_10_00844	DSY565_13_00856	EB0911Sto_4_00832	EF1237Blo1_4_00832	M12_4_00824	M6_4_00830	M7_4_00827	P35-2_4_00836	SAT_BAL01_4_00830
OG0000852	Core	-	CAGL0D03630g	Cg16_7_00833	B1012M_4_00845	BG2_4_00840	Cg28_8_00833	Cg30_6_00826	Cg19_7_00809	CBS138_4_00825	CST110_4_00828	CST35_4_00830	Cg17_6_00830	Cg21_6_00825	Cg25_6_00830	DSY562_10_00845	DSY565_13_00857	EB0911Sto_4_00833	EF1237Blo1_4_00833	M12_4_00825	M6_4_00831	M7_4_00828	P35-2_4_00837	SAT_BAL01_4_00831
OG0000853	Core	-	CAGL0D03652g	Cg16_7_00834	B1012M_4_00846	BG2_4_00841	Cg28_8_00834	Cg30_6_00827	Cg19_7_00810	CBS138_4_00826	CST110_4_00829	CST35_4_00831	Cg17_6_00831	Cg21_6_00826	Cg25_6_00831	DSY562_10_00846	DSY565_13_00858	EB0911Sto_4_00834	EF1237Blo1_4_00834	M12_4_00826	M6_4_00832	M7_4_00829	P35-2_4_00838	SAT_BAL01_4_00832
OG0000854	Core	-	CAGL0D03674g	Cg16_7_00835	B1012M_4_00847	BG2_4_00842	Cg28_8_00835	Cg30_6_00828	Cg19_7_00811	CBS138_4_00827	CST110_4_00830	CST35_4_00832	Cg17_6_00832	Cg21_6_00827	Cg25_6_00832	DSY562_10_00847	DSY565_13_00859	EB0911Sto_4_00835	EF1237Blo1_4_00835	M12_4_00827	M6_4_00833	M7_4_00830	P35-2_4_00839	SAT_BAL01_4_00833
OG0000855	Core	-	CAGL0D03696g	Cg16_7_00836	B1012M_4_00848	BG2_4_00843	Cg28_8_00836	Cg30_6_00829	Cg19_7_00812	CBS138_4_00828	CST110_4_00831	CST35_4_00833	Cg17_6_00833	Cg21_6_00828	Cg25_6_00833	DSY562_10_00848	DSY565_13_00860	EB0911Sto_4_00836	EF1237Blo1_4_00836	M12_4_00828	M6_4_00834	M7_4_00831	P35-2_4_00840	SAT_BAL01_4_00834
OG0000856	Core	-	CAGL0D03718g	Cg16_7_00837	B1012M_4_00849	BG2_4_00844	Cg28_8_00837	Cg30_6_00830	Cg19_7_00813	CBS138_4_00829	CST110_4_00832	CST35_4_00834	Cg17_6_00834	Cg21_6_00829	Cg25_6_00834	DSY562_10_00849	DSY565_13_00861	EB0911Sto_4_00837	EF1237Blo1_4_00837	M12_4_00829	M6_4_00835	M7_4_00832	P35-2_4_00841	SAT_BAL01_4_00835
OG0000857	Core	-	CAGL0D03740g	Cg16_7_00838	B1012M_4_00850	BG2_4_00845	Cg28_8_00838	Cg30_6_00831	Cg19_7_00814	CBS138_4_00830	CST110_4_00833	CST35_4_00835	Cg17_6_00835	Cg21_6_00830	Cg25_6_00835	DSY562_10_00850	DSY565_13_00862	EB0911Sto_4_00838	EF1237Blo1_4_00838	M12_4_00830	M6_4_00836	M7_4_00833	P35-2_4_00842	SAT_BAL01_4_00836
OG0000858	Core	-	CAGL0D03762g	Cg16_7_00839	B1012M_4_00851	BG2_4_00846	Cg28_8_00839	Cg30_6_00832	Cg19_7_00815	CBS138_4_00831	CST110_4_00834	CST35_4_00836	Cg17_6_00836	Cg21_6_00831	Cg25_6_00836	DSY562_10_00851	DSY565_13_00863	EB0911Sto_4_00839	EF1237Blo1_4_00839	M12_4_00831	M6_4_00837	M7_4_00834	P35-2_4_00843	SAT_BAL01_4_00837
OG0000859	Core	-	CAGL0D03784g	Cg16_7_00840	B1012M_4_00852	BG2_4_00847	Cg28_8_00840	Cg30_6_00833	Cg19_7_00816	CBS138_4_00832	CST110_4_00835	CST35_4_00837	Cg17_6_00837	Cg21_6_00832	Cg25_6_00837	DSY562_10_00852	DSY565_13_00864	EB0911Sto_4_00840	EF1237Blo1_4_00840	M12_4_00832	M6_4_00838	M7_4_00835	P35-2_4_00844	SAT_BAL01_4_00838
OG0000860	Core	-	CAGL0D03806g	Cg16_7_00841	B1012M_4_00853	BG2_4_00848	Cg28_8_00841	Cg30_6_00834	Cg19_7_00817	CBS138_4_00833	CST110_4_00836	CST35_4_00838	Cg17_6_00838	Cg21_6_00833	Cg25_6_00838	DSY562_10_00853	DSY565_13_00865	EB0911Sto_4_00841	EF1237Blo1_4_00841	M12_4_00833	M6_4_00839	M7_4_00836	P35-2_4_00845	SAT_BAL01_4_00839
OG0000861	Core	-	CAGL0D03828g	Cg16_7_00842	B1012M_4_00854	BG2_4_00849	Cg28_8_00842	Cg30_6_00835	Cg19_7_00818	CBS138_4_00834	CST110_4_00837	CST35_4_00839	Cg17_6_00839	Cg21_6_00834	Cg25_6_00839	DSY562_10_00854	DSY565_13_00866	EB0911Sto_4_00842	EF1237Blo1_4_00842	M12_4_00834	M6_4_00840	M7_4_00837	P35-2_4_00846	SAT_BAL01_4_00840
OG0000862	Core	-	CAGL0D03850g	Cg16_7_00843	B1012M_4_00855	BG2_4_00851	Cg28_8_00843	Cg30_6_00836	Cg19_7_00819	CBS138_4_00835	CST110_4_00838	CST35_4_00840	Cg17_6_00840	Cg21_6_00835	Cg25_6_00840	DSY562_10_00855	DSY565_13_00867	EB0911Sto_4_00843	EF1237Blo1_4_00843	M12_4_00835	M6_4_00841	M7_4_00838	P35-2_4_00847	SAT_BAL01_4_00841
OG0000863	Core	-	CAGL0D03872g	Cg16_7_00844	B1012M_4_00856	BG2_4_00852	Cg28_8_00844	Cg30_6_00837	Cg19_7_00820	CBS138_4_00836	CST110_4_00839	CST35_4_00841	Cg17_6_00841	Cg21_6_00836	Cg25_6_00841	DSY562_10_00856	DSY565_13_00868	EB0911Sto_4_00844	EF1237Blo1_4_00844	M12_4_00836	M6_4_00842	M7_4_00839	P35-2_4_00848	SAT_BAL01_4_00842
OG0000864	Core	-	CAGL0D03894g	Cg16_7_00845	B1012M_4_00857	BG2_4_00853	Cg28_8_00845	Cg30_6_00838	Cg19_7_00821	CBS138_4_00837	CST110_4_00840	CST35_4_00842	Cg17_6_00842	Cg21_6_00837	Cg25_6_00842	DSY562_10_00857	DSY565_13_00869	EB0911Sto_4_00845	EF1237Blo1_4_00845	M12_4_00837	M6_4_00843	M7_4_00840	P35-2_4_00849	SAT_BAL01_4_00843
OG0000865	Core	-	CAGL0D03916g	Cg16_7_00846	B1012M_4_00858	BG2_4_00854	Cg28_8_00846	Cg30_6_00839	Cg19_7_00822	CBS138_4_00838	CST110_4_00841	CST35_4_00843	Cg17_6_00843	Cg21_6_00838	Cg25_6_00843	DSY562_10_00858	DSY565_13_00870	EB0911Sto_4_00846	EF1237Blo1_4_00846	M12_4_00838	M6_4_00844	M7_4_00841	P35-2_4_00850	SAT_BAL01_4_00844
OG0000866	Core	-	CAGL0D03938g	Cg16_7_00847	B1012M_4_00859	BG2_4_00855	Cg28_8_00847	Cg30_6_00840	Cg19_7_00823	CBS138_4_00839	CST110_4_00842	CST35_4_00844	Cg17_6_00844	Cg21_6_00839	Cg25_6_00844	DSY562_10_00859	DSY565_13_00871	EB0911Sto_4_00847	EF1237Blo1_4_00847	M12_4_00839	M6_4_00845	M7_4_00842	P35-2_4_00851	SAT_BAL01_4_00845
OG0000867	Core	-	CAGL0D03960g	Cg16_7_00848	B1012M_4_00860	BG2_4_00856	Cg28_8_00848	Cg30_6_00841	Cg19_7_00824	CBS138_4_00840	CST110_4_00843	CST35_4_00845	Cg17_6_00845	Cg21_6_00840	Cg25_6_00845	DSY562_10_00860	DSY565_13_00872	EB0911Sto_4_00848	EF1237Blo1_4_00848	M12_4_00840	M6_4_00846	M7_4_00843	P35-2_4_00852	SAT_BAL01_4_00846
OG0000868	Core	-	CAGL0D03982g	Cg16_7_00849	B1012M_4_00861	BG2_4_00857	Cg28_8_00849	Cg30_6_00842	Cg19_7_00825	CBS138_4_00841	CST110_4_00844	CST35_4_00846	Cg17_6_00846	Cg21_6_00841	Cg25_6_00846	DSY562_10_00861	DSY565_13_00873	EB0911Sto_4_00849	EF1237Blo1_4_00849	M12_4_00841	M6_4_00847	M7_4_00844	P35-2_4_00853	SAT_BAL01_4_00847
OG0000869	Core	-	CAGL0D04004g	Cg16_7_00850	B1012M_4_00862	BG2_4_00858	Cg28_8_00850	Cg30_6_00843	Cg19_7_00826	CBS138_4_00842	CST110_4_00845	CST35_4_00847	Cg17_6_00847	Cg21_6_00842	Cg25_6_00847	DSY562_10_00862	DSY565_13_00874	EB0911Sto_4_00850	EF1237Blo1_4_00850	M12_4_00842	M6_4_00848	M7_4_00845	P35-2_4_00854	SAT_BAL01_4_00848
OG0000870	Core	-	CAGL0D04026g	Cg16_7_00851	B1012M_4_00863	BG2_4_00859	Cg28_8_00851	Cg30_6_00844	Cg19_7_00827	CBS138_4_00843	CST110_4_00846	CST35_4_00848	Cg17_6_00848	Cg21_6_00843	Cg25_6_00848	DSY562_10_00863	DSY565_13_00875	EB0911Sto_4_00851	EF1237Blo1_4_00851	M12_4_00843	M6_4_00849	M7_4_00846	P35-2_4_00855	SAT_BAL01_4_00849
OG0000871	Core	-	CAGL0D04048g	Cg16_7_00852	B1012M_4_00864	BG2_4_00860	Cg28_8_00852	Cg30_6_00845	Cg19_7_00828	CBS138_4_00844	CST110_4_00847	CST35_4_00849	Cg17_6_00849	Cg21_6_00844	Cg25_6_00849	DSY562_10_00864	DSY565_13_00876	EB0911Sto_4_00852	EF1237Blo1_4_00852	M12_4_00844	M6_4_00850	M7_4_00847	P35-2_4_00856	SAT_BAL01_4_00850
OG0000872	Core	-	CAGL0D04070g	Cg16_7_00853	B1012M_4_00865	BG2_4_00861	Cg28_8_00853	Cg30_6_00846	Cg19_7_00829	CBS138_4_00845	CST110_4_00848	CST35_4_00850	Cg17_6_00850	Cg21_6_00845	Cg25_6_00850	DSY562_10_00865	DSY565_13_00877	EB0911Sto_4_00853	EF1237Blo1_4_00853	M12_4_00845	M6_4_00851	M7_4_00848	P35-2_4_00857	SAT_BAL01_4_00851
OG0000873	Core	-	CAGL0D04092g	Cg16_7_00854	B1012M_4_00866	BG2_4_00862	Cg28_8_00854	Cg30_6_00847	Cg19_7_00830	CBS138_4_00846	CST110_4_00849	CST35_4_00851	Cg17_6_00851	Cg21_6_00846	Cg25_6_00851	DSY562_10_00866	DSY565_13_00878	EB0911Sto_4_00854	EF1237Blo1_4_00854	M12_4_00846	M6_4_00852	M7_4_00849	P35-2_4_00858	SAT_BAL01_4_00852
OG0000874	Core	-	CAGL0D04114g	Cg16_7_00855	B1012M_4_00867	BG2_4_00863	Cg28_8_00855	Cg30_6_00848	Cg19_7_00831	CBS138_4_00847	CST110_4_00850	CST35_4_00852	Cg17_6_00852	Cg21_6_00847	Cg25_6_00852	DSY562_10_00867	DSY565_13_00879	EB0911Sto_4_00855	EF1237Blo1_4_00855	M12_4_00847	M6_4_00853	M7_4_00850	P35-2_4_00859	SAT_BAL01_4_00853
OG0000875	Core	-	CAGL0D04136g	Cg16_7_00856	B1012M_4_00868	BG2_4_00864	Cg28_8_00856	Cg30_6_00849	Cg19_7_00832	CBS138_4_00848	CST110_4_00851	CST35_4_00853	Cg17_6_00853	Cg21_6_00848	Cg25_6_00853	DSY562_10_00868	DSY565_13_00880	EB0911Sto_4_00856	EF1237Blo1_4_00856	M12_4_00848	M6_4_00854	M7_4_00851	P35-2_4_00860	SAT_BAL01_4_00854
OG0000876	Core	-	CAGL0D04158g	Cg16_7_00857	B1012M_4_00869	BG2_4_00865	Cg28_8_00857	Cg30_6_00850	Cg19_7_00833	CBS138_4_00849	CST110_4_00852	CST35_4_00854	Cg17_6_00854	Cg21_6_00849	Cg25_6_00854	DSY562_10_00869	DSY565_13_00881	EB0911Sto_4_00857	EF1237Blo1_4_00857	M12_4_00849	M6_4_00855	M7_4_00852	P35-2_4_00861	SAT_BAL01_4_00855
OG0000877	Core	-	CAGL0D04180g	Cg16_7_00858	B1012M_4_00870	BG2_4_00866	Cg28_8_00858	Cg30_6_00851	Cg19_7_00834	CBS138_4_00850	CST110_4_00853	CST35_4_00855	Cg17_6_00855	Cg21_6_00850	Cg25_6_00855	DSY562_10_00870	DSY565_13_00882	EB0911Sto_4_00858	EF1237Blo1_4_00858	M12_4_00850	M6_4_00856	M7_4_00853	P35-2_4_00862	SAT_BAL01_4_00856
OG0000878	Core	-	CAGL0D04202g	Cg16_7_00859	B1012M_4_00871	BG2_4_00867	Cg28_8_00859	Cg30_6_00852	Cg19_7_00835	CBS138_4_00851	CST110_4_00854	CST35_4_00856	Cg17_6_00856	Cg21_6_00851	Cg25_6_00856	DSY562_10_00871	DSY565_13_00883	EB0911Sto_4_00859	EF1237Blo1_4_00859	M12_4_00851	M6_4_00857	M7_4_00854	P35-2_4_00863	SAT_BAL01_4_00857
OG0000879	Core	-	CAGL0D04246g	Cg16_7_00860	B1012M_4_00872	BG2_4_00868	Cg28_8_00860	Cg30_6_00853	Cg19_7_00836	CBS138_4_00852	CST110_4_00855	CST35_4_00857	Cg17_6_00857	Cg21_6_00852	Cg25_6_00857	DSY562_10_00872	DSY565_13_00884	EB0911Sto_4_00860	EF1237Blo1_4_00860	M12_4_00852	M6_4_00858	M7_4_00855	P35-2_4_00864	SAT_BAL01_4_00858
OG0000880	Core	-	CAGL0D04268g	Cg16_7_00861	B1012M_4_00873	BG2_4_00869	Cg28_8_00861	Cg30_6_00854	Cg19_7_00837	CBS138_4_00853	CST110_4_00856	CST35_4_00858	Cg17_6_00858	Cg21_6_00853	Cg25_6_00858	DSY562_10_00873	DSY565_13_00885	EB0911Sto_4_00861	EF1237Blo1_4_00861	M12_4_00853	M6_4_00859	M7_4_00856	P35-2_4_00865	SAT_BAL01_4_00859
OG0000881	Core	-	CAGL0D04290g	Cg16_7_00862	B1012M_4_00874	BG2_4_00870	Cg28_8_00862	Cg30_6_00855	Cg19_7_00838	CBS138_4_00854	CST110_4_00857	CST35_4_00859	Cg17_6_00859	Cg21_6_00854	Cg25_6_00859	DSY562_10_00874	DSY565_13_00886	EB0911Sto_4_00862	EF1237Blo1_4_00862	M12_4_00854	M6_4_00860	M7_4_00857	P35-2_4_00866	SAT_BAL01_4_00860
OG0000882	Core	-	CAGL0D04312g	Cg16_7_00863	B1012M_4_00875	BG2_4_00871	Cg28_8_00863	Cg30_6_00856	Cg19_7_00839	CBS138_4_00855	CST110_4_00858	CST35_4_00860	Cg17_6_00860	Cg21_6_00855	Cg25_6_00860	DSY562_10_00875	DSY565_13_00887	EB0911Sto_4_00863	EF1237Blo1_4_00863	M12_4_00855	M6_4_00861	M7_4_00858	P35-2_4_00867	SAT_BAL01_4_00861
OG0000883	Core	-	CAGL0D04356g	Cg16_7_00864	B1012M_4_00876	BG2_4_00872	Cg28_8_00864	Cg30_6_00857	Cg19_7_00840	CBS138_4_00856	CST110_4_00859	CST35_4_00861	Cg17_6_00861	Cg21_6_00856	Cg25_6_00861	DSY562_10_00876	DSY565_13_00888	EB0911Sto_4_00864	EF1237Blo1_4_00864	M12_4_00856	M6_4_00862	M7_4_00859	P35-2_4_00868	SAT_BAL01_4_00862
OG0000884	Core	-	CAGL0D04378g	Cg16_7_00865	B1012M_4_00877	BG2_4_00873	Cg28_8_00865	Cg30_6_00858	Cg19_7_00841	CBS138_4_00857	CST110_4_00860	CST35_4_00862	Cg17_6_00862	Cg21_6_00857	Cg25_6_00862	DSY562_10_00877	DSY565_13_00889	EB0911Sto_4_00865	EF1237Blo1_4_00865	M12_4_00857	M6_4_00863	M7_4_00860	P35-2_4_00869	SAT_BAL01_4_00863
OG0000885	Core	-	CAGL0D04394g	Cg16_7_00866	B1012M_4_00878	BG2_4_00874	Cg28_8_00866	Cg30_6_00859	Cg19_7_00842	CBS138_4_00858	CST110_4_00861	CST35_4_00863	Cg17_6_00863	Cg21_6_00858	Cg25_6_00863	DSY562_10_00878	DSY565_13_00890	EB0911Sto_4_00866	EF1237Blo1_4_00866	M12_4_00858	M6_4_00864	M7_4_00861	P35-2_4_00870	SAT_BAL01_4_00864
OG0000886	Core	-	CAGL0D04400g	Cg16_7_00867	B1012M_4_00879	BG2_4_00875	Cg28_8_00867	Cg30_6_00860	Cg19_7_00843	CBS138_4_00859	CST110_4_00862	CST35_4_00864	Cg17_6_00864	Cg21_6_00859	Cg25_6_00864	DSY562_10_00879	DSY565_13_00891	EB0911Sto_4_00867	EF1237Blo1_4_00867	M12_4_00859	M6_4_00865	M7_4_00862	P35-2_4_00871	SAT_BAL01_4_00865
OG0000887	Core	-	CAGL0D04422g	Cg16_7_00868	B1012M_4_00880	BG2_4_00876	Cg28_8_00868	Cg30_6_00861	Cg19_7_00844	CBS138_4_00860	CST110_4_00863	CST35_4_00865	Cg17_6_00865	Cg21_6_00860	Cg25_6_00865	DSY562_10_00880	DSY565_13_00892	EB0911Sto_4_00868	EF1237Blo1_4_00868	M12_4_00860	M6_4_00866	M7_4_00863	P35-2_4_00872	SAT_BAL01_4_00866
OG0000888	Core	-	CAGL0D04444g	Cg16_7_00869	B1012M_4_00881	BG2_4_00877	Cg28_8_00869	Cg30_6_00862	Cg19_7_00845	CBS138_4_00861	CST110_4_00864	CST35_4_00866	Cg17_6_00866	Cg21_6_00861	Cg25_6_00866	DSY562_10_00881	DSY565_13_00893	EB0911Sto_4_00869	EF1237Blo1_4_00869	M12_4_00861	M6_4_00867	M7_4_00864	P35-2_4_00873	SAT_BAL01_4_00867
OG0000889	Core	-	CAGL0D04466g	Cg16_7_00870	B1012M_4_00882	BG2_4_00878	Cg28_8_00870	Cg30_6_00863	Cg19_7_00846	CBS138_4_00862	CST110_4_00865	CST35_4_00867	Cg17_6_00867	Cg21_6_00862	Cg25_6_00867	DSY562_10_00882	DSY565_13_00894	EB0911Sto_4_00870	EF1237Blo1_4_00870	M12_4_00862	M6_4_00868	M7_4_00865	P35-2_4_00874	SAT_BAL01_4_00868
OG0000890	Core	-	CAGL0D04488g	Cg16_7_00871	B1012M_4_00883	BG2_4_00879	Cg28_8_00871	Cg30_6_00864	Cg19_7_00847	CBS138_4_00863	CST110_4_00866	CST35_4_00868	Cg17_6_00868	Cg21_6_00863	Cg25_6_00868	DSY562_10_00883	DSY565_13_00895	EB0911Sto_4_00871	EF1237Blo1_4_00871	M12_4_00863	M6_4_00869	M7_4_00866	P35-2_4_00875	SAT_BAL01_4_00869
OG0000891	Core	-	CAGL0D04510g	Cg16_7_00872	B1012M_4_00884	BG2_4_00880	Cg28_8_00872	Cg30_6_00865	Cg19_7_00848	CBS138_4_00864	CST110_4_00867	CST35_4_00869	Cg17_6_00869	Cg21_6_00864	Cg25_6_00869	DSY562_10_00884	DSY565_13_00896	EB0911Sto_4_00872	EF1237Blo1_4_00872	M12_4_00864	M6_4_00870	M7_4_00867	P35-2_4_00876	SAT_BAL01_4_00870
OG0000892	Core	-	CAGL0D04576g	Cg16_7_00873	B1012M_4_00885	BG2_4_00881	Cg28_8_00873	Cg30_6_00866	Cg19_7_00849	CBS138_4_00865	CST110_4_00868	CST35_4_00870	Cg17_6_00870	Cg21_6_00865	Cg25_6_00870	DSY562_10_00885	DSY565_13_00897	EB0911Sto_4_00873	EF1237Blo1_4_00873	M12_4_00865	M6_4_00871	M7_4_00868	P35-2_4_00877	SAT_BAL01_4_00871
OG0000893	Core	-	CAGL0D04620g	Cg16_7_00874	B1012M_4_00886	BG2_4_00882	Cg28_8_00874	Cg30_6_00867	Cg19_7_00850	CBS138_4_00866	CST110_4_00869	CST35_4_00871	Cg17_6_00871	Cg21_6_00866	Cg25_6_00871	DSY562_10_00886	DSY565_13_00898	EB0911Sto_4_00874	EF1237Blo1_4_00874	M12_4_00866	M6_4_00872	M7_4_00869	P35-2_4_00878	SAT_BAL01_4_00872
OG0000894	Core	-	CAGL0D04642g	Cg16_7_00875	B1012M_4_00887	BG2_4_00883	Cg28_8_00875	Cg30_6_00868	Cg19_7_00851	CBS138_4_00867	CST110_4_00870	CST35_4_00872	Cg17_6_00872	Cg21_6_00867	Cg25_6_00872	DSY562_10_00887	DSY565_13_00899	EB0911Sto_4_00875	EF1237Blo1_4_00875	M12_4_00867	M6_4_00873	M7_4_00870	P35-2_4_00879	SAT_BAL01_4_00873
OG0000895	Core	-	CAGL0D04686g	Cg16_7_00876	B1012M_4_00888	BG2_4_00884	Cg28_8_00876	Cg30_6_00869	Cg19_7_00852	CBS138_4_00868	CST110_4_00871	CST35_4_00873	Cg17_6_00873	Cg21_6_00868	Cg25_6_00873	DSY562_10_00888	DSY565_13_00900	EB0911Sto_4_00876	EF1237Blo1_4_00876	M12_4_00868	M6_4_00874	M7_4_00871	P35-2_4_00880	SAT_BAL01_4_00874
OG0000896	Core	-	CAGL0D04708g	Cg16_7_00877	B1012M_4_00889	BG2_4_00885	Cg28_8_00877	Cg30_6_00870	Cg19_7_00853	CBS138_4_00869	CST110_4_00872	CST35_4_00874	Cg17_6_00874	Cg21_6_00869	Cg25_6_00874	DSY562_10_00889	DSY565_13_00901	EB0911Sto_4_00878	EF1237Blo1_4_00877	M12_4_00869	M6_4_00875	M7_4_00872	P35-2_4_00881	SAT_BAL01_4_00875
OG0000897	Core	-	CAGL0D04730g	Cg16_7_00878	B1012M_4_00890	BG2_4_00886	Cg28_8_00878	Cg30_6_00871	Cg19_7_00854	CBS138_4_00870	CST110_4_00873	CST35_4_00875	Cg17_6_00875	Cg21_6_00870	Cg25_6_00875	DSY562_10_00890	DSY565_13_00902	EB0911Sto_4_00879	EF1237Blo1_4_00878	M12_4_00870	M6_4_00876	M7_4_00873	P35-2_4_00882	SAT_BAL01_4_00876
OG0000898	Core	-	CAGL0D04752g	Cg16_7_00879	B1012M_4_00891	BG2_4_00887	Cg28_8_00879	Cg30_6_00872	Cg19_7_00855	CBS138_4_00871	CST110_4_00874	CST35_4_00876	Cg17_6_00876	Cg21_6_00871	Cg25_6_00876	DSY562_10_00891	DSY565_13_00903	EB0911Sto_4_00880	EF1237Blo1_4_00879	M12_4_00871	M6_4_00877	M7_4_00874	P35-2_4_00883	SAT_BAL01_4_00877
OG0000899	Core	-	CAGL0D04774g	Cg16_7_00880	B1012M_4_00892	BG2_4_00888	Cg28_8_00880	Cg30_6_00873	Cg19_7_00856	CBS138_4_00872	CST110_4_00875	CST35_4_00877	Cg17_6_00877	Cg21_6_00872	Cg25_6_00877	DSY562_10_00892	DSY565_13_00904	EB0911Sto_4_00881	EF1237Blo1_4_00880	M12_4_00872	M6_4_00878	M7_4_00875	P35-2_4_00884	SAT_BAL01_4_00878
OG0000900	Core	-	CAGL0D04796g	Cg16_7_00881	B1012M_4_00893	BG2_4_00889	Cg28_8_00881	Cg30_6_00874	Cg19_7_00857	CBS138_4_00873	CST110_4_00876	CST35_4_00878	Cg17_6_00878	Cg21_6_00873	Cg25_6_00878	DSY562_10_00893	DSY565_13_00905	EB0911Sto_4_00882	EF1237Blo1_4_00881	M12_4_00873	M6_4_00879	M7_4_00876	P35-2_4_00885	SAT_BAL01_4_00879
OG0000901	Core	-	CAGL0D04818g	Cg16_7_00882	B1012M_4_00894	BG2_4_00890	Cg28_8_00882	Cg30_6_00875	Cg19_7_00858	CBS138_4_00874	CST110_4_00877	CST35_4_00879	Cg17_6_00879	Cg21_6_00874	Cg25_6_00879	DSY562_10_00894	DSY565_13_00906	EB0911Sto_4_00883	EF1237Blo1_4_00882	M12_4_00874	M6_4_00880	M7_4_00877	P35-2_4_00886	SAT_BAL01_4_00880
OG0000902	Core	-	CAGL0D04834g	Cg16_7_00883	B1012M_4_00895	BG2_4_00891	Cg28_8_00883	Cg30_6_00876	Cg19_7_00859	CBS138_4_00875	CST110_4_00878	CST35_4_00880	Cg17_6_00880	Cg21_6_00875	Cg25_6_00880	DSY562_10_00895	DSY565_13_00907	EB0911Sto_4_00884	EF1237Blo1_4_00883	M12_4_00875	M6_4_00881	M7_4_00878	P35-2_4_00887	SAT_BAL01_4_00881
OG0000903	Core	-	CAGL0D04840g	Cg16_7_00884	B1012M_4_00896	BG2_4_00892	Cg28_8_00884	Cg30_6_00877	Cg19_7_00860	CBS138_4_00876	CST110_4_00879	CST35_4_00881	Cg17_6_00881	Cg21_6_00876	Cg25_6_00881	DSY562_10_00896	DSY565_13_00908	EB0911Sto_4_00885	EF1237Blo1_4_00884	M12_4_00876	M6_4_00882	M7_4_00879	P35-2_4_00888	SAT_BAL01_4_00882
OG0000904	Core	-	CAGL0D04862g	Cg16_7_00885	B1012M_4_00897	BG2_4_00893	Cg28_8_00885	Cg30_6_00878	Cg19_7_00861	CBS138_4_00877	CST110_4_00880	CST35_4_00882	Cg17_6_00882	Cg21_6_00877	Cg25_6_00882	DSY562_10_00897	DSY565_13_00909	EB0911Sto_4_00886	EF1237Blo1_4_00885	M12_4_00877	M6_4_00883	M7_4_00880	P35-2_4_00889	SAT_BAL01_4_00883
OG0000905	Core	-	CAGL0D04884g	Cg16_7_00886	B1012M_4_00898	BG2_4_00894	Cg28_8_00886	Cg30_6_00879	Cg19_7_00862	CBS138_4_00878	CST110_4_00881	CST35_4_00883	Cg17_6_00883	Cg21_6_00878	Cg25_6_00883	DSY562_10_00898	DSY565_13_00910	EB0911Sto_4_00887	EF1237Blo1_4_00886	M12_4_00878	M6_4_00884	M7_4_00881	P35-2_4_00890	SAT_BAL01_4_00884
OG0000906	Core	-	CAGL0D04928g	Cg16_7_00887	B1012M_4_00899	BG2_4_00895	Cg28_8_00887	Cg30_6_00880	Cg19_7_00863	CBS138_4_00879	CST110_4_00882	CST35_4_00884	Cg17_6_00884	Cg21_6_00879	Cg25_6_00884	DSY562_10_00899	DSY565_13_00911	EB0911Sto_4_00888	EF1237Blo1_4_00887	M12_4_00879	M6_4_00885	M7_4_00882	P35-2_4_00891	SAT_BAL01_4_00885
OG0000907	Core	-	CAGL0D04950g	Cg16_7_00888	B1012M_4_00900	BG2_4_00896	Cg28_8_00888	Cg30_6_00881	Cg19_7_00864	CBS138_4_00880	CST110_4_00883	CST35_4_00885	Cg17_6_00885	Cg21_6_00880	Cg25_6_00885	DSY562_10_00900	DSY565_13_00912	EB0911Sto_4_00889	EF1237Blo1_4_00888	M12_4_00880	M6_4_00886	M7_4_00883	P35-2_4_00892	SAT_BAL01_4_00886
OG0000908	Core	-	CAGL0D04972g	Cg16_7_00889	B1012M_4_00901	BG2_4_00897	Cg28_8_00889	Cg30_6_00882	Cg19_7_00865	CBS138_4_00881	CST110_4_00884	CST35_4_00886	Cg17_6_00886	Cg21_6_00881	Cg25_6_00886	DSY562_10_00901	DSY565_13_00913	EB0911Sto_4_00890	EF1237Blo1_4_00889	M12_4_00881	M6_4_00887	M7_4_00884	P35-2_4_00893	SAT_BAL01_4_00887
OG0000909	Core	-	CAGL0D04994g	Cg16_7_00890	B1012M_4_00902	BG2_4_00898	Cg28_8_00890	Cg30_6_00883	Cg19_7_00866	CBS138_4_00882	CST110_4_00885	CST35_4_00887	Cg17_6_00887	Cg21_6_00882	Cg25_6_00887	DSY562_10_00902	DSY565_13_00914	EB0911Sto_4_00891	EF1237Blo1_4_00890	M12_4_00882	M6_4_00888	M7_4_00885	P35-2_4_00894	SAT_BAL01_4_00888
OG0000910	Core	-	CAGL0D05016g	Cg16_7_00891	B1012M_4_00903	BG2_4_00899	Cg28_8_00891	Cg30_6_00884	Cg19_7_00867	CBS138_4_00883	CST110_4_00886	CST35_4_00888	Cg17_6_00888	Cg21_6_00883	Cg25_6_00888	DSY562_10_00903	DSY565_13_00915	EB0911Sto_4_00892	EF1237Blo1_4_00891	M12_4_00883	M6_4_00889	M7_4_00886	P35-2_4_00895	SAT_BAL01_4_00889
OG0000911	Core	-	CAGL0D05060g	Cg16_7_00892	B1012M_4_00904	BG2_4_00900	Cg28_8_00892	Cg30_6_00885	Cg19_7_00868	CBS138_4_00884	CST110_4_00887	CST35_4_00889	Cg17_6_00889	Cg21_6_00884	Cg25_6_00889	DSY562_10_00904	DSY565_13_00916	EB0911Sto_4_00893	EF1237Blo1_4_00892	M12_4_00884	M6_4_00890	M7_4_00887	P35-2_4_00896	SAT_BAL01_4_00890
OG0000912	Core	-	CAGL0D05082g	Cg16_7_00893	B1012M_4_00905	BG2_4_00901	Cg28_8_00893	Cg30_6_00886	Cg19_7_00869	CBS138_4_00885	CST110_4_00888	CST35_4_00890	Cg17_6_00890	Cg21_6_00885	Cg25_6_00890	DSY562_10_00905	DSY565_13_00917	EB0911Sto_4_00894	EF1237Blo1_4_00893	M12_4_00885	M6_4_00891	M7_4_00888	P35-2_4_00897	SAT_BAL01_4_00891
OG0000913	Core	-	CAGL0D05104g	Cg16_7_00894	B1012M_4_00906	BG2_4_00902	Cg28_8_00894	Cg30_6_00887	Cg19_7_00870	CBS138_4_00886	CST110_4_00889	CST35_4_00891	Cg17_6_00891	Cg21_6_00886	Cg25_6_00891	DSY562_10_00906	DSY565_13_00918	EB0911Sto_4_00895	EF1237Blo1_4_00894	M12_4_00886	M6_4_00892	M7_4_00889	P35-2_4_00898	SAT_BAL01_4_00892
OG0000914	Core	-	CAGL0D05148g	Cg16_7_00895	B1012M_4_00907	BG2_4_00903	Cg28_8_00895	Cg30_6_00888	Cg19_7_00871	CBS138_4_00887	CST110_4_00890	CST35_4_00892	Cg17_6_00892	Cg21_6_00887	Cg25_6_00892	DSY562_10_00907	DSY565_13_00919	EB0911Sto_4_00896	EF1237Blo1_4_00895	M12_4_00887	M6_4_00893	M7_4_00890	P35-2_4_00899	SAT_BAL01_4_00893
OG0000915	Core	-	CAGL0D05170g	Cg16_7_00896	B1012M_4_00908	BG2_4_00904	Cg28_8_00896	Cg30_6_00889	Cg19_7_00872	CBS138_4_00888	CST110_4_00891	CST35_4_00893	Cg17_6_00893	Cg21_6_00888	Cg25_6_00893	DSY562_10_00908	DSY565_13_00920	EB0911Sto_4_00897	EF1237Blo1_4_00896	M12_4_00888	M6_4_00894	M7_4_00891	P35-2_4_00900	SAT_BAL01_4_00894
OG0000916	Core	-	CAGL0D05192g	Cg16_7_00897	B1012M_4_00909	BG2_4_00905	Cg28_8_00897	Cg30_6_00890	Cg19_7_00873	CBS138_4_00889	CST110_4_00892	CST35_4_00894	Cg17_6_00894	Cg21_6_00889	Cg25_6_00894	DSY562_10_00909	DSY565_13_00921	EB0911Sto_4_00898	EF1237Blo1_4_00897	M12_4_00889	M6_4_00895	M7_4_00892	P35-2_4_00901	SAT_BAL01_4_00895
OG0000917	Core	-	CAGL0D05214g	Cg16_7_00898	B1012M_4_00910	BG2_4_00906	Cg28_8_00898	Cg30_6_00891	Cg19_7_00874	CBS138_4_00890	CST110_4_00893	CST35_4_00895	Cg17_6_00895	Cg21_6_00890	Cg25_6_00895	DSY562_10_00910	DSY565_13_00922	EB0911Sto_4_00899	EF1237Blo1_4_00898	M12_4_00890	M6_4_00896	M7_4_00893	P35-2_4_00902	SAT_BAL01_4_00896
OG0000918	Core	-	CAGL0D05236g	Cg16_7_00899	B1012M_4_00911	BG2_4_00907	Cg28_8_00899	Cg30_6_00892	Cg19_7_00875	CBS138_4_00891	CST110_4_00894	CST35_4_00896	Cg17_6_00896	Cg21_6_00891	Cg25_6_00896	DSY562_10_00911	DSY565_13_00923	EB0911Sto_4_00900	EF1237Blo1_4_00899	M12_4_00891	M6_4_00897	M7_4_00894	P35-2_4_00903	SAT_BAL01_4_00897
OG0000919	Core	-	CAGL0D05258g	Cg16_7_00900	B1012M_4_00912	BG2_4_00908	Cg28_8_00900	Cg30_6_00893	Cg19_7_00876	CBS138_4_00892	CST110_4_00895	CST35_4_00897	Cg17_6_00897	Cg21_6_00892	Cg25_6_00897	DSY562_10_00912	DSY565_13_00924	EB0911Sto_4_00901	EF1237Blo1_4_00900	M12_4_00892	M6_4_00898	M7_4_00895	P35-2_4_00904	SAT_BAL01_4_00898
OG0000920	Core	-	CAGL0D05280g	Cg16_7_00901	B1012M_4_00913	BG2_4_00909	Cg28_8_00901	Cg30_6_00894	Cg19_7_00877	CBS138_4_00893	CST110_4_00896	CST35_4_00898	Cg17_6_00898	Cg21_6_00893	Cg25_6_00898	DSY562_10_00913	DSY565_13_00925	EB0911Sto_4_00902	EF1237Blo1_4_00901	M12_4_00893	M6_4_00899	M7_4_00896	P35-2_4_00905	SAT_BAL01_4_00899
OG0000921	Core	-	CAGL0D05302g	Cg16_7_00902	B1012M_4_00914	BG2_4_00910	Cg28_8_00902	Cg30_6_00895	Cg19_7_00878	CBS138_4_00894	CST110_4_00897	CST35_4_00899	Cg17_6_00899	Cg21_6_00894	Cg25_6_00899	DSY562_10_00914	DSY565_13_00926	EB0911Sto_4_00903	EF1237Blo1_4_00902	M12_4_00894	M6_4_00900	M7_4_00897	P35-2_4_00906	SAT_BAL01_4_00900
OG0000922	Core	-	CAGL0D05318g	Cg16_7_00903	B1012M_4_00915	BG2_4_00911	Cg28_8_00903	Cg30_6_00896	Cg19_7_00879	CBS138_4_00895	CST110_4_00898	CST35_4_00900	Cg17_6_00900	Cg21_6_00895	Cg25_6_00900	DSY562_10_00915	DSY565_13_00927	EB0911Sto_4_00904	EF1237Blo1_4_00903	M12_4_00895	M6_4_00901	M7_4_00898	P35-2_4_00907	SAT_BAL01_4_00901
OG0000923	Core	-	CAGL0D05324g	Cg16_7_00904	B1012M_4_00916	BG2_4_00912	Cg28_8_00904	Cg30_6_00897	Cg19_7_00880	CBS138_4_00896	CST110_4_00899	CST35_4_00901	Cg17_6_00901	Cg21_6_00896	Cg25_6_00901	DSY562_10_00916	DSY565_13_00928	EB0911Sto_4_00905	EF1237Blo1_4_00904	M12_4_00896	M6_4_00902	M7_4_00899	P35-2_4_00908	SAT_BAL01_4_00902
OG0000924	Core	-	CAGL0D05346g	Cg16_7_00905	B1012M_4_00917	BG2_4_00913	Cg28_8_00905	Cg30_6_00898	Cg19_7_00881	CBS138_4_00897	CST110_4_00900	CST35_4_00902	Cg17_6_00902	Cg21_6_00897	Cg25_6_00902	DSY562_10_00917	DSY565_13_00929	EB0911Sto_4_00906	EF1237Blo1_4_00905	M12_4_00897	M6_4_00903	M7_4_00900	P35-2_4_00909	SAT_BAL01_4_00903
OG0000925	Core	-	CAGL0D05368g	Cg16_7_00906	B1012M_4_00918	BG2_4_00914	Cg28_8_00906	Cg30_6_00899	Cg19_7_00882	CBS138_4_00898	CST110_4_00901	CST35_4_00903	Cg17_6_00903	Cg21_6_00898	Cg25_6_00903	DSY562_10_00918	DSY565_13_00930	EB0911Sto_4_00907	EF1237Blo1_4_00906	M12_4_00898	M6_4_00904	M7_4_00901	P35-2_4_00910	SAT_BAL01_4_00904
OG0000926	Core	-	CAGL0D05412g	Cg16_7_00907	B1012M_4_00919	BG2_4_00915	Cg28_8_00907	Cg30_6_00900	Cg19_7_00883	CBS138_4_00899	CST110_4_00902	CST35_4_00904	Cg17_6_00904	Cg21_6_00899	Cg25_6_00904	DSY562_10_00919	DSY565_13_00931	EB0911Sto_4_00908	EF1237Blo1_4_00907	M12_4_00899	M6_4_00905	M7_4_00902	P35-2_4_00911	SAT_BAL01_4_00905
OG0000927	Core	-	CAGL0D05434g	Cg16_7_00908	B1012M_4_00920	BG2_4_00916	Cg28_8_00908	Cg30_6_00901	Cg19_7_00884	CBS138_4_00900	CST110_4_00903	CST35_4_00905	Cg17_6_00905	Cg21_6_00900	Cg25_6_00905	DSY562_10_00920	DSY565_13_00932	EB0911Sto_4_00909	EF1237Blo1_4_00908	M12_4_00900	M6_4_00906	M7_4_00903	P35-2_4_00912	SAT_BAL01_4_00906
OG0000928	Core	-	CAGL0D05478g	Cg16_7_00910	B1012M_4_00921	BG2_4_00918	Cg28_8_00909	Cg30_6_00903	Cg19_7_00886	CBS138_4_00902	CST110_4_00905	CST35_4_00907	Cg17_6_00907	Cg21_6_00902	Cg25_6_00907	DSY562_10_00922	DSY565_13_00934	EB0911Sto_4_00911	EF1237Blo1_4_00910	M12_4_00902	M6_4_00907	M7_4_00904	P35-2_4_00914	SAT_BAL01_4_00908
OG0000929	Core	-	CAGL0D05500g	Cg16_7_00911	B1012M_4_00922	BG2_4_00919	Cg28_8_00910	Cg30_6_00904	Cg19_7_00887	CBS138_4_00903	CST110_4_00906	CST35_4_00908	Cg17_6_00908	Cg21_6_00903	Cg25_6_00908	DSY562_10_00923	DSY565_13_00935	EB0911Sto_4_00912	EF1237Blo1_4_00911	M12_4_00903	M6_4_00908	M7_4_00905	P35-2_4_00915	SAT_BAL01_4_00909
OG0000930	Core	-	CAGL0D05522g	Cg16_7_00912	B1012M_4_00923	BG2_4_00920	Cg28_8_00911	Cg30_6_00905	Cg19_7_00888	CBS138_4_00904	CST110_4_00907	CST35_4_00909	Cg17_6_00909	Cg21_6_00904	Cg25_6_00909	DSY562_10_00924	DSY565_13_00936	EB0911Sto_4_00913	EF1237Blo1_4_00912	M12_4_00904	M6_4_00909	M7_4_00906	P35-2_4_00916	SAT_BAL01_4_00910
OG0000931	Core	-	CAGL0D05544g	Cg16_7_00913	B1012M_4_00924	BG2_4_00921	Cg28_8_00912	Cg30_6_00906	Cg19_7_00889	CBS138_4_00905	CST110_4_00908	CST35_4_00910	Cg17_6_00910	Cg21_6_00905	Cg25_6_00910	DSY562_10_00925	DSY565_13_00937	EB0911Sto_4_00914	EF1237Blo1_4_00913	M12_4_00905	M6_4_00910	M7_4_00907	P35-2_4_00917	SAT_BAL01_4_00911
OG0000932	Core	-	CAGL0D05566g	Cg16_7_00914	B1012M_4_00925	BG2_4_00922	Cg28_8_00913	Cg30_6_00907	Cg19_7_00890	CBS138_4_00906	CST110_4_00909	CST35_4_00911	Cg17_6_00911	Cg21_6_00906	Cg25_6_00911	DSY562_10_00926	DSY565_13_00938	EB0911Sto_4_00915	EF1237Blo1_4_00914	M12_4_00906	M6_4_00911	M7_4_00908	P35-2_4_00918	SAT_BAL01_4_00912
OG0000933	Core	-	CAGL0D05588g	Cg16_7_00915	B1012M_4_00926	BG2_4_00923	Cg28_8_00914	Cg30_6_00908	Cg19_7_00891	CBS138_4_00907	CST110_4_00910	CST35_4_00912	Cg17_6_00912	Cg21_6_00907	Cg25_6_00912	DSY562_10_00927	DSY565_13_00939	EB0911Sto_4_00916	EF1237Blo1_4_00915	M12_4_00907	M6_4_00912	M7_4_00909	P35-2_4_00919	SAT_BAL01_4_00913
OG0000934	Core	-	CAGL0D05610g	Cg16_7_00916	B1012M_4_00927	BG2_4_00924	Cg28_8_00915	Cg30_6_00909	Cg19_7_00892	CBS138_4_00908	CST110_4_00911	CST35_4_00913	Cg17_6_00913	Cg21_6_00908	Cg25_6_00913	DSY562_10_00928	DSY565_13_00940	EB0911Sto_4_00917	EF1237Blo1_4_00916	M12_4_00908	M6_4_00913	M7_4_00910	P35-2_4_00920	SAT_BAL01_4_00914
OG0000935	Core	-	CAGL0D05654g	Cg16_7_00918	B1012M_4_00928	BG2_4_00926	Cg28_8_00916	Cg30_6_00911	Cg19_7_00894	CBS138_4_00910	CST110_4_00913	CST35_4_00915	Cg17_6_00915	Cg21_6_00910	Cg25_6_00915	DSY562_10_00930	DSY565_13_00942	EB0911Sto_4_00919	EF1237Blo1_4_00918	M12_4_00910	M6_4_00914	M7_4_00911	P35-2_4_00922	SAT_BAL01_4_00916
OG0000936	Core	-	CAGL0D05676g	Cg16_7_00919	B1012M_4_00929	BG2_4_00927	Cg28_8_00917	Cg30_6_00912	Cg19_7_00895	CBS138_4_00911	CST110_4_00914	CST35_4_00916	Cg17_6_00916	Cg21_6_00911	Cg25_6_00916	DSY562_10_00931	DSY565_13_00943	EB0911Sto_4_00920	EF1237Blo1_4_00919	M12_4_00911	M6_4_00915	M7_4_00912	P35-2_4_00923	SAT_BAL01_4_00917
OG0000937	Core	-	CAGL0D05698g	Cg16_7_00920	B1012M_4_00930	BG2_4_00928	Cg28_8_00918	Cg30_6_00913	Cg19_7_00896	CBS138_4_00912	CST110_4_00915	CST35_4_00917	Cg17_6_00917	Cg21_6_00912	Cg25_6_00917	DSY562_10_00932	DSY565_13_00944	EB0911Sto_4_00921	EF1237Blo1_4_00920	M12_4_00912	M6_4_00916	M7_4_00913	P35-2_4_00924	SAT_BAL01_4_00918
OG0000938	Core	-	CAGL0D05720g	Cg16_7_00921	B1012M_4_00931	BG2_4_00929	Cg28_8_00919	Cg30_6_00914	Cg19_7_00897	CBS138_4_00913	CST110_4_00916	CST35_4_00918	Cg17_6_00918	Cg21_6_00913	Cg25_6_00918	DSY562_10_00933	DSY565_13_00945	EB0911Sto_4_00922	EF1237Blo1_4_00921	M12_4_00913	M6_4_00917	M7_4_00914	P35-2_4_00925	SAT_BAL01_4_00919
OG0000939	Core	-	CAGL0D05742g	Cg16_7_00922	B1012M_4_00932	BG2_4_00930	Cg28_8_00920	Cg30_6_00915	Cg19_7_00898	CBS138_4_00914	CST110_4_00917	CST35_4_00919	Cg17_6_00919	Cg21_6_00914	Cg25_6_00919	DSY562_10_00934	DSY565_13_00946	EB0911Sto_4_00923	EF1237Blo1_4_00922	M12_4_00914	M6_4_00918	M7_4_00915	P35-2_4_00926	SAT_BAL01_4_00920
OG0000940	Core	-	CAGL0D05764g	Cg16_7_00923	B1012M_4_00933	BG2_4_00931	Cg28_8_00921	Cg30_6_00916	Cg19_7_00899	CBS138_4_00915	CST110_4_00918	CST35_4_00920	Cg17_6_00920	Cg21_6_00915	Cg25_6_00920	DSY562_10_00935	DSY565_13_00947	EB0911Sto_4_00924	EF1237Blo1_4_00923	M12_4_00915	M6_4_00919	M7_4_00916	P35-2_4_00927	SAT_BAL01_4_00921
OG0000941	Core	-	CAGL0D05786g	Cg16_7_00924	B1012M_4_00934	BG2_4_00932	Cg28_8_00922	Cg30_6_00917	Cg19_7_00900	CBS138_4_00916	CST110_4_00919	CST35_4_00921	Cg17_6_00921	Cg21_6_00916	Cg25_6_00921	DSY562_10_00936	DSY565_13_00948	EB0911Sto_4_00925	EF1237Blo1_4_00924	M12_4_00916	M6_4_00920	M7_4_00917	P35-2_4_00928	SAT_BAL01_4_00922
OG0000942	Core	-	CAGL0D05808g	Cg16_7_00925	B1012M_4_00935	BG2_4_00933	Cg28_8_00923	Cg30_6_00918	Cg19_7_00901	CBS138_4_00917	CST110_4_00920	CST35_4_00922	Cg17_6_00922	Cg21_6_00917	Cg25_6_00922	DSY562_10_00937	DSY565_13_00949	EB0911Sto_4_00926	EF1237Blo1_4_00925	M12_4_00917	M6_4_00921	M7_4_00918	P35-2_4_00929	SAT_BAL01_4_00923
OG0000943	Core	-	CAGL0D05852g	Cg16_7_00926	B1012M_4_00936	BG2_4_00934	Cg28_8_00924	Cg30_6_00919	Cg19_7_00902	CBS138_4_00918	CST110_4_00921	CST35_4_00923	Cg17_6_00923	Cg21_6_00918	Cg25_6_00923	DSY562_10_00938	DSY565_13_00950	EB0911Sto_4_00927	EF1237Blo1_4_00926	M12_4_00918	M6_4_00922	M7_4_00919	P35-2_4_00930	SAT_BAL01_4_00924
OG0000944	Core	-	CAGL0D05874g	Cg16_7_00927	B1012M_4_00937	BG2_4_00935	Cg28_8_00925	Cg30_6_00920	Cg19_7_00903	CBS138_4_00919	CST110_4_00922	CST35_4_00924	Cg17_6_00924	Cg21_6_00919	Cg25_6_00924	DSY562_10_00939	DSY565_13_00951	EB0911Sto_4_00928	EF1237Blo1_4_00927	M12_4_00919	M6_4_00923	M7_4_00920	P35-2_4_00931	SAT_BAL01_4_00925
OG0000945	Core	-	CAGL0D05896g	Cg16_7_00928	B1012M_4_00938	BG2_4_00936	Cg28_8_00926	Cg30_6_00921	Cg19_7_00904	CBS138_4_00920	CST110_4_00923	CST35_4_00925	Cg17_6_00925	Cg21_6_00920	Cg25_6_00925	DSY562_10_00940	DSY565_13_00952	EB0911Sto_4_00929	EF1237Blo1_4_00928	M12_4_00920	M6_4_00924	M7_4_00921	P35-2_4_00932	SAT_BAL01_4_00926
OG0000946	Core	-	CAGL0D05918g	Cg16_7_00929	B1012M_4_00939	BG2_4_00937	Cg28_8_00927	Cg30_6_00922	Cg19_7_00905	CBS138_4_00921	CST110_4_00924	CST35_4_00926	Cg17_6_00926	Cg21_6_00921	Cg25_6_00926	DSY562_10_00941	DSY565_13_00953	EB0911Sto_4_00930	EF1237Blo1_4_00929	M12_4_00921	M6_4_00925	M7_4_00922	P35-2_4_00933	SAT_BAL01_4_00927
OG0000947	Core	-	CAGL0D05940g	Cg16_7_00930	B1012M_4_00940	BG2_4_00938	Cg28_8_00928	Cg30_6_00923	Cg19_7_00906	CBS138_4_00922	CST110_4_00925	CST35_4_00927	Cg17_6_00927	Cg21_6_00922	Cg25_6_00927	DSY562_10_00942	DSY565_13_00954	EB0911Sto_4_00931	EF1237Blo1_4_00930	M12_4_00922	M6_4_00926	M7_4_00923	P35-2_4_00934	SAT_BAL01_4_00928
OG0000948	Core	-	CAGL0D05962g	Cg16_7_00931	B1012M_4_00941	BG2_4_00939	Cg28_8_00929	Cg30_6_00924	Cg19_7_00907	CBS138_4_00923	CST110_4_00926	CST35_4_00928	Cg17_6_00928	Cg21_6_00923	Cg25_6_00928	DSY562_10_00943	DSY565_13_00955	EB0911Sto_4_00932	EF1237Blo1_4_00931	M12_4_00923	M6_4_00927	M7_4_00924	P35-2_4_00935	SAT_BAL01_4_00929
OG0000949	Core	-	CAGL0D06006g	Cg16_7_00932	B1012M_4_00942	BG2_4_00940	Cg28_8_00930	Cg30_6_00925	Cg19_7_00908	CBS138_4_00924	CST110_4_00927	CST35_4_00929	Cg17_6_00929	Cg21_6_00924	Cg25_6_00929	DSY562_10_00944	DSY565_13_00956	EB0911Sto_4_00933	EF1237Blo1_4_00932	M12_4_00924	M6_4_00928	M7_4_00925	P35-2_4_00936	SAT_BAL01_4_00930
OG0000950	Core	-	CAGL0D06028g	Cg16_7_00933	B1012M_4_00943	BG2_4_00941	Cg28_8_00931	Cg30_6_00926	Cg19_7_00909	CBS138_4_00925	CST110_4_00928	CST35_4_00930	Cg17_6_00930	Cg21_6_00925	Cg25_6_00930	DSY562_10_00945	DSY565_13_00957	EB0911Sto_4_00934	EF1237Blo1_4_00933	M12_4_00925	M6_4_00929	M7_4_00926	P35-2_4_00937	SAT_BAL01_4_00931
OG0000951	Core	-	CAGL0D06050g	Cg16_7_00934	B1012M_4_00944	BG2_4_00942	Cg28_8_00932	Cg30_6_00927	Cg19_7_00910	CBS138_4_00926	CST110_4_00929	CST35_4_00931	Cg17_6_00931	Cg21_6_00926	Cg25_6_00931	DSY562_10_00946	DSY565_13_00958	EB0911Sto_4_00935	EF1237Blo1_4_00934	M12_4_00926	M6_4_00930	M7_4_00927	P35-2_4_00938	SAT_BAL01_4_00932
OG0000952	Core	-	CAGL0D06094g	Cg16_7_00935	B1012M_4_00945	BG2_4_00943	Cg28_8_00933	Cg30_6_00928	Cg19_7_00911	CBS138_4_00927	CST110_4_00930	CST35_4_00932	Cg17_6_00932	Cg21_6_00927	Cg25_6_00932	DSY562_10_00947	DSY565_13_00959	EB0911Sto_4_00936	EF1237Blo1_4_00935	M12_4_00927	M6_4_00931	M7_4_00928	P35-2_4_00939	SAT_BAL01_4_00933
OG0000953	Core	-	CAGL0D06138g	Cg16_7_00936	B1012M_4_00946	BG2_4_00944	Cg28_8_00934	Cg30_6_00929	Cg19_7_00912	CBS138_4_00928	CST110_4_00931	CST35_4_00933	Cg17_6_00933	Cg21_6_00928	Cg25_6_00933	DSY562_10_00948	DSY565_13_00960	EB0911Sto_4_00937	EF1237Blo1_4_00936	M12_4_00928	M6_4_00932	M7_4_00929	P35-2_4_00940	SAT_BAL01_4_00934
OG0000954	Core	-	CAGL0D06154g	Cg16_7_00937	B1012M_4_00947	BG2_4_00945	Cg28_8_00935	Cg30_6_00930	Cg19_7_00913	CBS138_4_00929	CST110_4_00932	CST35_4_00934	Cg17_6_00934	Cg21_6_00929	Cg25_6_00934	DSY562_10_00949	DSY565_13_00961	EB0911Sto_4_00938	EF1237Blo1_4_00937	M12_4_00929	M6_4_00933	M7_4_00930	P35-2_4_00941	SAT_BAL01_4_00935
OG0000955	Core	-	CAGL0D06160g	Cg16_7_00938	B1012M_4_00948	BG2_4_00946	Cg28_8_00936	Cg30_6_00931	Cg19_7_00914	CBS138_4_00930	CST110_4_00933	CST35_4_00935	Cg17_6_00935	Cg21_6_00930	Cg25_6_00935	DSY562_10_00950	DSY565_13_00962	EB0911Sto_4_00939	EF1237Blo1_4_00938	M12_4_00930	M6_4_00934	M7_4_00931	P35-2_4_00942	SAT_BAL01_4_00936
OG0000956	Core	-	CAGL0D06182g	Cg16_7_00939	B1012M_4_00949	BG2_4_00947	Cg28_8_00937	Cg30_6_00932	Cg19_7_00915	CBS138_4_00931	CST110_4_00934	CST35_4_00936	Cg17_6_00936	Cg21_6_00931	Cg25_6_00936	DSY562_10_00951	DSY565_13_00963	EB0911Sto_4_00940	EF1237Blo1_4_00939	M12_4_00931	M6_4_00935	M7_4_00932	P35-2_4_00943	SAT_BAL01_4_00937
OG0000957	Core	-	CAGL0D06204g	Cg16_7_00940	B1012M_4_00950	BG2_4_00948	Cg28_8_00938	Cg30_6_00933	Cg19_7_00916	CBS138_4_00932	CST110_4_00935	CST35_4_00937	Cg17_6_00937	Cg21_6_00932	Cg25_6_00937	DSY562_10_00952	DSY565_13_00964	EB0911Sto_4_00941	EF1237Blo1_4_00940	M12_4_00932	M6_4_00936	M7_4_00933	P35-2_4_00944	SAT_BAL01_4_00938
OG0000958	Core	-	CAGL0D06226g	Cg16_7_00941	B1012M_4_00951	BG2_4_00949	Cg28_8_00939	Cg30_6_00934	Cg19_7_00917	CBS138_4_00933	CST110_4_00936	CST35_4_00938	Cg17_6_00938	Cg21_6_00933	Cg25_6_00938	DSY562_10_00953	DSY565_13_00965	EB0911Sto_4_00942	EF1237Blo1_4_00941	M12_4_00933	M6_4_00937	M7_4_00934	P35-2_4_00945	SAT_BAL01_4_00939
OG0000959	Core	-	CAGL0D06270g	Cg16_7_00942	B1012M_4_00952	BG2_4_00950	Cg28_8_00940	Cg30_6_00935	Cg19_7_00918	CBS138_4_00934	CST110_4_00937	CST35_4_00939	Cg17_6_00939	Cg21_6_00934	Cg25_6_00939	DSY562_10_00954	DSY565_13_00966	EB0911Sto_4_00943	EF1237Blo1_4_00942	M12_4_00934	M6_4_00938	M7_4_00935	P35-2_4_00946	SAT_BAL01_4_00940
OG0000960	Core	-	CAGL0D06292g	Cg16_7_00943	B1012M_4_00953	BG2_4_00951	Cg28_8_00941	Cg30_6_00936	Cg19_7_00919	CBS138_4_00935	CST110_4_00938	CST35_4_00940	Cg17_6_00940	Cg21_6_00935	Cg25_6_00940	DSY562_10_00955	DSY565_13_00967	EB0911Sto_4_00944	EF1237Blo1_4_00943	M12_4_00935	M6_4_00939	M7_4_00936	P35-2_4_00947	SAT_BAL01_4_00941
OG0000961	Core	-	CAGL0D06314g	Cg16_7_00944	B1012M_4_00954	BG2_4_00952	Cg28_8_00942	Cg30_6_00937	Cg19_7_00920	CBS138_4_00936	CST110_4_00939	CST35_4_00941	Cg17_6_00941	Cg21_6_00936	Cg25_6_00941	DSY562_10_00956	DSY565_13_00968	EB0911Sto_4_00945	EF1237Blo1_4_00944	M12_4_00936	M6_4_00940	M7_4_00937	P35-2_4_00948	SAT_BAL01_4_00942
OG0000962	Core	-	CAGL0D06336g	Cg16_7_00945	B1012M_4_00955	BG2_4_00953	Cg28_8_00943	Cg30_6_00938	Cg19_7_00921	CBS138_4_00937	CST110_4_00940	CST35_4_00942	Cg17_6_00942	Cg21_6_00937	Cg25_6_00942	DSY562_10_00957	DSY565_13_00969	EB0911Sto_4_00946	EF1237Blo1_4_00945	M12_4_00937	M6_4_00941	M7_4_00938	P35-2_4_00949	SAT_BAL01_4_00943
OG0000963	Core	-	CAGL0D06380g	Cg16_7_00946	B1012M_4_00956	BG2_4_00954	Cg28_8_00944	Cg30_6_00939	Cg19_7_00922	CBS138_4_00938	CST110_4_00941	CST35_4_00943	Cg17_6_00943	Cg21_6_00938	Cg25_6_00943	DSY562_10_00958	DSY565_13_00970	EB0911Sto_4_00947	EF1237Blo1_4_00946	M12_4_00938	M6_4_00942	M7_4_00939	P35-2_4_00950	SAT_BAL01_4_00944
OG0000964	Core	-	CAGL0D06402g	Cg16_7_00947	B1012M_4_00957	BG2_4_00955	Cg28_8_00945	Cg30_6_00940	Cg19_7_00923	CBS138_4_00939	CST110_4_00942	CST35_4_00944	Cg17_6_00944	Cg21_6_00939	Cg25_6_00944	DSY562_10_00959	DSY565_13_00971	EB0911Sto_4_00948	EF1237Blo1_4_00947	M12_4_00939	M6_4_00943	M7_4_00940	P35-2_4_00951	SAT_BAL01_4_00945
OG0000965	Core	-	CAGL0D06424g	Cg16_7_00948	B1012M_4_00958	BG2_4_00956	Cg28_8_00946	Cg30_6_00941	Cg19_7_00924	CBS138_4_00940	CST110_4_00943	CST35_4_00945	Cg17_6_00945	Cg21_6_00940	Cg25_6_00945	DSY562_10_00960	DSY565_13_00972	EB0911Sto_4_00949	EF1237Blo1_4_00948	M12_4_00940	M6_4_00944	M7_4_00941	P35-2_4_00952	SAT_BAL01_4_00946
OG0000966	Core	-	CAGL0D06446g	Cg16_7_00949	B1012M_4_00959	BG2_4_00957	Cg28_8_00947	Cg30_6_00942	Cg19_7_00925	CBS138_4_00941	CST110_4_00944	CST35_4_00946	Cg17_6_00946	Cg21_6_00941	Cg25_6_00946	DSY562_10_00961	DSY565_13_00973	EB0911Sto_4_00950	EF1237Blo1_4_00949	M12_4_00941	M6_4_00945	M7_4_00942	P35-2_4_00953	SAT_BAL01_4_00947
OG0000967	Core	-	CAGL0D06468g	Cg16_7_00950	B1012M_4_00960	BG2_4_00958	Cg28_8_00948	Cg30_6_00943	Cg19_7_00926	CBS138_4_00942	CST110_4_00945	CST35_4_00947	Cg17_6_00947	Cg21_6_00942	Cg25_6_00947	DSY562_10_00962	DSY565_13_00974	EB0911Sto_4_00951	EF1237Blo1_4_00950	M12_4_00942	M6_4_00946	M7_4_00943	P35-2_4_00954	SAT_BAL01_4_00948
OG0000968	Core	-	CAGL0D06490g	Cg16_7_00951	B1012M_4_00961	BG2_4_00959	Cg28_8_00949	Cg30_6_00944	Cg19_7_00927	CBS138_4_00943	CST110_4_00946	CST35_4_00948	Cg17_6_00948	Cg21_6_00943	Cg25_6_00948	DSY562_10_00963	DSY565_13_00975	EB0911Sto_4_00952	EF1237Blo1_4_00951	M12_4_00943	M6_4_00947	M7_4_00944	P35-2_4_00955	SAT_BAL01_4_00949
OG0000969	Core	-	CAGL0D06512g	Cg16_7_00952	B1012M_4_00962	BG2_4_00960	Cg28_8_00950	Cg30_6_00945	Cg19_7_00928	CBS138_4_00944	CST110_4_00947	CST35_4_00949	Cg17_6_00949	Cg21_6_00944	Cg25_6_00949	DSY562_10_00964	DSY565_13_00976	EB0911Sto_4_00953	EF1237Blo1_4_00952	M12_4_00944	M6_4_00948	M7_4_00945	P35-2_4_00956	SAT_BAL01_4_00950
OG0000970	Core	-	CAGL0D06534g	Cg16_7_00953	B1012M_4_00963	BG2_4_00961	Cg28_8_00951	Cg30_6_00946	Cg19_7_00929	CBS138_4_00945	CST110_4_00948	CST35_4_00950	Cg17_6_00950	Cg21_6_00945	Cg25_6_00950	DSY562_10_00965	DSY565_13_00977	EB0911Sto_4_00954	EF1237Blo1_4_00953	M12_4_00945	M6_4_00949	M7_4_00946	P35-2_4_00957	SAT_BAL01_4_00951
OG0000971	Core	-	CAGL0D06556g	Cg16_7_00954	B1012M_4_00964	BG2_4_00962	Cg28_8_00952	Cg30_6_00947	Cg19_7_00930	CBS138_4_00946	CST110_4_00949	CST35_4_00951	Cg17_6_00951	Cg21_6_00946	Cg25_6_00951	DSY562_10_00966	DSY565_13_00978	EB0911Sto_4_00955	EF1237Blo1_4_00954	M12_4_00946	M6_4_00950	M7_4_00947	P35-2_4_00958	SAT_BAL01_4_00952
OG0000972	Core	-	CAGL0D06578g	Cg16_7_00955	B1012M_4_00965	BG2_4_00963	Cg28_8_00953	Cg30_6_00948	Cg19_7_00931	CBS138_4_00947	CST110_4_00950	CST35_4_00952	Cg17_6_00952	Cg21_6_00947	Cg25_6_00952	DSY562_10_00967	DSY565_13_00979	EB0911Sto_4_00956	EF1237Blo1_4_00955	M12_4_00947	M6_4_00951	M7_4_00948	P35-2_4_00959	SAT_BAL01_4_00953
OG0000973	Core	-	CAGL0D06600g	Cg16_7_00956	B1012M_4_00966	BG2_4_00964	Cg28_8_00954	Cg30_6_00949	Cg19_7_00932	CBS138_4_00948	CST110_4_00951	CST35_4_00953	Cg17_6_00953	Cg21_6_00948	Cg25_6_00953	DSY562_10_00968	DSY565_13_00980	EB0911Sto_4_00957	EF1237Blo1_4_00956	M12_4_00948	M6_4_00952	M7_4_00949	P35-2_4_00960	SAT_BAL01_4_00954
OG0000974	Core	-	CAGL0D06622g	Cg16_7_00957	B1012M_4_00967	BG2_4_00965	Cg28_8_00955	Cg30_6_00950	Cg19_7_00933	CBS138_4_00949	CST110_4_00952	CST35_4_00954	Cg17_6_00954	Cg21_6_00949	Cg25_6_00954	DSY562_10_00969	DSY565_13_00981	EB0911Sto_4_00958	EF1237Blo1_4_00957	M12_4_00949	M6_4_00953	M7_4_00950	P35-2_4_00961	SAT_BAL01_4_00955
OG0000975	Core	-	CAGL0D06644g	Cg16_7_00958	B1012M_4_00968	BG2_4_00966	Cg28_8_00956	Cg30_6_00951	Cg19_7_00934	CBS138_4_00950	CST110_4_00953	CST35_4_00955	Cg17_6_00955	Cg21_6_00950	Cg25_6_00955	DSY562_10_00970	DSY565_13_00982	EB0911Sto_4_00959	EF1237Blo1_4_00958	M12_4_00950	M6_4_00954	M7_4_00951	P35-2_4_00962	SAT_BAL01_4_00956
OG0000976	Core	-	CAGL0D06666g	Cg16_7_00959	B1012M_4_00969	BG2_4_00967	Cg28_8_00957	Cg30_6_00952	Cg19_7_00935	CBS138_4_00951	CST110_4_00954	CST35_4_00956	Cg17_6_00956	Cg21_6_00951	Cg25_6_00956	DSY562_10_00971	DSY565_13_00983	EB0911Sto_4_00960	EF1237Blo1_4_00959	M12_4_00951	M6_4_00955	M7_4_00952	P35-2_4_00963	SAT_BAL01_4_00957
OG0000977	Core	-	CAGL0D06688g	Cg16_7_00960	B1012M_4_00970	BG2_4_00968	Cg28_8_00958	Cg30_6_00953	Cg19_7_00936	CBS138_4_00952	CST110_4_00955	CST35_4_00957	Cg17_6_00957	Cg21_6_00952	Cg25_6_00957	DSY562_10_00972	DSY565_13_00984	EB0911Sto_4_00961	EF1237Blo1_4_00960	M12_4_00952	M6_4_00956	M7_4_00953	P35-2_4_00964	SAT_BAL01_4_00958
OG0000978	Core	-	CAGL0D06710g	Cg16_7_00961	B1012M_4_00971	BG2_4_00969	Cg28_8_00959	Cg30_6_00954	Cg19_7_00937	CBS138_4_00953	CST110_4_00956	CST35_4_00958	Cg17_6_00958	Cg21_6_00953	Cg25_6_00958	DSY562_10_00973	DSY565_13_00985	EB0911Sto_4_00962	EF1237Blo1_4_00961	M12_4_00953	M6_4_00957	M7_4_00954	P35-2_4_00965	SAT_BAL01_4_00959
OG0000979	Core	-	CAGL0E00275g	Cg16_8_00967	B1012M_5_00979	BG2_5_00974	Cg28_9_00961	Cg30_7_00960	Cg19_8_00947	CBS138_5_00958	CST110_5_00964	CST35_5_00963	Cg17_7_00966	Cg21_7_00960	Cg25_7_00963	DSY562_11_00979	DSY565_14_00991	EB0911Sto_5_00967	EF1237Blo1_5_00967	M12_5_00958	M6_5_00962	M7_5_00959	P35-2_5_00970	SAT_BAL01_5_00966
OG0000980	Core	-	CAGL0E00385g	Cg16_8_00970	B1012M_5_00982	BG2_5_00976	Cg28_9_00964	Cg30_7_00963	Cg19_8_00950	CBS138_5_00961	CST110_5_00967	CST35_5_00966	Cg17_7_00969	Cg21_7_00963	Cg25_7_00966	DSY562_11_00982	DSY565_14_00994	EB0911Sto_5_00970	EF1237Blo1_5_00970	M12_5_00961	M6_5_00965	M7_5_00962	P35-2_5_00973	SAT_BAL01_5_00969
OG0000981	Core	-	CAGL0E00407g	Cg16_8_00971	B1012M_5_00983	BG2_5_00977	Cg28_9_00965	Cg30_7_00964	Cg19_8_00951	CBS138_5_00962	CST110_5_00968	CST35_5_00967	Cg17_7_00970	Cg21_7_00964	Cg25_7_00967	DSY562_11_00983	DSY565_14_00995	EB0911Sto_5_00971	EF1237Blo1_5_00971	M12_5_00962	M6_5_00966	M7_5_00963	P35-2_5_00974	SAT_BAL01_5_00970
OG0000982	Core	-	CAGL0E00429g	Cg16_8_00972	B1012M_5_00984	BG2_5_00978	Cg28_9_00966	Cg30_7_00965	Cg19_8_00952	CBS138_5_00963	CST110_5_00969	CST35_5_00968	Cg17_7_00971	Cg21_7_00965	Cg25_7_00968	DSY562_11_00984	DSY565_14_00996	EB0911Sto_5_00972	EF1237Blo1_5_00972	M12_5_00963	M6_5_00967	M7_5_00964	P35-2_5_00975	SAT_BAL01_5_00971
OG0000983	Core	-	CAGL0E00451g	Cg16_8_00973	B1012M_5_00985	BG2_5_00979	Cg28_9_00967	Cg30_7_00966	Cg19_8_00953	CBS138_5_00964	CST110_5_00970	CST35_5_00969	Cg17_7_00972	Cg21_7_00966	Cg25_7_00969	DSY562_11_00985	DSY565_14_00997	EB0911Sto_5_00973	EF1237Blo1_5_00973	M12_5_00964	M6_5_00968	M7_5_00965	P35-2_5_00976	SAT_BAL01_5_00972
OG0000984	Core	-	CAGL0E00473g	Cg16_8_00974	B1012M_5_00986	BG2_5_00980	Cg28_9_00968	Cg30_7_00967	Cg19_8_00954	CBS138_5_00965	CST110_5_00971	CST35_5_00970	Cg17_7_00973	Cg21_7_00967	Cg25_7_00970	DSY562_11_00986	DSY565_14_00998	EB0911Sto_5_00974	EF1237Blo1_5_00974	M12_5_00965	M6_5_00969	M7_5_00966	P35-2_5_00977	SAT_BAL01_5_00973
OG0000985	Core	-	CAGL0E00495g	Cg16_8_00975	B1012M_5_00987	BG2_5_00981	Cg28_9_00969	Cg30_7_00968	Cg19_8_00955	CBS138_5_00966	CST110_5_00972	CST35_5_00971	Cg17_7_00974	Cg21_7_00968	Cg25_7_00971	DSY562_11_00987	DSY565_14_00999	EB0911Sto_5_00975	EF1237Blo1_5_00975	M12_5_00966	M6_5_00970	M7_5_00967	P35-2_5_00978	SAT_BAL01_5_00974
OG0000986	Core	-	CAGL0E00517g	Cg16_8_00976	B1012M_5_00988	BG2_5_00982	Cg28_9_00970	Cg30_7_00969	Cg19_8_00956	CBS138_5_00967	CST110_5_00973	CST35_5_00972	Cg17_7_00975	Cg21_7_00969	Cg25_7_00972	DSY562_11_00988	DSY565_14_01000	EB0911Sto_5_00976	EF1237Blo1_5_00976	M12_5_00967	M6_5_00971	M7_5_00968	P35-2_5_00979	SAT_BAL01_5_00975
OG0000987	Core	-	CAGL0E00539g	Cg16_8_00977	B1012M_5_00989	BG2_5_00983	Cg28_9_00971	Cg30_7_00970	Cg19_8_00957	CBS138_5_00968	CST110_5_00974	CST35_5_00973	Cg17_7_00976	Cg21_7_00970	Cg25_7_00973	DSY562_11_00989	DSY565_14_01001	EB0911Sto_5_00977	EF1237Blo1_5_00977	M12_5_00968	M6_5_00972	M7_5_00969	P35-2_5_00980	SAT_BAL01_5_00976
OG0000988	Core	-	CAGL0E00561g	Cg16_8_00978	B1012M_5_00990	BG2_5_00984	Cg28_9_00972	Cg30_7_00971	Cg19_8_00958	CBS138_5_00969	CST110_5_00975	CST35_5_00974	Cg17_7_00977	Cg21_7_00971	Cg25_7_00974	DSY562_11_00990	DSY565_14_01002	EB0911Sto_5_00978	EF1237Blo1_5_00978	M12_5_00969	M6_5_00973	M7_5_00970	P35-2_5_00981	SAT_BAL01_5_00977
OG0000989	Core	-	CAGL0E00583g	Cg16_8_00979	B1012M_5_00991	BG2_5_00985	Cg28_9_00973	Cg30_7_00972	Cg19_8_00959	CBS138_5_00970	CST110_5_00976	CST35_5_00975	Cg17_7_00978	Cg21_7_00972	Cg25_7_00975	DSY562_11_00991	DSY565_14_01003	EB0911Sto_5_00979	EF1237Blo1_5_00979	M12_5_00970	M6_5_00974	M7_5_00971	P35-2_5_00982	SAT_BAL01_5_00978
OG0000990	Core	-	CAGL0E00605g	Cg16_8_00980	B1012M_5_00992	BG2_5_00986	Cg28_9_00974	Cg30_7_00973	Cg19_8_00960	CBS138_5_00971	CST110_5_00977	CST35_5_00976	Cg17_7_00979	Cg21_7_00973	Cg25_7_00976	DSY562_11_00992	DSY565_14_01004	EB0911Sto_5_00980	EF1237Blo1_5_00980	M12_5_00971	M6_5_00975	M7_5_00972	P35-2_5_00983	SAT_BAL01_5_00979
OG0000991	Core	-	CAGL0E00627g	Cg16_8_00981	B1012M_5_00993	BG2_5_00987	Cg28_9_00975	Cg30_7_00974	Cg19_8_00961	CBS138_5_00972	CST110_5_00978	CST35_5_00977	Cg17_7_00980	Cg21_7_00974	Cg25_7_00977	DSY562_11_00993	DSY565_14_01005	EB0911Sto_5_00981	EF1237Blo1_5_00981	M12_5_00972	M6_5_00976	M7_5_00973	P35-2_5_00984	SAT_BAL01_5_00980
OG0000992	Core	-	CAGL0E00649g	Cg16_8_00982	B1012M_5_00994	BG2_5_00988	Cg28_9_00976	Cg30_7_00975	Cg19_8_00962	CBS138_5_00973	CST110_5_00979	CST35_5_00978	Cg17_7_00981	Cg21_7_00975	Cg25_7_00978	DSY562_11_00994	DSY565_14_01006	EB0911Sto_5_00982	EF1237Blo1_5_00982	M12_5_00973	M6_5_00977	M7_5_00974	P35-2_5_00985	SAT_BAL01_5_00981
OG0000993	Core	-	CAGL0E00671g	Cg16_8_00983	B1012M_5_00995	BG2_5_00989	Cg28_9_00977	Cg30_7_00976	Cg19_8_00963	CBS138_5_00974	CST110_5_00980	CST35_5_00979	Cg17_7_00982	Cg21_7_00976	Cg25_7_00979	DSY562_11_00995	DSY565_14_01007	EB0911Sto_5_00983	EF1237Blo1_5_00983	M12_5_00974	M6_5_00978	M7_5_00975	P35-2_5_00986	SAT_BAL01_5_00982
OG0000994	Core	-	CAGL0E00693g	Cg16_8_00984	B1012M_5_00996	BG2_5_00990	Cg28_9_00978	Cg30_7_00977	Cg19_8_00964	CBS138_5_00975	CST110_5_00981	CST35_5_00980	Cg17_7_00983	Cg21_7_00977	Cg25_7_00980	DSY562_11_00996	DSY565_14_01008	EB0911Sto_5_00984	EF1237Blo1_5_00984	M12_5_00975	M6_5_00979	M7_5_00976	P35-2_5_00987	SAT_BAL01_5_00983
OG0000995	Core	-	CAGL0E00715g	Cg16_8_00985	B1012M_5_00997	BG2_5_00991	Cg28_9_00979	Cg30_7_00978	Cg19_8_00965	CBS138_5_00976	CST110_5_00982	CST35_5_00981	Cg17_7_00984	Cg21_7_00978	Cg25_7_00981	DSY562_11_00997	DSY565_14_01009	EB0911Sto_5_00985	EF1237Blo1_5_00985	M12_5_00976	M6_5_00980	M7_5_00977	P35-2_5_00988	SAT_BAL01_5_00984
OG0000996	Core	-	CAGL0E00737g	Cg16_8_00986	B1012M_5_00998	BG2_5_00992	Cg28_9_00980	Cg30_7_00979	Cg19_8_00966	CBS138_5_00977	CST110_5_00983	CST35_5_00982	Cg17_7_00985	Cg21_7_00979	Cg25_7_00982	DSY562_11_00998	DSY565_14_01010	EB0911Sto_5_00986	EF1237Blo1_5_00986	M12_5_00977	M6_5_00981	M7_5_00978	P35-2_5_00989	SAT_BAL01_5_00985
OG0000997	Core	-	CAGL0E00759g	Cg16_8_00987	B1012M_5_00999	BG2_5_00993	Cg28_9_00981	Cg30_7_00980	Cg19_8_00967	CBS138_5_00978	CST110_5_00984	CST35_5_00983	Cg17_7_00986	Cg21_7_00980	Cg25_7_00983	DSY562_11_00999	DSY565_14_01011	EB0911Sto_5_00987	EF1237Blo1_5_00987	M12_5_00978	M6_5_00982	M7_5_00979	P35-2_5_00990	SAT_BAL01_5_00986
OG0000998	Core	-	CAGL0E00781g	Cg16_8_00988	B1012M_5_01000	BG2_5_00994	Cg28_9_00982	Cg30_7_00981	Cg19_8_00968	CBS138_5_00979	CST110_5_00985	CST35_5_00984	Cg17_7_00987	Cg21_7_00981	Cg25_7_00984	DSY562_11_01000	DSY565_14_01012	EB0911Sto_5_00988	EF1237Blo1_5_00988	M12_5_00979	M6_5_00983	M7_5_00980	P35-2_5_00991	SAT_BAL01_5_00987
OG0000999	Core	-	CAGL0E00803g	Cg16_8_00989	B1012M_5_01001	BG2_5_00995	Cg28_9_00983	Cg30_7_00982	Cg19_8_00969	CBS138_5_00980	CST110_5_00986	CST35_5_00985	Cg17_7_00988	Cg21_7_00982	Cg25_7_00985	DSY562_11_01001	DSY565_14_01013	EB0911Sto_5_00989	EF1237Blo1_5_00989	M12_5_00980	M6_5_00984	M7_5_00981	P35-2_5_00992	SAT_BAL01_5_00988
OG0001000	Core	-	CAGL0E00847g	Cg16_8_00990	B1012M_5_01002	BG2_5_00996	Cg28_9_00984	Cg30_7_00983	Cg19_8_00970	CBS138_5_00981	CST110_5_00987	CST35_5_00986	Cg17_7_00989	Cg21_7_00983	Cg25_7_00986	DSY562_11_01002	DSY565_14_01014	EB0911Sto_5_00990	EF1237Blo1_5_00990	M12_5_00981	M6_5_00985	M7_5_00982	P35-2_5_00993	SAT_BAL01_5_00989
OG0001001	Core	-	CAGL0E00869g	Cg16_8_00991	B1012M_5_01003	BG2_5_00997	Cg28_9_00985	Cg30_7_00984	Cg19_8_00971	CBS138_5_00982	CST110_5_00988	CST35_5_00987	Cg17_7_00990	Cg21_7_00984	Cg25_7_00987	DSY562_11_01003	DSY565_14_01015	EB0911Sto_5_00991	EF1237Blo1_5_00991	M12_5_00982	M6_5_00986	M7_5_00983	P35-2_5_00994	SAT_BAL01_5_00990
OG0001002	Core	-	CAGL0E00891g	Cg16_8_00992	B1012M_5_01004	BG2_5_00998	Cg28_9_00986	Cg30_7_00985	Cg19_8_00972	CBS138_5_00983	CST110_5_00989	CST35_5_00988	Cg17_7_00991	Cg21_7_00985	Cg25_7_00988	DSY562_11_01004	DSY565_14_01016	EB0911Sto_5_00992	EF1237Blo1_5_00992	M12_5_00983	M6_5_00987	M7_5_00984	P35-2_5_00995	SAT_BAL01_5_00991
OG0001003	Core	-	CAGL0E00913g	Cg16_8_00993	B1012M_5_01005	BG2_5_00999	Cg28_9_00987	Cg30_7_00986	Cg19_8_00973	CBS138_5_00984	CST110_5_00990	CST35_5_00989	Cg17_7_00992	Cg21_7_00986	Cg25_7_00989	DSY562_11_01005	DSY565_14_01017	EB0911Sto_5_00993	EF1237Blo1_5_00993	M12_5_00984	M6_5_00988	M7_5_00985	P35-2_5_00996	SAT_BAL01_5_00992
OG0001004	Core	-	CAGL0E00935g	Cg16_8_00994	B1012M_5_01006	BG2_5_01000	Cg28_9_00988	Cg30_7_00987	Cg19_8_00974	CBS138_5_00985	CST110_5_00991	CST35_5_00990	Cg17_7_00993	Cg21_7_00987	Cg25_7_00990	DSY562_11_01006	DSY565_14_01018	EB0911Sto_5_00994	EF1237Blo1_5_00994	M12_5_00985	M6_5_00989	M7_5_00986	P35-2_5_00997	SAT_BAL01_5_00993
OG0001005	Core	-	CAGL0E00957g	Cg16_8_00995	B1012M_5_01007	BG2_5_01001	Cg28_9_00989	Cg30_7_00988	Cg19_8_00975	CBS138_5_00986	CST110_5_00992	CST35_5_00991	Cg17_7_00994	Cg21_7_00988	Cg25_7_00991	DSY562_11_01007	DSY565_14_01019	EB0911Sto_5_00995	EF1237Blo1_5_00995	M12_5_00986	M6_5_00990	M7_5_00987	P35-2_5_00998	SAT_BAL01_5_00994
OG0001006	Core	-	CAGL0E00979g	Cg16_8_00996	B1012M_5_01008	BG2_5_01002	Cg28_9_00990	Cg30_7_00989	Cg19_8_00976	CBS138_5_00987	CST110_5_00993	CST35_5_00992	Cg17_7_00995	Cg21_7_00989	Cg25_7_00992	DSY562_11_01008	DSY565_14_01020	EB0911Sto_5_00996	EF1237Blo1_5_00996	M12_5_00987	M6_5_00991	M7_5_00988	P35-2_5_00999	SAT_BAL01_5_00995
OG0001007	Core	-	CAGL0E01001g	Cg16_8_00997	B1012M_5_01009	BG2_5_01003	Cg28_9_00991	Cg30_7_00990	Cg19_8_00977	CBS138_5_00988	CST110_5_00994	CST35_5_00993	Cg17_7_00996	Cg21_7_00990	Cg25_7_00993	DSY562_11_01009	DSY565_14_01021	EB0911Sto_5_00997	EF1237Blo1_5_00997	M12_5_00988	M6_5_00992	M7_5_00989	P35-2_5_01000	SAT_BAL01_5_00996
OG0001008	Core	-	CAGL0E01023g	Cg16_8_00998	B1012M_5_01010	BG2_5_01004	Cg28_9_00992	Cg30_7_00991	Cg19_8_00978	CBS138_5_00989	CST110_5_00995	CST35_5_00994	Cg17_7_00997	Cg21_7_00991	Cg25_7_00994	DSY562_11_01010	DSY565_14_01022	EB0911Sto_5_00998	EF1237Blo1_5_00998	M12_5_00989	M6_5_00993	M7_5_00990	P35-2_5_01001	SAT_BAL01_5_00997
OG0001009	Core	-	CAGL0E01045g	Cg16_8_00999	B1012M_5_01011	BG2_5_01005	Cg28_9_00993	Cg30_7_00992	Cg19_8_00979	CBS138_5_00990	CST110_5_00996	CST35_5_00995	Cg17_7_00998	Cg21_7_00992	Cg25_7_00995	DSY562_11_01011	DSY565_14_01023	EB0911Sto_5_00999	EF1237Blo1_5_00999	M12_5_00990	M6_5_00994	M7_5_00991	P35-2_5_01002	SAT_BAL01_5_00998
OG0001010	Core	-	CAGL0E01067g	Cg16_8_01000	B1012M_5_01012	BG2_5_01006	Cg28_9_00994	Cg30_7_00993	Cg19_8_00980	CBS138_5_00991	CST110_5_00997	CST35_5_00996	Cg17_7_00999	Cg21_7_00993	Cg25_7_00996	DSY562_11_01012	DSY565_14_01024	EB0911Sto_5_01000	EF1237Blo1_5_01000	M12_5_00991	M6_5_00995	M7_5_00992	P35-2_5_01003	SAT_BAL01_5_00999
OG0001011	Core	-	CAGL0E01089g	Cg16_8_01001	B1012M_5_01013	BG2_5_01007	Cg28_9_00995	Cg30_7_00994	Cg19_8_00981	CBS138_5_00992	CST110_5_00998	CST35_5_00997	Cg17_7_01000	Cg21_7_00994	Cg25_7_00997	DSY562_11_01013	DSY565_14_01025	EB0911Sto_5_01001	EF1237Blo1_5_01001	M12_5_00992	M6_5_00996	M7_5_00993	P35-2_5_01004	SAT_BAL01_5_01000
OG0001012	Core	-	CAGL0E01111g	Cg16_8_01002	B1012M_5_01014	BG2_5_01008	Cg28_9_00996	Cg30_7_00995	Cg19_8_00982	CBS138_5_00993	CST110_5_00999	CST35_5_00998	Cg17_7_01001	Cg21_7_00995	Cg25_7_00998	DSY562_11_01014	DSY565_14_01026	EB0911Sto_5_01002	EF1237Blo1_5_01002	M12_5_00993	M6_5_00997	M7_5_00994	P35-2_5_01005	SAT_BAL01_5_01001
OG0001013	Core	-	CAGL0E01133g	Cg16_8_01003	B1012M_5_01015	BG2_5_01009	Cg28_9_00997	Cg30_7_00996	Cg19_8_00983	CBS138_5_00994	CST110_5_01000	CST35_5_00999	Cg17_7_01002	Cg21_7_00996	Cg25_7_00999	DSY562_11_01015	DSY565_14_01027	EB0911Sto_5_01003	EF1237Blo1_5_01003	M12_5_00994	M6_5_00998	M7_5_00995	P35-2_5_01006	SAT_BAL01_5_01002
OG0001014	Core	-	CAGL0E01155g	Cg16_8_01004	B1012M_5_01016	BG2_5_01010	Cg28_9_00998	Cg30_7_00997	Cg19_8_00984	CBS138_5_00995	CST110_5_01001	CST35_5_01000	Cg17_7_01003	Cg21_7_00997	Cg25_7_01000	DSY562_11_01016	DSY565_14_01028	EB0911Sto_5_01004	EF1237Blo1_5_01004	M12_5_00995	M6_5_00999	M7_5_00996	P35-2_5_01007	SAT_BAL01_5_01003
OG0001015	Core	-	CAGL0E01177g	Cg16_8_01005	B1012M_5_01017	BG2_5_01011	Cg28_9_00999	Cg30_7_00998	Cg19_8_00985	CBS138_5_00996	CST110_5_01002	CST35_5_01001	Cg17_7_01004	Cg21_7_00998	Cg25_7_01001	DSY562_11_01017	DSY565_14_01029	EB0911Sto_5_01005	EF1237Blo1_5_01005	M12_5_00996	M6_5_01000	M7_5_00997	P35-2_5_01008	SAT_BAL01_5_01004
OG0001016	Core	-	CAGL0E01199g	Cg16_8_01006	B1012M_5_01018	BG2_5_01012	Cg28_9_01000	Cg30_7_00999	Cg19_8_00986	CBS138_5_00997	CST110_5_01003	CST35_5_01002	Cg17_7_01005	Cg21_7_00999	Cg25_7_01002	DSY562_11_01018	DSY565_14_01030	EB0911Sto_5_01006	EF1237Blo1_5_01006	M12_5_00997	M6_5_01001	M7_5_00998	P35-2_5_01009	SAT_BAL01_5_01005
OG0001017	Core	-	CAGL0E01221g	Cg16_8_01007	B1012M_5_01019	BG2_5_01013	Cg28_9_01001	Cg30_7_01000	Cg19_8_00987	CBS138_5_00998	CST110_5_01004	CST35_5_01003	Cg17_7_01006	Cg21_7_01000	Cg25_7_01003	DSY562_11_01019	DSY565_14_01031	EB0911Sto_5_01007	EF1237Blo1_5_01007	M12_5_00998	M6_5_01002	M7_5_00999	P35-2_5_01010	SAT_BAL01_5_01006
OG0001018	Core	-	CAGL0E01243g	Cg16_8_01008	B1012M_5_01020	BG2_5_01014	Cg28_9_01002	Cg30_7_01001	Cg19_8_00988	CBS138_5_00999	CST110_5_01005	CST35_5_01004	Cg17_7_01007	Cg21_7_01001	Cg25_7_01004	DSY562_11_01020	DSY565_14_01032	EB0911Sto_5_01008	EF1237Blo1_5_01008	M12_5_00999	M6_5_01003	M7_5_01000	P35-2_5_01011	SAT_BAL01_5_01007
OG0001019	Core	-	CAGL0E01265g	Cg16_8_01009	B1012M_5_01021	BG2_5_01015	Cg28_9_01003	Cg30_7_01002	Cg19_8_00989	CBS138_5_01000	CST110_5_01006	CST35_5_01005	Cg17_7_01008	Cg21_7_01002	Cg25_7_01005	DSY562_11_01021	DSY565_14_01033	EB0911Sto_5_01009	EF1237Blo1_5_01009	M12_5_01000	M6_5_01004	M7_5_01001	P35-2_5_01012	SAT_BAL01_5_01009
OG0001020	Core	-	CAGL0E01287g	Cg16_8_01010	B1012M_5_01022	BG2_5_01016	Cg28_9_01004	Cg30_7_01003	Cg19_8_00990	CBS138_5_01001	CST110_5_01007	CST35_5_01006	Cg17_7_01009	Cg21_7_01003	Cg25_7_01006	DSY562_11_01022	DSY565_14_01034	EB0911Sto_5_01010	EF1237Blo1_5_01010	M12_5_01001	M6_5_01005	M7_5_01002	P35-2_5_01013	SAT_BAL01_5_01010
OG0001021	Core	-	CAGL0E01309g	Cg16_8_01011	B1012M_5_01023	BG2_5_01017	Cg28_9_01005	Cg30_7_01004	Cg19_8_00991	CBS138_5_01002	CST110_5_01008	CST35_5_01007	Cg17_7_01010	Cg21_7_01004	Cg25_7_01007	DSY562_11_01023	DSY565_14_01035	EB0911Sto_5_01011	EF1237Blo1_5_01011	M12_5_01002	M6_5_01006	M7_5_01003	P35-2_5_01014	SAT_BAL01_5_01011
OG0001022	Core	-	CAGL0E01331g	Cg16_8_01012	B1012M_5_01024	BG2_5_01018	Cg28_9_01006	Cg30_7_01005	Cg19_8_00992	CBS138_5_01003	CST110_5_01009	CST35_5_01008	Cg17_7_01011	Cg21_7_01005	Cg25_7_01008	DSY562_11_01024	DSY565_14_01036	EB0911Sto_5_01012	EF1237Blo1_5_01012	M12_5_01003	M6_5_01007	M7_5_01004	P35-2_5_01015	SAT_BAL01_5_01012
OG0001023	Core	-	CAGL0E01353g	Cg16_8_01013	B1012M_5_01025	BG2_5_01019	Cg28_9_01007	Cg30_7_01006	Cg19_8_00993	CBS138_5_01004	CST110_5_01010	CST35_5_01009	Cg17_7_01012	Cg21_7_01006	Cg25_7_01009	DSY562_11_01025	DSY565_14_01037	EB0911Sto_5_01013	EF1237Blo1_5_01013	M12_5_01004	M6_5_01008	M7_5_01005	P35-2_5_01016	SAT_BAL01_5_01013
OG0001024	Core	-	CAGL0E01397g	Cg16_8_01014	B1012M_5_01026	BG2_5_01020	Cg28_9_01008	Cg30_7_01007	Cg19_8_00994	CBS138_5_01005	CST110_5_01011	CST35_5_01010	Cg17_7_01013	Cg21_7_01007	Cg25_7_01010	DSY562_11_01026	DSY565_14_01038	EB0911Sto_5_01014	EF1237Blo1_5_01014	M12_5_01005	M6_5_01009	M7_5_01006	P35-2_5_01017	SAT_BAL01_5_01014
OG0001025	Core	-	CAGL0E01419g	Cg16_8_01015	B1012M_5_01027	BG2_5_01021	Cg28_9_01009	Cg30_7_01008	Cg19_8_00995	CBS138_5_01006	CST110_5_01012	CST35_5_01011	Cg17_7_01014	Cg21_7_01008	Cg25_7_01011	DSY562_11_01027	DSY565_14_01039	EB0911Sto_5_01015	EF1237Blo1_5_01015	M12_5_01006	M6_5_01010	M7_5_01007	P35-2_5_01018	SAT_BAL01_5_01015
OG0001026	Core	-	CAGL0E01441g	Cg16_8_01016	B1012M_5_01028	BG2_5_01022	Cg28_9_01010	Cg30_7_01009	Cg19_8_00996	CBS138_5_01007	CST110_5_01013	CST35_5_01012	Cg17_7_01015	Cg21_7_01009	Cg25_7_01012	DSY562_11_01029	DSY565_14_01041	EB0911Sto_5_01016	EF1237Blo1_5_01016	M12_5_01009	M6_5_01011	M7_5_01008	P35-2_5_01019	SAT_BAL01_5_01016
OG0001027	Core	-	CAGL0E01463g	Cg16_8_01017	B1012M_5_01029	BG2_5_01023	Cg28_9_01011	Cg30_7_01010	Cg19_8_00997	CBS138_5_01008	CST110_5_01014	CST35_5_01013	Cg17_7_01016	Cg21_7_01010	Cg25_7_01013	DSY562_11_01030	DSY565_14_01042	EB0911Sto_5_01017	EF1237Blo1_5_01017	M12_5_01010	M6_5_01012	M7_5_01009	P35-2_5_01020	SAT_BAL01_5_01017
OG0001028	Core	-	CAGL0E01485g	Cg16_8_01018	B1012M_5_01030	BG2_5_01024	Cg28_9_01012	Cg30_7_01011	Cg19_8_00998	CBS138_5_01009	CST110_5_01015	CST35_5_01014	Cg17_7_01017	Cg21_7_01011	Cg25_7_01014	DSY562_11_01031	DSY565_14_01043	EB0911Sto_5_01018	EF1237Blo1_5_01018	M12_5_01011	M6_5_01013	M7_5_01010	P35-2_5_01021	SAT_BAL01_5_01018
OG0001029	Core	-	CAGL0E01507g	Cg16_8_01019	B1012M_5_01031	BG2_5_01025	Cg28_9_01013	Cg30_7_01012	Cg19_8_00999	CBS138_5_01010	CST110_5_01016	CST35_5_01015	Cg17_7_01018	Cg21_7_01012	Cg25_7_01015	DSY562_11_01032	DSY565_14_01044	EB0911Sto_5_01019	EF1237Blo1_5_01019	M12_5_01012	M6_5_01014	M7_5_01011	P35-2_5_01022	SAT_BAL01_5_01019
OG0001030	Core	-	CAGL0E01529g	Cg16_8_01020	B1012M_5_01032	BG2_5_01026	Cg28_9_01014	Cg30_7_01013	Cg19_8_01000	CBS138_5_01011	CST110_5_01017	CST35_5_01016	Cg17_7_01019	Cg21_7_01013	Cg25_7_01016	DSY562_11_01033	DSY565_14_01045	EB0911Sto_5_01020	EF1237Blo1_5_01020	M12_5_01013	M6_5_01015	M7_5_01012	P35-2_5_01023	SAT_BAL01_5_01020
OG0001031	Core	-	CAGL0E01551g	Cg16_8_01021	B1012M_5_01033	BG2_5_01027	Cg28_9_01015	Cg30_7_01014	Cg19_8_01001	CBS138_5_01012	CST110_5_01018	CST35_5_01017	Cg17_7_01020	Cg21_7_01014	Cg25_7_01017	DSY562_11_01034	DSY565_14_01046	EB0911Sto_5_01021	EF1237Blo1_5_01021	M12_5_01014	M6_5_01016	M7_5_01013	P35-2_5_01024	SAT_BAL01_5_01021
OG0001032	Core	-	CAGL0E01567g	Cg16_8_01022	B1012M_5_01034	BG2_5_01028	Cg28_9_01016	Cg30_7_01015	Cg19_8_01002	CBS138_5_01013	CST110_5_01019	CST35_5_01018	Cg17_7_01021	Cg21_7_01015	Cg25_7_01018	DSY562_11_01035	DSY565_14_01047	EB0911Sto_5_01022	EF1237Blo1_5_01022	M12_5_01015	M6_5_01017	M7_5_01014	P35-2_5_01025	SAT_BAL01_5_01022
OG0001033	Core	-	CAGL0E01573g	Cg16_8_01023	B1012M_5_01035	BG2_5_01029	Cg28_9_01017	Cg30_7_01016	Cg19_8_01003	CBS138_5_01014	CST110_5_01020	CST35_5_01019	Cg17_7_01022	Cg21_7_01016	Cg25_7_01019	DSY562_11_01036	DSY565_14_01048	EB0911Sto_5_01023	EF1237Blo1_5_01023	M12_5_01016	M6_5_01018	M7_5_01015	P35-2_5_01026	SAT_BAL01_5_01023
OG0001034	Core	-	CAGL0E01595g	Cg16_8_01024	B1012M_5_01036	BG2_5_01030	Cg28_9_01018	Cg30_7_01017	Cg19_8_01004	CBS138_5_01015	CST110_5_01021	CST35_5_01020	Cg17_7_01023	Cg21_7_01017	Cg25_7_01020	DSY562_11_01037	DSY565_14_01049	EB0911Sto_5_01024	EF1237Blo1_5_01024	M12_5_01017	M6_5_01019	M7_5_01016	P35-2_5_01027	SAT_BAL01_5_01024
OG0001035	Core	-	CAGL0E01617g	Cg16_8_01025	B1012M_5_01037	BG2_5_01031	Cg28_9_01019	Cg30_7_01018	Cg19_8_01005	CBS138_5_01016	CST110_5_01022	CST35_5_01021	Cg17_7_01024	Cg21_7_01018	Cg25_7_01021	DSY562_11_01038	DSY565_14_01050	EB0911Sto_5_01025	EF1237Blo1_5_01025	M12_5_01018	M6_5_01020	M7_5_01017	P35-2_5_01028	SAT_BAL01_5_01025
OG0001036	Core	-	CAGL0E01639g	Cg16_8_01026	B1012M_5_01038	BG2_5_01032	Cg28_9_01020	Cg30_7_01019	Cg19_8_01006	CBS138_5_01017	CST110_5_01023	CST35_5_01022	Cg17_7_01025	Cg21_7_01019	Cg25_7_01022	DSY562_11_01039	DSY565_14_01051	EB0911Sto_5_01026	EF1237Blo1_5_01026	M12_5_01019	M6_5_01021	M7_5_01018	P35-2_5_01029	SAT_BAL01_5_01026
OG0001037	Core	-	CAGL0E01683g	Cg16_8_01028	B1012M_5_01040	BG2_5_01034	Cg28_9_01022	Cg30_7_01021	Cg19_8_01008	CBS138_5_01019	CST110_5_01026	CST35_5_01024	Cg17_7_01027	Cg21_7_01021	Cg25_7_01024	DSY562_11_01041	DSY565_14_01053	EB0911Sto_5_01028	EF1237Blo1_5_01028	M12_5_01021	M6_5_01023	M7_5_01020	P35-2_5_01031	SAT_BAL01_5_01028
OG0001038	Core	-	CAGL0E01705g	Cg16_8_01029	B1012M_5_01041	BG2_5_01035	Cg28_9_01023	Cg30_7_01022	Cg19_8_01009	CBS138_5_01020	CST110_5_01027	CST35_5_01025	Cg17_7_01028	Cg21_7_01022	Cg25_7_01025	DSY562_11_01042	DSY565_14_01054	EB0911Sto_5_01029	EF1237Blo1_5_01029	M12_5_01022	M6_5_01024	M7_5_01021	P35-2_5_01032	SAT_BAL01_5_01029
OG0001039	Core	-	CAGL0E01837g	Cg16_8_01035	B1012M_5_01047	BG2_5_01041	Cg28_9_01029	Cg30_7_01028	Cg19_8_01015	CBS138_5_01026	CST110_5_01033	CST35_5_01031	Cg17_7_01034	Cg21_7_01028	Cg25_7_01031	DSY562_11_01048	DSY565_14_01060	EB0911Sto_5_01035	EF1237Blo1_5_01035	M12_5_01028	M6_5_01030	M7_5_01027	P35-2_12_04702	SAT_BAL01_5_01035
OG0001040	Core	-	CAGL0E01991g	Cg16_8_01042	B1012M_5_01054	BG2_5_01048	Cg28_9_01036	Cg30_7_01035	Cg19_8_01022	CBS138_5_01033	CST110_5_01040	CST35_5_01038	Cg17_7_01041	Cg21_7_01035	Cg25_7_01038	DSY562_11_01055	DSY565_14_01067	EB0911Sto_5_01042	EF1237Blo1_5_01042	M12_5_01035	M6_5_01037	M7_5_01034	P35-2_5_01046	SAT_BAL01_5_01042
OG0001041	Core	-	CAGL0E02013g	Cg16_8_01043	B1012M_5_01055	BG2_5_01049	Cg28_9_01037	Cg30_7_01036	Cg19_8_01023	CBS138_5_01034	CST110_5_01041	CST35_5_01039	Cg17_7_01042	Cg21_7_01036	Cg25_7_01039	DSY562_11_01056	DSY565_14_01068	EB0911Sto_5_01043	EF1237Blo1_5_01043	M12_5_01036	M6_5_01038	M7_5_01035	P35-2_12_04710	SAT_BAL01_5_01043
OG0001042	Core	-	CAGL0E02101g	Cg16_8_01047	B1012M_5_01059	BG2_5_01053	Cg28_9_01041	Cg30_7_01040	Cg19_8_01027	CBS138_5_01038	CST110_5_01045	CST35_5_01043	Cg17_7_01046	Cg21_7_01040	Cg25_7_01043	DSY562_11_01060	DSY565_14_01072	EB0911Sto_5_01047	EF1237Blo1_5_01047	M12_5_01040	M6_5_01042	M7_5_01039	P35-2_12_04714	SAT_BAL01_5_01047
OG0001043	Core	-	CAGL0E02123g	Cg16_8_01048	B1012M_5_01060	BG2_5_01054	Cg28_9_01042	Cg30_7_01041	Cg19_8_01028	CBS138_5_01039	CST110_5_01046	CST35_5_01044	Cg17_7_01047	Cg21_7_01041	Cg25_7_01044	DSY562_11_01061	DSY565_14_01073	EB0911Sto_5_01048	EF1237Blo1_5_01048	M12_5_01041	M6_5_01043	M7_5_01040	P35-2_12_04715	SAT_BAL01_5_01048
OG0001044	Core	-	CAGL0E02145g	Cg16_8_01049	B1012M_5_01061	BG2_5_01055	Cg28_9_01043	Cg30_7_01042	Cg19_8_01029	CBS138_5_01040	CST110_5_01047	CST35_5_01045	Cg17_7_01048	Cg21_7_01042	Cg25_7_01045	DSY562_11_01062	DSY565_14_01074	EB0911Sto_5_01049	EF1237Blo1_5_01049	M12_5_01042	M6_5_01044	M7_5_01041	P35-2_12_04716	SAT_BAL01_5_01049
OG0001045	Core	-	CAGL0E02189g	Cg16_8_01051	B1012M_5_01063	BG2_5_01057	Cg28_9_01045	Cg30_7_01044	Cg19_8_01031	CBS138_5_01042	CST110_5_01049	CST35_5_01047	Cg17_7_01050	Cg21_7_01044	Cg25_7_01047	DSY562_11_01064	DSY565_14_01076	EB0911Sto_5_01051	EF1237Blo1_5_01051	M12_5_01044	M6_5_01046	M7_5_01043	P35-2_5_01058	SAT_BAL01_5_01051
OG0001046	Core	-	CAGL0E02233g	Cg16_8_01053	B1012M_5_01064	BG2_5_01059	Cg28_9_01047	Cg30_7_01046	Cg19_8_01033	CBS138_5_01044	CST110_5_01051	CST35_5_01049	Cg17_7_01052	Cg21_7_01046	Cg25_7_01049	DSY562_11_01066	DSY565_14_01078	EB0911Sto_5_01052	EF1237Blo1_5_01053	M12_5_01046	M6_5_01048	M7_5_01045	P35-2_5_01060	SAT_BAL01_5_01053
OG0001047	Core	-	CAGL0E02255g	Cg16_8_01054	B1012M_5_01065	BG2_5_01060	Cg28_9_01048	Cg30_7_01047	Cg19_8_01034	CBS138_5_01045	CST110_5_01052	CST35_5_01050	Cg17_7_01053	Cg21_7_01047	Cg25_7_01050	DSY562_11_01067	DSY565_14_01079	EB0911Sto_5_01053	EF1237Blo1_5_01054	M12_5_01047	M6_5_01049	M7_5_01046	P35-2_5_01061	SAT_BAL01_5_01054
OG0001048	Core	-	CAGL0E02299g	Cg16_8_01055	B1012M_5_01066	BG2_5_01061	Cg28_9_01049	Cg30_7_01048	Cg19_8_01035	CBS138_5_01046	CST110_5_01053	CST35_5_01051	Cg17_7_01054	Cg21_7_01048	Cg25_7_01051	DSY562_11_01068	DSY565_14_01080	EB0911Sto_5_01054	EF1237Blo1_5_01055	M12_5_01048	M6_5_01050	M7_5_01047	P35-2_5_01062	SAT_BAL01_5_01055
OG0001049	Core	-	CAGL0E02315g	Cg16_8_01056	B1012M_5_01067	BG2_5_01062	Cg28_9_01050	Cg30_7_01049	Cg19_8_01036	CBS138_5_01047	CST110_5_01054	CST35_5_01052	Cg17_7_01055	Cg21_7_01049	Cg25_7_01052	DSY562_11_01069	DSY565_14_01081	EB0911Sto_5_01055	EF1237Blo1_5_01056	M12_5_01049	M6_5_01051	M7_5_01048	P35-2_5_01063	SAT_BAL01_5_01056
OG0001050	Core	-	CAGL0E02321g	Cg16_8_01057	B1012M_5_01068	BG2_5_01063	Cg28_9_01051	Cg30_7_01050	Cg19_8_01037	CBS138_5_01048	CST110_5_01055	CST35_5_01053	Cg17_7_01056	Cg21_7_01050	Cg25_7_01053	DSY562_11_01070	DSY565_14_01082	EB0911Sto_5_01056	EF1237Blo1_5_01057	M12_5_01050	M6_5_01052	M7_5_01049	P35-2_5_01064	SAT_BAL01_5_01057
OG0001051	Core	-	CAGL0E02343g	Cg16_8_01058	B1012M_5_01069	BG2_5_01064	Cg28_9_01052	Cg30_7_01051	Cg19_8_01038	CBS138_5_01049	CST110_5_01056	CST35_5_01054	Cg17_7_01057	Cg21_7_01051	Cg25_7_01054	DSY562_11_01071	DSY565_14_01083	EB0911Sto_5_01057	EF1237Blo1_5_01058	M12_5_01051	M6_5_01053	M7_5_01050	P35-2_5_01065	SAT_BAL01_5_01058
OG0001052	Core	-	CAGL0E02365g	Cg16_8_01059	B1012M_5_01070	BG2_5_01065	Cg28_9_01053	Cg30_7_01052	Cg19_8_01039	CBS138_5_01050	CST110_5_01057	CST35_5_01055	Cg17_7_01058	Cg21_7_01052	Cg25_7_01055	DSY562_11_01072	DSY565_14_01084	EB0911Sto_5_01058	EF1237Blo1_5_01059	M12_5_01052	M6_5_01054	M7_5_01051	P35-2_5_01066	SAT_BAL01_5_01059
OG0001053	Core	-	CAGL0E02387g	Cg16_8_01060	B1012M_5_01071	BG2_5_01066	Cg28_9_01054	Cg30_7_01053	Cg19_8_01040	CBS138_5_01051	CST110_5_01058	CST35_5_01056	Cg17_7_01059	Cg21_7_01053	Cg25_7_01056	DSY562_11_01073	DSY565_14_01085	EB0911Sto_5_01059	EF1237Blo1_5_01060	M12_5_01053	M6_5_01055	M7_5_01052	P35-2_5_01067	SAT_BAL01_5_01060
OG0001054	Core	-	CAGL0E02409g	Cg16_8_01061	B1012M_5_01072	BG2_5_01067	Cg28_9_01055	Cg30_7_01054	Cg19_8_01041	CBS138_5_01052	CST110_5_01059	CST35_5_01057	Cg17_7_01060	Cg21_7_01054	Cg25_7_01057	DSY562_11_01074	DSY565_14_01086	EB0911Sto_5_01060	EF1237Blo1_5_01061	M12_5_01054	M6_5_01056	M7_5_01053	P35-2_5_01068	SAT_BAL01_5_01061
OG0001055	Core	-	CAGL0E02431g	Cg16_8_01062	B1012M_5_01073	BG2_5_01068	Cg28_9_01056	Cg30_7_01055	Cg19_8_01042	CBS138_5_01053	CST110_5_01060	CST35_5_01058	Cg17_7_01061	Cg21_7_01055	Cg25_7_01058	DSY562_11_01075	DSY565_14_01087	EB0911Sto_5_01061	EF1237Blo1_5_01062	M12_5_01055	M6_5_01057	M7_5_01054	P35-2_5_01069	SAT_BAL01_5_01062
OG0001056	Core	-	CAGL0E02453g	Cg16_8_01063	B1012M_5_01074	BG2_5_01069	Cg28_9_01057	Cg30_7_01056	Cg19_8_01043	CBS138_5_01054	CST110_5_01061	CST35_5_01059	Cg17_7_01062	Cg21_7_01056	Cg25_7_01059	DSY562_11_01076	DSY565_14_01088	EB0911Sto_5_01062	EF1237Blo1_5_01063	M12_5_01056	M6_5_01058	M7_5_01055	P35-2_5_01070	SAT_BAL01_5_01063
OG0001057	Core	-	CAGL0E02475g	Cg16_8_01064	B1012M_5_01075	BG2_5_01070	Cg28_9_01058	Cg30_7_01057	Cg19_8_01044	CBS138_5_01055	CST110_5_01062	CST35_5_01060	Cg17_7_01063	Cg21_7_01057	Cg25_7_01060	DSY562_11_01077	DSY565_14_01089	EB0911Sto_5_01063	EF1237Blo1_5_01064	M12_5_01057	M6_5_01059	M7_5_01056	P35-2_5_01071	SAT_BAL01_5_01064
OG0001058	Core	-	CAGL0E02497g	Cg16_8_01065	B1012M_5_01076	BG2_5_01071	Cg28_9_01059	Cg30_7_01058	Cg19_8_01045	CBS138_5_01056	CST110_5_01063	CST35_5_01061	Cg17_7_01064	Cg21_7_01058	Cg25_7_01061	DSY562_11_01078	DSY565_14_01090	EB0911Sto_5_01064	EF1237Blo1_5_01065	M12_5_01058	M6_5_01060	M7_5_01057	P35-2_5_01072	SAT_BAL01_5_01065
OG0001059	Core	-	CAGL0E02519g	Cg16_8_01066	B1012M_5_01077	BG2_5_01072	Cg28_9_01060	Cg30_7_01059	Cg19_8_01046	CBS138_5_01057	CST110_5_01064	CST35_5_01062	Cg17_7_01065	Cg21_7_01059	Cg25_7_01062	DSY562_11_01079	DSY565_14_01091	EB0911Sto_5_01065	EF1237Blo1_5_01066	M12_5_01059	M6_5_01061	M7_5_01058	P35-2_5_01073	SAT_BAL01_5_01066
OG0001060	Core	-	CAGL0E02541g	Cg16_8_01067	B1012M_5_01078	BG2_5_01073	Cg28_9_01061	Cg30_7_01060	Cg19_8_01047	CBS138_5_01058	CST110_5_01065	CST35_5_01063	Cg17_7_01066	Cg21_7_01060	Cg25_7_01063	DSY562_11_01080	DSY565_14_01092	EB0911Sto_5_01066	EF1237Blo1_5_01067	M12_5_01060	M6_5_01062	M7_5_01059	P35-2_5_01074	SAT_BAL01_5_01067
[truncated: 4,334 more rows]

## Sheet: Supplementary_table_5
Strain	Chromosome	Alternative assembly
M6	ChrM	MaSuRCa
[truncated: 8 more rows]

## Sheet: Supplementary_table_6
Strain	Protein code	Chromosome / contig	VSHITT	SFFIT	SP	GPI	Cluster	Comments	Sequence
[truncated: 1,791 more rows]

[truncated: 2 more sheets: Supplementary_table_7, Supplementary_table_8]
